# Supplementary material for: Fatty Acid Metabolism via CPT1A Supports Poll Gland Function and Rutting Activities in Male Bactrian Camels
Source: Biomolecules. 2025 Jul 11;15(7):988. doi: 10.3390/biom15070988 (PMC12292770; doi:10.3390/biom15070988)
Supplement: Supplementary file 1 [file biomolecules-15-00988-s001.zip]

Archive with 7 entries (7 files):
- Figure S1.Tif
- Figure S2.Tif
- Table S1.xlsx
- Table S2.xlsx
- Table S3.xlsx
- Table S4.xlsx
- Table S5.xlsx
