# Supplementary material for: Fatty Acid Metabolism via CPT1A Supports Poll Gland Function and Rutting Activities in Male Bactrian Camels
Source: Biomolecules. 2025 Jul 11;15(7):988. doi: 10.3390/biom15070988 (PMC12292770; doi:10.3390/biom15070988)
Supplement: Supplementary file 1 [file biomolecules-15-00988-s001.zip › Table S1.xlsx]

## Sheet: 6 BPs
Tabel S1 The six BPs related to FA synthesis or metabolism identified from 819 BPs.（P<0.05 p.adjust<0.05 ）
GO ID	Description	UP DEPS	Down DEPS	Early-estrus-vs-Peak-estrus (1607)	All (14003)	pvalue	p.adjust	Genes
GO:0006631	fatty acid metabolic process	41	74	115	276	6.91288e-11	2.98005e-08	ncbi_105061791(ABHD5);ncbi_105062107(HSD17B6);ncbi_105062109(SDR9C7);ncbi_105062447(LIPE);ncbi_105062504(APOC2);ncbi_105062691(ETFB);ncbi_105063242(PCCB);ncbi_105063265(ACAD11);ncbi_105063272(OXSM);ncbi_105063405(MECR);ncbi_105063423(SESN2);ncbi_105063866(EPHX2);ncbi_105064063(ACSL3);ncbi_105064304(ACACA);ncbi_105064506(HSD11B1);ncbi_105064543(PLA2G4A);ncbi_105064556(MID1IP1);ncbi_105064613(ACSF2…
GO:0006633	fatty acid biosynthetic process	16	45	61	143	8.73649e-07	0.000157495	ncbi_105062107(HSD17B6);ncbi_105062109(SDR9C7);ncbi_105062504(APOC2);ncbi_105063242(PCCB);ncbi_105063272(OXSM);ncbi_105063405(MECR);ncbi_105063866(EPHX2);ncbi_105064063(ACSL3);ncbi_105064304(ACACA);ncbi_105064506(HSD11B1);ncbi_105064543(PLA2G4A);ncbi_105064556(MID1IP1);ncbi_105064613(ACSF2);ncbi_105064733(DECR1);ncbi_105065326(ABCD3);ncbi_105065535(FASN);ncbi_105065677(FADS6);ncbi_105065773(Dcxr)…
GO:0009062	fatty acid catabolic process	14	21	35	78	5.32067e-05	0.00559238	ncbi_105062447(LIPE);ncbi_105062691(ETFB);ncbi_105063242(PCCB);ncbi_105063265(ACAD11);ncbi_105063405(MECR);ncbi_105063423(SESN2);ncbi_105064733(DECR1);ncbi_105065143(LONP2);ncbi_105065326(ABCD3);ncbi_105065442(AUH);ncbi_105065983(SLC27A4);ncbi_105066012(CRAT);ncbi_105066479(ECHDC2);ncbi_105068703(DBI);ncbi_105068796(PCK2);ncbi_105069025(ACAT1);ncbi_105069428(AMACR);ncbi_105070362(CPT1A);ncbi_1050…
GO:0006635	fatty acid beta-oxidation	11	16	27	58	0.000176601	0.014839	ncbi_105062691(ETFB);ncbi_105063265(ACAD11);ncbi_105063405(MECR);ncbi_105063423(SESN2);ncbi_105064733(DECR1);ncbi_105065143(LONP2);ncbi_105065326(ABCD3);ncbi_105065442(AUH);ncbi_105066012(CRAT);ncbi_105066479(ECHDC2);ncbi_105068703(DBI);ncbi_105069025(ACAT1);ncbi_105069428(AMACR);ncbi_105070362(CPT1A);ncbi_105072153(ACOXL);ncbi_105072334(ADIPOQ);ncbi_105072927(HIBCH);ncbi_105072946(ACADL);ncbi_10…
GO:0015909	long-chain fatty acid transport	8	8	16	29	0.000347133	0.0244101	ncbi_105062383(CD36);ncbi_105062503(APOE);ncbi_105064063(ACSL3);ncbi_105064304(ACACA);ncbi_105064543(PLA2G4A);ncbi_105064556(MID1IP1);ncbi_105065326(ABCD3);ncbi_105065983(SLC27A4);ncbi_105066427(FABP4);ncbi_105067278(ANXA1);ncbi_105067740(ACSL1);ncbi_105069092(NMB);ncbi_105069792(ACE);ncbi_105070362(CPT1A);ncbi_105076884(THBS1);ncbi_105082677(SLC27A1)
GO:0019395	fatty acid oxidation	12	18	30	72	0.000840508	0.0450683	ncbi_105062691(ETFB);ncbi_105063265(ACAD11);ncbi_105063405(MECR);ncbi_105063423(SESN2);ncbi_105064733(DECR1);ncbi_105065143(LONP2);ncbi_105065326(ABCD3);ncbi_105065442(AUH);ncbi_105065621(CYGB);ncbi_105066012(CRAT);ncbi_105066479(ECHDC2);ncbi_105067666(KLKB1);ncbi_105068703(DBI);ncbi_105069025(ACAT1);ncbi_105069428(AMACR);ncbi_105070362(CPT1A);ncbi_105072153(ACOXL);ncbi_105072334(ADIPOQ);ncbi_105…

## Sheet: 961 BPs RAW
961 Biological processes-RAW
NO.	GO ID	Description	Early-estrus-vs-Peak-estrus (1607)	All (6604)	pvalue	p.adjust	Genes
1	GO:0072376	protein activation cascade	47	53	3.96e-23	3.93e-19	ncbi_105062036(F12);ncbi_105062185(A2M);ncbi_105063875(CLU);ncbi_105064388(PHB);ncbi_105065267(C5);ncbi_105065282(C5);ncbi_105066131(Cpb2);ncbi_105066914(F10);ncbi_105066936(SERPING1);ncbi_105067238(CFH);ncbi_105067666(KLKB1);ncbi_105067955(Cfi);ncbi_105068596(C8G);ncbi_105068898(SERPINC1);ncbi_105070023(F13B);ncbi_105070384(CD81);ncbi_105070724(C9);ncbi_105070819(C7);ncbi_105070840(C6);ncbi_1050…
2	GO:0002526	acute inflammatory response	58	75	3.75e-22	1.86e-18	ncbi_105062036(F12);ncbi_105062164(CD163);ncbi_105062185(A2M);ncbi_105063875(CLU);ncbi_105064388(PHB);ncbi_105064543(PLA2G4A);ncbi_105065267(C5);ncbi_105065282(C5);ncbi_105065360(VCAM1);ncbi_105066131(Cpb2);ncbi_105066936(SERPING1);ncbi_105067238(CFH);ncbi_105067666(KLKB1);ncbi_105067953(CASP6);ncbi_105067955(Cfi);ncbi_105068220(S100A8);ncbi_105068375(ICAM1);ncbi_105068596(C8G);ncbi_105068898(SER…
3	GO:0006956	complement activation	34	39	1.59e-16	5.05e-13	ncbi_105062185(A2M);ncbi_105063875(CLU);ncbi_105064388(PHB);ncbi_105065267(C5);ncbi_105065282(C5);ncbi_105066131(Cpb2);ncbi_105066936(SERPING1);ncbi_105067238(CFH);ncbi_105067955(Cfi);ncbi_105068596(C8G);ncbi_105070384(CD81);ncbi_105070724(C9);ncbi_105070819(C7);ncbi_105070840(C6);ncbi_105070868(C1QB);ncbi_105070870(C1qc);ncbi_105070871(C1QA);ncbi_105070978(MASP2);ncbi_105071668(C8A);ncbi_1050716…
4	GO:2000257	regulation of protein activation cascade	31	34	2.04e-16	5.05e-13	ncbi_105062185(A2M);ncbi_105063875(CLU);ncbi_105064388(PHB);ncbi_105065267(C5);ncbi_105065282(C5);ncbi_105066131(Cpb2);ncbi_105066936(SERPING1);ncbi_105067238(CFH);ncbi_105067955(Cfi);ncbi_105068596(C8G);ncbi_105068898(SERPINC1);ncbi_105070384(CD81);ncbi_105070724(C9);ncbi_105070819(C7);ncbi_105070840(C6);ncbi_105070868(C1QB);ncbi_105070870(C1qc);ncbi_105071668(C8A);ncbi_105071669(C8B);ncbi_10507…
5	GO:0002673	regulation of acute inflammatory response	35	42	1.05e-15	2.08e-12	ncbi_105062036(F12);ncbi_105062185(A2M);ncbi_105063875(CLU);ncbi_105064388(PHB);ncbi_105064543(PLA2G4A);ncbi_105065267(C5);ncbi_105065282(C5);ncbi_105066131(Cpb2);ncbi_105066936(SERPING1);ncbi_105067238(CFH);ncbi_105067666(KLKB1);ncbi_105067955(Cfi);ncbi_105068596(C8G);ncbi_105069552(Fcer1g);ncbi_105070346(GSTP1);ncbi_105070384(CD81);ncbi_105070724(C9);ncbi_105070819(C7);ncbi_105070840(C6);ncbi_1…
6	GO:0030449	regulation of complement activation	29	32	2.94e-15	4.86e-12	ncbi_105062185(A2M);ncbi_105063875(CLU);ncbi_105064388(PHB);ncbi_105065267(C5);ncbi_105065282(C5);ncbi_105066131(Cpb2);ncbi_105066936(SERPING1);ncbi_105067238(CFH);ncbi_105067955(Cfi);ncbi_105068596(C8G);ncbi_105070384(CD81);ncbi_105070724(C9);ncbi_105070819(C7);ncbi_105070840(C6);ncbi_105070868(C1QB);ncbi_105070870(C1qc);ncbi_105071668(C8A);ncbi_105071669(C8B);ncbi_105072340(MASP1);ncbi_10507236…
7	GO:0006954	inflammatory response	122	271	2.39e-14	3.39e-11	ncbi_105061993(HMOX1);ncbi_105062036(F12);ncbi_105062164(CD163);ncbi_105062185(A2M);ncbi_105062503(APOE);ncbi_105062540(PGLYRP1);ncbi_105062950(SDC1);ncbi_105063543(HDAC4);ncbi_105063866(EPHX2);ncbi_105063875(CLU);ncbi_105063941(PRKCA);ncbi_105064287(CCL16);ncbi_105064378(NGFR);ncbi_105064388(PHB);ncbi_105064543(PLA2G4A);ncbi_105065193(SHPK);ncbi_105065267(C5);ncbi_105065282(C5);ncbi_105065360(VC…
8	GO:0006082	organic acid metabolic process	330	967	6.28e-14	7.03e-11	ncbi_105061791(ABHD5);ncbi_105061999(GFPT2);ncbi_105062107(HSD17B6);ncbi_105062109(SDR9C7);ncbi_105062216(FMOD);ncbi_105062286(CMAS);ncbi_105062321(PRELP);ncbi_105062354(STEAP4);ncbi_105062447(LIPE);ncbi_105062488(TTR);ncbi_105062503(APOE);ncbi_105062504(APOC2);ncbi_105062691(ETFB);ncbi_105062916(BCKDHA);ncbi_105063242(PCCB);ncbi_105063265(ACAD11);ncbi_105063272(OXSM);ncbi_105063405(MECR);ncbi_10…
9	GO:0043436	oxoacid metabolic process	328	960	6.38e-14	7.03e-11	ncbi_105061791(ABHD5);ncbi_105061999(GFPT2);ncbi_105062107(HSD17B6);ncbi_105062109(SDR9C7);ncbi_105062216(FMOD);ncbi_105062286(CMAS);ncbi_105062321(PRELP);ncbi_105062354(STEAP4);ncbi_105062447(LIPE);ncbi_105062503(APOE);ncbi_105062504(APOC2);ncbi_105062691(ETFB);ncbi_105062916(BCKDHA);ncbi_105063242(PCCB);ncbi_105063265(ACAD11);ncbi_105063272(OXSM);ncbi_105063405(MECR);ncbi_105063423(SESN2);ncbi_…
10	GO:0044255	cellular lipid metabolic process	255	709	1.3e-13	1.29e-10	ncbi_105061725(PLCD1);ncbi_105061791(ABHD5);ncbi_105061811(SACM1L);ncbi_105061993(HMOX1);ncbi_105062107(HSD17B6);ncbi_105062109(SDR9C7);ncbi_105062133(PIP4K2C);ncbi_105062185(A2M);ncbi_105062286(CMAS);ncbi_105062342(DERA);ncbi_105062447(LIPE);ncbi_105062488(TTR);ncbi_105062503(APOE);ncbi_105062504(APOC2);ncbi_105062691(ETFB);ncbi_105062858(PLD3);ncbi_105062916(BCKDHA);ncbi_105062950(SDC1);ncbi_10…
11	GO:0006629	lipid metabolic process	296	853	1.73e-13	1.56e-10	ncbi_105061725(PLCD1);ncbi_105061791(ABHD5);ncbi_105061811(SACM1L);ncbi_105061993(HMOX1);ncbi_105062107(HSD17B6);ncbi_105062109(SDR9C7);ncbi_105062133(PIP4K2C);ncbi_105062185(A2M);ncbi_105062286(CMAS);ncbi_105062342(DERA);ncbi_105062447(LIPE);ncbi_105062488(TTR);ncbi_105062503(APOE);ncbi_105062504(APOC2);ncbi_105062691(ETFB);ncbi_105062858(PLD3);ncbi_105062883(STARD3NL);ncbi_105062916(BCKDHA);ncb…
12	GO:0009611	response to wounding	188	489	3.84e-13	3.18e-10	ncbi_105061993(HMOX1);ncbi_105062036(F12);ncbi_105062185(A2M);ncbi_105062216(FMOD);ncbi_105062503(APOE);ncbi_105062540(PGLYRP1);ncbi_105062950(SDC1);ncbi_105062992(DOCK11);ncbi_105063483(PAFAH2);ncbi_105063844(EMILIN1);ncbi_105063875(CLU);ncbi_105063941(PRKCA);ncbi_105064013(VIL1);ncbi_105064067(SERPINE2);ncbi_105064378(NGFR);ncbi_105064388(PHB);ncbi_105064394(MAP1B);ncbi_105064493(DCN);ncbi_1050…
13	GO:0002455	humoral immune response mediated by circulating immunoglobulin	25	28	5.84e-13	4.45e-10	ncbi_105063875(CLU);ncbi_105065267(C5);ncbi_105065282(C5);ncbi_105066936(SERPING1);ncbi_105067955(Cfi);ncbi_105068596(C8G);ncbi_105070724(C9);ncbi_105070819(C7);ncbi_105070840(C6);ncbi_105070868(C1QB);ncbi_105070870(C1qc);ncbi_105070871(C1QA);ncbi_105070978(MASP2);ncbi_105071204(PTPN6);ncbi_105071668(C8A);ncbi_105071669(C8B);ncbi_105074038(C4A);ncbi_105075198(PTPN6);ncbi_105075332(MBL1);ncbi_1050…
14	GO:0050727	regulation of inflammatory response	72	137	6.39e-13	4.53e-10	ncbi_105062036(F12);ncbi_105062185(A2M);ncbi_105062503(APOE);ncbi_105062540(PGLYRP1);ncbi_105063875(CLU);ncbi_105063941(PRKCA);ncbi_105064388(PHB);ncbi_105064543(PLA2G4A);ncbi_105065193(SHPK);ncbi_105065267(C5);ncbi_105065282(C5);ncbi_105066131(Cpb2);ncbi_105066427(FABP4);ncbi_105066936(SERPING1);ncbi_105067130(PDE5A);ncbi_105067238(CFH);ncbi_105067278(ANXA1);ncbi_105067666(KLKB1);ncbi_105067841(…
15	GO:1903034	regulation of response to wounding	99	213	6.95e-13	4.59e-10	ncbi_105062036(F12);ncbi_105062185(A2M);ncbi_105062503(APOE);ncbi_105062540(PGLYRP1);ncbi_105063875(CLU);ncbi_105063941(PRKCA);ncbi_105064013(VIL1);ncbi_105064067(SERPINE2);ncbi_105064388(PHB);ncbi_105064543(PLA2G4A);ncbi_105065193(SHPK);ncbi_105065267(C5);ncbi_105065282(C5);ncbi_105066131(Cpb2);ncbi_105066427(FABP4);ncbi_105066936(SERPING1);ncbi_105067130(PDE5A);ncbi_105067238(CFH);ncbi_10506727…
16	GO:0019752	carboxylic acid metabolic process	308	911	2.18e-12	1.35e-09	ncbi_105061791(ABHD5);ncbi_105061999(GFPT2);ncbi_105062107(HSD17B6);ncbi_105062109(SDR9C7);ncbi_105062286(CMAS);ncbi_105062354(STEAP4);ncbi_105062447(LIPE);ncbi_105062503(APOE);ncbi_105062504(APOC2);ncbi_105062691(ETFB);ncbi_105062916(BCKDHA);ncbi_105063242(PCCB);ncbi_105063265(ACAD11);ncbi_105063272(OXSM);ncbi_105063405(MECR);ncbi_105063423(SESN2);ncbi_105063543(HDAC4);ncbi_105063663(AHCYL1);ncb…
17	GO:0002920	regulation of humoral immune response	35	49	4.12e-12	2.4e-09	ncbi_105062116(STAT6);ncbi_105062185(A2M);ncbi_105062540(PGLYRP1);ncbi_105063875(CLU);ncbi_105064388(PHB);ncbi_105065267(C5);ncbi_105065282(C5);ncbi_105066131(Cpb2);ncbi_105066936(SERPING1);ncbi_105067238(CFH);ncbi_105067955(Cfi);ncbi_105068596(C8G);ncbi_105070384(CD81);ncbi_105070724(C9);ncbi_105070819(C7);ncbi_105070840(C6);ncbi_105070868(C1QB);ncbi_105070870(C1qc);ncbi_105071204(PTPN6);ncbi_10…
18	GO:0006958	complement activation, classical pathway	22	24	4.6e-12	2.53e-09	ncbi_105063875(CLU);ncbi_105065267(C5);ncbi_105065282(C5);ncbi_105066936(SERPING1);ncbi_105067955(Cfi);ncbi_105068596(C8G);ncbi_105070724(C9);ncbi_105070819(C7);ncbi_105070840(C6);ncbi_105070868(C1QB);ncbi_105070870(C1qc);ncbi_105070871(C1QA);ncbi_105070978(MASP2);ncbi_105071668(C8A);ncbi_105071669(C8B);ncbi_105074038(C4A);ncbi_105075332(MBL1);ncbi_105075417(C4BPB);ncbi_105075418(C4BPA);ncbi_1050…
19	GO:0032787	monocarboxylic acid metabolic process	201	549	1.24e-11	6.48e-09	ncbi_105061791(ABHD5);ncbi_105062107(HSD17B6);ncbi_105062109(SDR9C7);ncbi_105062447(LIPE);ncbi_105062504(APOC2);ncbi_105062691(ETFB);ncbi_105062916(BCKDHA);ncbi_105063242(PCCB);ncbi_105063265(ACAD11);ncbi_105063272(OXSM);ncbi_105063405(MECR);ncbi_105063423(SESN2);ncbi_105063543(HDAC4);ncbi_105063841(Khk);ncbi_105063866(EPHX2);ncbi_105064049(GMPPA);ncbi_105064063(ACSL3);ncbi_105064304(ACACA);ncbi_…
20	GO:0010466	negative regulation of peptidase activity	63	120	1.94e-11	9.6e-09	ncbi_105062181(A2ML1);ncbi_105062185(A2M);ncbi_105062187(Pzp);ncbi_105063460(RPS6KA1);ncbi_105063558(COL6A3);ncbi_105064013(VIL1);ncbi_105064067(SERPINE2);ncbi_105064162(PI16);ncbi_105064378(NGFR);ncbi_105065267(C5);ncbi_105065282(C5);ncbi_105065591(TIMP2);ncbi_105066402(ARRB2);ncbi_105066490(NLE1);ncbi_105066639(Lxn);ncbi_105066936(SERPING1);ncbi_105068570(BIN1);ncbi_105068898(SERPINC1);ncbi_105…
21	GO:0006959	humoral immune response	60	114	5.14e-11	2.43e-08	ncbi_105062116(STAT6);ncbi_105062185(A2M);ncbi_105062540(PGLYRP1);ncbi_105062637(FCGRT);ncbi_105063875(CLU);ncbi_105064388(PHB);ncbi_105064710(RNASE6);ncbi_105065267(C5);ncbi_105065282(C5);ncbi_105066015(LCN2);ncbi_105066131(Cpb2);ncbi_105066936(SERPING1);ncbi_105067238(CFH);ncbi_105067955(Cfi);ncbi_105068220(S100A8);ncbi_105068222(S100A9);ncbi_105068596(C8G);ncbi_105068865(RARRES2);ncbi_10507038…
22	GO:0010951	negative regulation of endopeptidase activity	61	117	5.95e-11	2.68e-08	ncbi_105062181(A2ML1);ncbi_105062185(A2M);ncbi_105062187(Pzp);ncbi_105063460(RPS6KA1);ncbi_105063558(COL6A3);ncbi_105064013(VIL1);ncbi_105064067(SERPINE2);ncbi_105064378(NGFR);ncbi_105065267(C5);ncbi_105065282(C5);ncbi_105065591(TIMP2);ncbi_105066402(ARRB2);ncbi_105066490(NLE1);ncbi_105066639(Lxn);ncbi_105066936(SERPING1);ncbi_105068570(BIN1);ncbi_105068898(SERPINC1);ncbi_105070308(CTSF);ncbi_105…
23	GO:0006631	fatty acid metabolic process	115	276	6.91e-11	2.98e-08	ncbi_105061791(ABHD5);ncbi_105062107(HSD17B6);ncbi_105062109(SDR9C7);ncbi_105062447(LIPE);ncbi_105062504(APOC2);ncbi_105062691(ETFB);ncbi_105063242(PCCB);ncbi_105063265(ACAD11);ncbi_105063272(OXSM);ncbi_105063405(MECR);ncbi_105063423(SESN2);ncbi_105063866(EPHX2);ncbi_105064063(ACSL3);ncbi_105064304(ACACA);ncbi_105064506(HSD11B1);ncbi_105064543(PLA2G4A);ncbi_105064556(MID1IP1);ncbi_105064613(ACSF2…
24	GO:0070613	regulation of protein processing	43	71	7.26e-11	3e-08	ncbi_105061805(CLEC3B);ncbi_105062036(F12);ncbi_105062185(A2M);ncbi_105063875(CLU);ncbi_105064054(PISD);ncbi_105064067(SERPINE2);ncbi_105064076(RHBDD1);ncbi_105064388(PHB);ncbi_105065262(GSN);ncbi_105065267(C5);ncbi_105065282(C5);ncbi_105066131(Cpb2);ncbi_105066936(SERPING1);ncbi_105067238(CFH);ncbi_105067666(KLKB1);ncbi_105067955(Cfi);ncbi_105068596(C8G);ncbi_105068764(MMP14);ncbi_105070384(CD81…
25	GO:0046395	carboxylic acid catabolic process	113	271	9.67e-11	3.84e-08	ncbi_105062447(LIPE);ncbi_105062691(ETFB);ncbi_105063242(PCCB);ncbi_105063265(ACAD11);ncbi_105063405(MECR);ncbi_105063423(SESN2);ncbi_105063800(DPYSL2);ncbi_105063881(TP53I3);ncbi_105063981(GLS);ncbi_105064049(GMPPA);ncbi_105064613(ACSF2);ncbi_105064733(DECR1);ncbi_105064776(GLYR1);ncbi_105064839(AMDHD2);ncbi_105064958(SPTLC3);ncbi_105065143(LONP2);ncbi_105065177(ASPA);ncbi_105065326(ABCD3);ncbi_…
26	GO:0044712	single-organism catabolic process	267	791	1.15e-10	4.39e-08	ncbi_105061725(PLCD1);ncbi_105061791(ABHD5);ncbi_105061993(HMOX1);ncbi_105062055(FAF2);ncbi_105062107(HSD17B6);ncbi_105062216(FMOD);ncbi_105062321(PRELP);ncbi_105062342(DERA);ncbi_105062447(LIPE);ncbi_105062488(TTR);ncbi_105062503(APOE);ncbi_105062504(APOC2);ncbi_105062610(DHDH);ncbi_105062691(ETFB);ncbi_105062858(PLD3);ncbi_105062962(APOB);ncbi_105063036(FMC1);ncbi_105063242(PCCB);ncbi_105063265…
27	GO:0016054	organic acid catabolic process	113	272	1.27e-10	4.63e-08	ncbi_105062447(LIPE);ncbi_105062691(ETFB);ncbi_105063242(PCCB);ncbi_105063265(ACAD11);ncbi_105063405(MECR);ncbi_105063423(SESN2);ncbi_105063800(DPYSL2);ncbi_105063881(TP53I3);ncbi_105063981(GLS);ncbi_105064049(GMPPA);ncbi_105064613(ACSF2);ncbi_105064733(DECR1);ncbi_105064776(GLYR1);ncbi_105064839(AMDHD2);ncbi_105064958(SPTLC3);ncbi_105065143(LONP2);ncbi_105065177(ASPA);ncbi_105065326(ABCD3);ncbi_…
28	GO:0046394	carboxylic acid biosynthetic process	182	497	1.31e-10	4.63e-08	ncbi_105061791(ABHD5);ncbi_105061999(GFPT2);ncbi_105062107(HSD17B6);ncbi_105062109(SDR9C7);ncbi_105062354(STEAP4);ncbi_105062503(APOE);ncbi_105062504(APOC2);ncbi_105062916(BCKDHA);ncbi_105063242(PCCB);ncbi_105063272(OXSM);ncbi_105063405(MECR);ncbi_105063663(AHCYL1);ncbi_105063827(EIF2B4);ncbi_105063841(Khk);ncbi_105063866(EPHX2);ncbi_105063981(GLS);ncbi_105064049(GMPPA);ncbi_105064063(ACSL3);ncbi…
29	GO:1903317	regulation of protein maturation	43	72	1.38e-10	4.73e-08	ncbi_105061805(CLEC3B);ncbi_105062036(F12);ncbi_105062185(A2M);ncbi_105063875(CLU);ncbi_105064054(PISD);ncbi_105064067(SERPINE2);ncbi_105064076(RHBDD1);ncbi_105064388(PHB);ncbi_105065262(GSN);ncbi_105065267(C5);ncbi_105065282(C5);ncbi_105066131(Cpb2);ncbi_105066936(SERPING1);ncbi_105067238(CFH);ncbi_105067666(KLKB1);ncbi_105067955(Cfi);ncbi_105068596(C8G);ncbi_105068764(MMP14);ncbi_105070384(CD81…
30	GO:0016053	organic acid biosynthetic process	182	500	2.32e-10	7.67e-08	ncbi_105061791(ABHD5);ncbi_105061999(GFPT2);ncbi_105062107(HSD17B6);ncbi_105062109(SDR9C7);ncbi_105062354(STEAP4);ncbi_105062503(APOE);ncbi_105062504(APOC2);ncbi_105062916(BCKDHA);ncbi_105063242(PCCB);ncbi_105063272(OXSM);ncbi_105063405(MECR);ncbi_105063663(AHCYL1);ncbi_105063827(EIF2B4);ncbi_105063841(Khk);ncbi_105063866(EPHX2);ncbi_105063981(GLS);ncbi_105064049(GMPPA);ncbi_105064063(ACSL3);ncbi…
31	GO:0002576	platelet degranulation	45	79	4.61e-10	1.44e-07	ncbi_105061805(CLEC3B);ncbi_105062185(A2M);ncbi_105063135(FAM3C);ncbi_105063255(TF);ncbi_105063875(CLU);ncbi_105065589(LGALS3BP);ncbi_105065956(STXBP1);ncbi_105066936(SERPING1);ncbi_105067841(APOA1);ncbi_105067960(EGF);ncbi_105068865(RARRES2);ncbi_105068927(QSOX1);ncbi_105069201(ISLR);ncbi_105069508(TAGLN2);ncbi_105069552(Fcer1g);ncbi_105069713(Chid1);ncbi_105069802(ITGB3);ncbi_105069881(PCYOX1L)…
32	GO:1901605	alpha-amino acid metabolic process	145	380	4.65e-10	1.44e-07	ncbi_105061999(GFPT2);ncbi_105062354(STEAP4);ncbi_105063405(MECR);ncbi_105063663(AHCYL1);ncbi_105063800(DPYSL2);ncbi_105063827(EIF2B4);ncbi_105063866(EPHX2);ncbi_105063881(TP53I3);ncbi_105063981(GLS);ncbi_105064049(GMPPA);ncbi_105064054(PISD);ncbi_105064063(ACSL3);ncbi_105064335(DHFR);ncbi_105064543(PLA2G4A);ncbi_105064613(ACSF2);ncbi_105064776(GLYR1);ncbi_105064839(AMDHD2);ncbi_105064958(SPTLC3)…
33	GO:0044281	small molecule metabolic process	491	1647	2.29e-09	6.88e-07	ncbi_105061609(SIRT5);ncbi_105061725(PLCD1);ncbi_105061791(ABHD5);ncbi_105061999(GFPT2);ncbi_105062107(HSD17B6);ncbi_105062109(SDR9C7);ncbi_105062216(FMOD);ncbi_105062286(CMAS);ncbi_105062321(PRELP);ncbi_105062342(DERA);ncbi_105062354(STEAP4);ncbi_105062447(LIPE);ncbi_105062488(TTR);ncbi_105062503(APOE);ncbi_105062504(APOC2);ncbi_105062610(DHDH);ncbi_105062691(ETFB);ncbi_105062916(BCKDHA);ncbi_10…
34	GO:0044282	small molecule catabolic process	154	418	2.47e-09	7.21e-07	ncbi_105062342(DERA);ncbi_105062447(LIPE);ncbi_105062488(TTR);ncbi_105062503(APOE);ncbi_105062610(DHDH);ncbi_105062691(ETFB);ncbi_105063242(PCCB);ncbi_105063265(ACAD11);ncbi_105063405(MECR);ncbi_105063423(SESN2);ncbi_105063800(DPYSL2);ncbi_105063841(Khk);ncbi_105063881(TP53I3);ncbi_105063981(GLS);ncbi_105064049(GMPPA);ncbi_105064613(ACSF2);ncbi_105064733(DECR1);ncbi_105064776(GLYR1);ncbi_10506483…
35	GO:0008610	lipid biosynthetic process	182	520	8.22e-09	2.33e-06	ncbi_105061791(ABHD5);ncbi_105061811(SACM1L);ncbi_105062107(HSD17B6);ncbi_105062109(SDR9C7);ncbi_105062133(PIP4K2C);ncbi_105062185(A2M);ncbi_105062286(CMAS);ncbi_105062342(DERA);ncbi_105062503(APOE);ncbi_105062504(APOC2);ncbi_105062858(PLD3);ncbi_105062883(STARD3NL);ncbi_105062916(BCKDHA);ncbi_105062962(APOB);ncbi_105063065(AKR1B1);ncbi_105063242(PCCB);ncbi_105063272(OXSM);ncbi_105063402(Pip4k2a)…
36	GO:0044711	single-organism biosynthetic process	468	1572	8.6e-09	2.37e-06	ncbi_105061609(SIRT5);ncbi_105061725(PLCD1);ncbi_105061791(ABHD5);ncbi_105061811(SACM1L);ncbi_105061999(GFPT2);ncbi_105062107(HSD17B6);ncbi_105062109(SDR9C7);ncbi_105062133(PIP4K2C);ncbi_105062185(A2M);ncbi_105062216(FMOD);ncbi_105062266(MGST1);ncbi_105062286(CMAS);ncbi_105062321(PRELP);ncbi_105062342(DERA);ncbi_105062354(STEAP4);ncbi_105062503(APOE);ncbi_105062504(APOC2);ncbi_105062858(PLD3);ncb…
37	GO:1901137	carbohydrate derivative biosynthetic process	205	605	1.75e-08	4.7e-06	ncbi_105061609(SIRT5);ncbi_105061783(POMGNT2);ncbi_105061999(GFPT2);ncbi_105062216(FMOD);ncbi_105062286(CMAS);ncbi_105062321(PRELP);ncbi_105062342(DERA);ncbi_105062503(APOE);ncbi_105062950(SDC1);ncbi_105063356(ALG3);ncbi_105063543(HDAC4);ncbi_105063593(DTYMK);ncbi_105063800(DPYSL2);ncbi_105063841(Khk);ncbi_105063968(PGAP1);ncbi_105064049(GMPPA);ncbi_105064054(PISD);ncbi_105064063(ACSL3);ncbi_1050…
38	GO:0044283	small molecule biosynthetic process	262	816	4.5e-08	1.18e-05	ncbi_105061609(SIRT5);ncbi_105061725(PLCD1);ncbi_105061791(ABHD5);ncbi_105061999(GFPT2);ncbi_105062107(HSD17B6);ncbi_105062109(SDR9C7);ncbi_105062342(DERA);ncbi_105062354(STEAP4);ncbi_105062503(APOE);ncbi_105062504(APOC2);ncbi_105062916(BCKDHA);ncbi_105062962(APOB);ncbi_105063065(AKR1B1);ncbi_105063242(PCCB);ncbi_105063265(ACAD11);ncbi_105063272(OXSM);ncbi_105063405(MECR);ncbi_105063423(SESN2);nc…
39	GO:0072378	blood coagulation, fibrin clot formation	15	17	4.81e-08	1.22e-05	ncbi_105062036(F12);ncbi_105062185(A2M);ncbi_105066914(F10);ncbi_105066936(SERPING1);ncbi_105067666(KLKB1);ncbi_105068898(SERPINC1);ncbi_105070023(F13B);ncbi_105072331(KNG1);ncbi_105072913(TFPI);ncbi_105073021(FBLN1);ncbi_105076458(F2);ncbi_105079732(FGA);ncbi_105079733(FGG);ncbi_105079788(F13A1);ncbi_105083548(PRCP)
40	GO:0072330	monocarboxylic acid biosynthetic process	107	278	5.98e-08	1.48e-05	ncbi_105061791(ABHD5);ncbi_105062107(HSD17B6);ncbi_105062109(SDR9C7);ncbi_105062504(APOC2);ncbi_105062916(BCKDHA);ncbi_105063242(PCCB);ncbi_105063272(OXSM);ncbi_105063405(MECR);ncbi_105063841(Khk);ncbi_105063866(EPHX2);ncbi_105064063(ACSL3);ncbi_105064304(ACACA);ncbi_105064493(DCN);ncbi_105064506(HSD11B1);ncbi_105064543(PLA2G4A);ncbi_105064556(MID1IP1);ncbi_105064613(ACSF2);ncbi_105064733(DECR1);…
41	GO:0050819	negative regulation of coagulation	21	29	6.22e-08	1.5e-05	ncbi_105062036(F12);ncbi_105062503(APOE);ncbi_105064067(SERPINE2);ncbi_105066131(Cpb2);ncbi_105066936(SERPING1);ncbi_105067666(KLKB1);ncbi_105068821(PROC);ncbi_105071509(SERPINF2);ncbi_105072330(HRG);ncbi_105072331(KNG1);ncbi_105072913(TFPI);ncbi_105073529(PROCR);ncbi_105076458(F2);ncbi_105076884(THBS1);ncbi_105077372(PLG);ncbi_105077672(PDGFRA);ncbi_105077943(PROS1);ncbi_105078620(CD34);ncbi_105…
42	GO:1901135	carbohydrate derivative metabolic process	295	940	6.61e-08	1.56e-05	ncbi_105061609(SIRT5);ncbi_105061783(POMGNT2);ncbi_105061999(GFPT2);ncbi_105062216(FMOD);ncbi_105062286(CMAS);ncbi_105062321(PRELP);ncbi_105062342(DERA);ncbi_105062503(APOE);ncbi_105062540(PGLYRP1);ncbi_105062691(ETFB);ncbi_105062950(SDC1);ncbi_105063065(AKR1B1);ncbi_105063272(OXSM);ncbi_105063273(NGLY1);ncbi_105063356(ALG3);ncbi_105063543(HDAC4);ncbi_105063593(DTYMK);ncbi_105063663(AHCYL1);ncbi_…
43	GO:0019835	cytolysis	19	25	7.49e-08	1.73e-05	ncbi_105062395(FGL2);ncbi_105062540(PGLYRP1);ncbi_105065267(C5);ncbi_105065282(C5);ncbi_105068596(C8G);ncbi_105070724(C9);ncbi_105070819(C7);ncbi_105070840(C6);ncbi_105071668(C8A);ncbi_105071669(C8B);ncbi_105072330(HRG);ncbi_105072655(PCCA);ncbi_105073481(LBP);ncbi_105073516(ROMO1);ncbi_105073791(GSDMD);ncbi_105076458(F2);ncbi_105076881(LYZ);ncbi_105079769(SERPINB6);ncbi_105080389(ALB)
44	GO:0042730	fibrinolysis	13	14	1.1e-07	2.47e-05	ncbi_105062036(F12);ncbi_105066131(Cpb2);ncbi_105066936(SERPING1);ncbi_105067666(KLKB1);ncbi_105071509(SERPINF2);ncbi_105072330(HRG);ncbi_105076458(F2);ncbi_105076884(THBS1);ncbi_105077372(PLG);ncbi_105077943(PROS1);ncbi_105079732(FGA);ncbi_105079733(FGG);ncbi_105081949(FAP)
45	GO:1901606	alpha-amino acid catabolic process	61	137	1.41e-07	3.1e-05	ncbi_105063405(MECR);ncbi_105063800(DPYSL2);ncbi_105063881(TP53I3);ncbi_105063981(GLS);ncbi_105064776(GLYR1);ncbi_105064839(AMDHD2);ncbi_105064958(SPTLC3);ncbi_105065177(ASPA);ncbi_105065392(ACAD8);ncbi_105065442(AUH);ncbi_105065597(THA2);ncbi_105065600(AFMID);ncbi_105066004(KYAT1);ncbi_105066338(SGPL1);ncbi_105067076(Dpysl4);ncbi_105067277(ALDH1A1);ncbi_105067894(ADH1B);ncbi_105067994(DHTKD1);nc…
46	GO:0030195	negative regulation of blood coagulation	20	28	1.88e-07	3.96e-05	ncbi_105062036(F12);ncbi_105062503(APOE);ncbi_105064067(SERPINE2);ncbi_105066131(Cpb2);ncbi_105066936(SERPING1);ncbi_105067666(KLKB1);ncbi_105068821(PROC);ncbi_105071509(SERPINF2);ncbi_105072330(HRG);ncbi_105072331(KNG1);ncbi_105072913(TFPI);ncbi_105076458(F2);ncbi_105076884(THBS1);ncbi_105077372(PLG);ncbi_105077672(PDGFRA);ncbi_105077943(PROS1);ncbi_105078620(CD34);ncbi_105079732(FGA);ncbi_10507…
47	GO:1900047	negative regulation of hemostasis	20	28	1.88e-07	3.96e-05	ncbi_105062036(F12);ncbi_105062503(APOE);ncbi_105064067(SERPINE2);ncbi_105066131(Cpb2);ncbi_105066936(SERPING1);ncbi_105067666(KLKB1);ncbi_105068821(PROC);ncbi_105071509(SERPINF2);ncbi_105072330(HRG);ncbi_105072331(KNG1);ncbi_105072913(TFPI);ncbi_105076458(F2);ncbi_105076884(THBS1);ncbi_105077372(PLG);ncbi_105077672(PDGFRA);ncbi_105077943(PROS1);ncbi_105078620(CD34);ncbi_105079732(FGA);ncbi_10507…
48	GO:0030193	regulation of blood coagulation	26	42	2.35e-07	4.76e-05	ncbi_105062036(F12);ncbi_105062503(APOE);ncbi_105063941(PRKCA);ncbi_105064067(SERPINE2);ncbi_105066131(Cpb2);ncbi_105066936(SERPING1);ncbi_105067666(KLKB1);ncbi_105068222(S100A9);ncbi_105068821(PROC);ncbi_105068898(SERPINC1);ncbi_105069552(Fcer1g);ncbi_105071509(SERPINF2);ncbi_105072330(HRG);ncbi_105072331(KNG1);ncbi_105072913(TFPI);ncbi_105076153(ANO6);ncbi_105076458(F2);ncbi_105076884(THBS1);nc…
49	GO:1900046	regulation of hemostasis	26	42	2.35e-07	4.76e-05	ncbi_105062036(F12);ncbi_105062503(APOE);ncbi_105063941(PRKCA);ncbi_105064067(SERPINE2);ncbi_105066131(Cpb2);ncbi_105066936(SERPING1);ncbi_105067666(KLKB1);ncbi_105068222(S100A9);ncbi_105068821(PROC);ncbi_105068898(SERPINC1);ncbi_105069552(Fcer1g);ncbi_105071509(SERPINF2);ncbi_105072330(HRG);ncbi_105072331(KNG1);ncbi_105072913(TFPI);ncbi_105076153(ANO6);ncbi_105076458(F2);ncbi_105076884(THBS1);nc…
50	GO:0050818	regulation of coagulation	27	45	3.43e-07	6.81e-05	ncbi_105062036(F12);ncbi_105062503(APOE);ncbi_105063941(PRKCA);ncbi_105064067(SERPINE2);ncbi_105066131(Cpb2);ncbi_105066936(SERPING1);ncbi_105067666(KLKB1);ncbi_105068222(S100A9);ncbi_105068821(PROC);ncbi_105068898(SERPINC1);ncbi_105069552(Fcer1g);ncbi_105071509(SERPINF2);ncbi_105072330(HRG);ncbi_105072331(KNG1);ncbi_105072913(TFPI);ncbi_105073529(PROCR);ncbi_105076153(ANO6);ncbi_105076458(F2);nc…
51	GO:0006720	isoprenoid metabolic process	56	126	4.92e-07	9.57e-05	ncbi_105062185(A2M);ncbi_105062488(TTR);ncbi_105062503(APOE);ncbi_105062916(BCKDHA);ncbi_105062950(SDC1);ncbi_105062962(APOB);ncbi_105064063(ACSL3);ncbi_105064613(ACSF2);ncbi_105065885(SCPEP1);ncbi_105065983(SLC27A4);ncbi_105067277(ALDH1A1);ncbi_105067841(APOA1);ncbi_105067842(APOA4);ncbi_105067894(ADH1B);ncbi_105067942(CYP2U1);ncbi_105068112(CRABP2);ncbi_105068152(FDPS);ncbi_105068865(RARRES2);n…
52	GO:0016042	lipid catabolic process	75	186	7.46e-07	0.000142299	ncbi_105061725(PLCD1);ncbi_105061791(ABHD5);ncbi_105062107(HSD17B6);ncbi_105062447(LIPE);ncbi_105062503(APOE);ncbi_105062504(APOC2);ncbi_105062691(ETFB);ncbi_105062858(PLD3);ncbi_105062962(APOB);ncbi_105063036(FMC1);ncbi_105063242(PCCB);ncbi_105063265(ACAD11);ncbi_105063405(MECR);ncbi_105063423(SESN2);ncbi_105063483(PAFAH2);ncbi_105064506(HSD11B1);ncbi_105064543(PLA2G4A);ncbi_105064733(DECR1);ncb…
53	GO:0016064	immunoglobulin mediated immune response	30	54	7.91e-07	0.00014797	ncbi_105062116(STAT6);ncbi_105063875(CLU);ncbi_105065267(C5);ncbi_105065282(C5);ncbi_105066936(SERPING1);ncbi_105067955(Cfi);ncbi_105068596(C8G);ncbi_105069552(Fcer1g);ncbi_105070724(C9);ncbi_105070819(C7);ncbi_105070840(C6);ncbi_105070868(C1QB);ncbi_105070870(C1qc);ncbi_105070871(C1QA);ncbi_105070978(MASP2);ncbi_105071204(PTPN6);ncbi_105071668(C8A);ncbi_105071669(C8B);ncbi_105072396(TFRC);ncbi_1…
54	GO:0043062	extracellular structure organization	187	568	8.09e-07	0.000148496	ncbi_105061811(SACM1L);ncbi_105062086(Dbn1);ncbi_105062146(AVIL);ncbi_105062185(A2M);ncbi_105062216(FMOD);ncbi_105062383(CD36);ncbi_105062488(TTR);ncbi_105062503(APOE);ncbi_105062835(GMFG);ncbi_105062962(APOB);ncbi_105063255(TF);ncbi_105063482(STMN1);ncbi_105063558(COL6A3);ncbi_105063829(MPV17);ncbi_105063844(EMILIN1);ncbi_105063861(RAB10);ncbi_105063875(CLU);ncbi_105064013(VIL1);ncbi_105064047(D…
55	GO:0006633	fatty acid biosynthetic process	61	143	8.74e-07	0.000157495	ncbi_105062107(HSD17B6);ncbi_105062109(SDR9C7);ncbi_105062504(APOC2);ncbi_105063242(PCCB);ncbi_105063272(OXSM);ncbi_105063405(MECR);ncbi_105063866(EPHX2);ncbi_105064063(ACSL3);ncbi_105064304(ACACA);ncbi_105064506(HSD11B1);ncbi_105064543(PLA2G4A);ncbi_105064556(MID1IP1);ncbi_105064613(ACSF2);ncbi_105064733(DECR1);ncbi_105065326(ABCD3);ncbi_105065535(FASN);ncbi_105065677(FADS6);ncbi_105065773(Dcxr)…
56	GO:0006520	cellular amino acid metabolic process	159	471	1.09e-06	0.000193709	ncbi_105061999(GFPT2);ncbi_105062354(STEAP4);ncbi_105063242(PCCB);ncbi_105063405(MECR);ncbi_105063663(AHCYL1);ncbi_105063800(DPYSL2);ncbi_105063827(EIF2B4);ncbi_105063866(EPHX2);ncbi_105063881(TP53I3);ncbi_105063981(GLS);ncbi_105064049(GMPPA);ncbi_105064054(PISD);ncbi_105064063(ACSL3);ncbi_105064335(DHFR);ncbi_105064543(PLA2G4A);ncbi_105064613(ACSF2);ncbi_105064776(GLYR1);ncbi_105064839(AMDHD2);n…
57	GO:0030198	extracellular matrix organization	181	550	1.28e-06	0.000222523	ncbi_105061811(SACM1L);ncbi_105062086(Dbn1);ncbi_105062146(AVIL);ncbi_105062185(A2M);ncbi_105062216(FMOD);ncbi_105062383(CD36);ncbi_105062488(TTR);ncbi_105062503(APOE);ncbi_105062835(GMFG);ncbi_105063255(TF);ncbi_105063482(STMN1);ncbi_105063558(COL6A3);ncbi_105063829(MPV17);ncbi_105063844(EMILIN1);ncbi_105063861(RAB10);ncbi_105063875(CLU);ncbi_105064013(VIL1);ncbi_105064047(DES);ncbi_105064394(MA…
58	GO:0019724	B cell mediated immunity	30	55	1.34e-06	0.000228829	ncbi_105062116(STAT6);ncbi_105063875(CLU);ncbi_105065267(C5);ncbi_105065282(C5);ncbi_105066936(SERPING1);ncbi_105067955(Cfi);ncbi_105068596(C8G);ncbi_105069552(Fcer1g);ncbi_105070724(C9);ncbi_105070819(C7);ncbi_105070840(C6);ncbi_105070868(C1QB);ncbi_105070870(C1qc);ncbi_105070871(C1QA);ncbi_105070978(MASP2);ncbi_105071204(PTPN6);ncbi_105071668(C8A);ncbi_105071669(C8B);ncbi_105072396(TFRC);ncbi_1…
59	GO:0009063	cellular amino acid catabolic process	63	151	1.46e-06	0.000246051	ncbi_105063242(PCCB);ncbi_105063405(MECR);ncbi_105063800(DPYSL2);ncbi_105063881(TP53I3);ncbi_105063981(GLS);ncbi_105064776(GLYR1);ncbi_105064839(AMDHD2);ncbi_105064958(SPTLC3);ncbi_105065177(ASPA);ncbi_105065392(ACAD8);ncbi_105065442(AUH);ncbi_105065597(THA2);ncbi_105065600(AFMID);ncbi_105066004(KYAT1);ncbi_105066338(SGPL1);ncbi_105067076(Dpysl4);ncbi_105067277(ALDH1A1);ncbi_105067894(ADH1B);ncbi…
60	GO:0006957	complement activation, alternative pathway	11	12	1.61e-06	0.000266303	ncbi_105065267(C5);ncbi_105065282(C5);ncbi_105067238(CFH);ncbi_105068596(C8G);ncbi_105070724(C9);ncbi_105070819(C7);ncbi_105071668(C8A);ncbi_105071669(C8B);ncbi_105074040(CFB);ncbi_105078264(C3);ncbi_105079377(CFP)
61	GO:0030199	collagen fibril organization	18	26	1.64e-06	0.00026671	ncbi_105062216(FMOD);ncbi_105063844(EMILIN1);ncbi_105064493(DCN);ncbi_105064494(LUM);ncbi_105067244(PLOD3);ncbi_105068069(DPT);ncbi_105068366(COL5A3);ncbi_105068616(COL5A1);ncbi_105071509(SERPINF2);ncbi_105072736(P3H1);ncbi_105072916(COL5A2);ncbi_105074122(TNXB);ncbi_105074789(CDH11);ncbi_105075378(P4HA1);ncbi_105078974(CYP1B1);ncbi_105082555(COLGALT1);ncbi_105082976(COL14A1);ncbi_105083328(SERPI…
62	GO:0061041	regulation of wound healing	36	72	1.94e-06	0.000310288	ncbi_105062036(F12);ncbi_105062503(APOE);ncbi_105063941(PRKCA);ncbi_105064013(VIL1);ncbi_105064067(SERPINE2);ncbi_105066131(Cpb2);ncbi_105066936(SERPING1);ncbi_105067278(ANXA1);ncbi_105067666(KLKB1);ncbi_105068138(ARHGEF2);ncbi_105068222(S100A9);ncbi_105068821(PROC);ncbi_105068898(SERPINC1);ncbi_105069552(Fcer1g);ncbi_105071509(SERPINF2);ncbi_105072330(HRG);ncbi_105072331(KNG1);ncbi_105072636(TGF…
63	GO:0072329	monocarboxylic acid catabolic process	61	146	2.03e-06	0.000319319	ncbi_105062447(LIPE);ncbi_105062691(ETFB);ncbi_105063242(PCCB);ncbi_105063265(ACAD11);ncbi_105063405(MECR);ncbi_105063423(SESN2);ncbi_105064049(GMPPA);ncbi_105064613(ACSF2);ncbi_105064733(DECR1);ncbi_105065143(LONP2);ncbi_105065326(ABCD3);ncbi_105065442(AUH);ncbi_105065557(MRPL12);ncbi_105065773(Dcxr);ncbi_105065983(SLC27A4);ncbi_105066012(CRAT);ncbi_105066479(ECHDC2);ncbi_105067277(ALDH1A1);ncbi…
64	GO:0042060	wound healing	112	314	2.68e-06	0.000415002	ncbi_105061993(HMOX1);ncbi_105062036(F12);ncbi_105062185(A2M);ncbi_105062216(FMOD);ncbi_105062503(APOE);ncbi_105062950(SDC1);ncbi_105062992(DOCK11);ncbi_105063483(PAFAH2);ncbi_105063844(EMILIN1);ncbi_105063941(PRKCA);ncbi_105064013(VIL1);ncbi_105064067(SERPINE2);ncbi_105064493(DCN);ncbi_105065262(GSN);ncbi_105065640(His3.3A);ncbi_105065883(AKAP1);ncbi_105065937(DIAPH2);ncbi_105065956(STXBP1);ncbi…
65	GO:0001523	retinoid metabolic process	22	36	2.77e-06	0.000422394	ncbi_105062488(TTR);ncbi_105062503(APOE);ncbi_105062950(SDC1);ncbi_105062962(APOB);ncbi_105065885(SCPEP1);ncbi_105067277(ALDH1A1);ncbi_105067841(APOA1);ncbi_105067842(APOA4);ncbi_105067894(ADH1B);ncbi_105068112(CRABP2);ncbi_105068865(RARRES2);ncbi_105069150(CRABP1);ncbi_105069553(APOA2);ncbi_105071343(AGRN);ncbi_105072255(RETSAT);ncbi_105074351(RDH13);ncbi_105074698(RDH11);ncbi_105075150(Aldh1a3)…
66	GO:0046903	secretion	301	1000	3.57e-06	0.000536957	ncbi_105061587(Rab11fip1);ncbi_105061725(PLCD1);ncbi_105061805(CLEC3B);ncbi_105061993(HMOX1);ncbi_105062055(FAF2);ncbi_105062185(A2M);ncbi_105062266(MGST1);ncbi_105062342(DERA);ncbi_105062357(SRI);ncbi_105062383(CD36);ncbi_105062395(FGL2);ncbi_105062488(TTR);ncbi_105062540(PGLYRP1);ncbi_105062613(FTL);ncbi_105062835(GMFG);ncbi_105062950(SDC1);ncbi_105063006(MGAM);ncbi_105063135(FAM3C);ncbi_105063…
67	GO:0032101	regulation of response to external stimulus	163	494	3.82e-06	0.000564854	ncbi_105061993(HMOX1);ncbi_105062036(F12);ncbi_105062086(Dbn1);ncbi_105062116(STAT6);ncbi_105062133(PIP4K2C);ncbi_105062185(A2M);ncbi_105062503(APOE);ncbi_105062540(PGLYRP1);ncbi_105063347(PARL);ncbi_105063402(Pip4k2a);ncbi_105063423(SESN2);ncbi_105063875(CLU);ncbi_105063941(PRKCA);ncbi_105064067(SERPINE2);ncbi_105064208(DRG1);ncbi_105064388(PHB);ncbi_105064493(DCN);ncbi_105064543(PLA2G4A);ncbi_1…
68	GO:0061045	negative regulation of wound healing	23	39	3.91e-06	0.0005698	ncbi_105062036(F12);ncbi_105062503(APOE);ncbi_105064067(SERPINE2);ncbi_105066131(Cpb2);ncbi_105066936(SERPING1);ncbi_105067666(KLKB1);ncbi_105068821(PROC);ncbi_105071509(SERPINF2);ncbi_105072330(HRG);ncbi_105072331(KNG1);ncbi_105072913(TFPI);ncbi_105076014(CASK);ncbi_105076458(F2);ncbi_105076884(THBS1);ncbi_105077179(GJA1);ncbi_105077372(PLG);ncbi_105077672(PDGFRA);ncbi_105077943(PROS1);ncbi_1050…
69	GO:0006721	terpenoid metabolic process	36	74	4.4e-06	0.000632832	ncbi_105062185(A2M);ncbi_105062488(TTR);ncbi_105062503(APOE);ncbi_105062916(BCKDHA);ncbi_105062950(SDC1);ncbi_105062962(APOB);ncbi_105065885(SCPEP1);ncbi_105067277(ALDH1A1);ncbi_105067841(APOA1);ncbi_105067842(APOA4);ncbi_105067894(ADH1B);ncbi_105067942(CYP2U1);ncbi_105068112(CRABP2);ncbi_105068152(FDPS);ncbi_105068865(RARRES2);ncbi_105069150(CRABP1);ncbi_105069553(APOA2);ncbi_105069881(PCYOX1L);…
70	GO:1901617	organic hydroxy compound biosynthetic process	64	160	6.63e-06	0.00093965	ncbi_105061725(PLCD1);ncbi_105062503(APOE);ncbi_105062916(BCKDHA);ncbi_105062962(APOB);ncbi_105063065(AKR1B1);ncbi_105063680(CEPT1);ncbi_105064054(PISD);ncbi_105064063(ACSL3);ncbi_105064304(ACACA);ncbi_105064543(PLA2G4A);ncbi_105065038(GAPDHS);ncbi_105065479(FGF1);ncbi_105065535(FASN);ncbi_105065892(PCTP);ncbi_105066078(SEC14L2);ncbi_105067300(PSAT1);ncbi_105067841(APOA1);ncbi_105067842(APOA4);nc…
71	GO:0090407	organophosphate biosynthetic process	181	563	6.83e-06	0.000953148	ncbi_105061725(PLCD1);ncbi_105061791(ABHD5);ncbi_105061811(SACM1L);ncbi_105061999(GFPT2);ncbi_105062133(PIP4K2C);ncbi_105062858(PLD3);ncbi_105062916(BCKDHA);ncbi_105063402(Pip4k2a);ncbi_105063543(HDAC4);ncbi_105063593(DTYMK);ncbi_105063680(CEPT1);ncbi_105063800(DPYSL2);ncbi_105063841(Khk);ncbi_105063861(RAB10);ncbi_105063968(PGAP1);ncbi_105064049(GMPPA);ncbi_105064054(PISD);ncbi_105064063(ACSL3);…
72	GO:0009617	response to bacterium	99	277	9.36e-06	0.00128852	ncbi_105062116(STAT6);ncbi_105062266(MGST1);ncbi_105062383(CD36);ncbi_105062540(PGLYRP1);ncbi_105062962(APOB);ncbi_105063941(PRKCA);ncbi_105064013(VIL1);ncbi_105064184(FKBP5);ncbi_105064378(NGFR);ncbi_105064493(DCN);ncbi_105064543(PLA2G4A);ncbi_105064710(RNASE6);ncbi_105064733(DECR1);ncbi_105064772(SLC17A5);ncbi_105065150(IGFBP3);ncbi_105065193(SHPK);ncbi_105065360(VCAM1);ncbi_105066004(KYAT1);nc…
73	GO:0016101	diterpenoid metabolic process	22	38	9.65e-06	0.00131118	ncbi_105062488(TTR);ncbi_105062503(APOE);ncbi_105062950(SDC1);ncbi_105062962(APOB);ncbi_105065885(SCPEP1);ncbi_105067277(ALDH1A1);ncbi_105067841(APOA1);ncbi_105067842(APOA4);ncbi_105067894(ADH1B);ncbi_105068112(CRABP2);ncbi_105068865(RARRES2);ncbi_105069150(CRABP1);ncbi_105069553(APOA2);ncbi_105071343(AGRN);ncbi_105072255(RETSAT);ncbi_105074351(RDH13);ncbi_105074698(RDH11);ncbi_105075150(Aldh1a3)…
74	GO:1903035	negative regulation of response to wounding	40	88	1.08e-05	0.00145351	ncbi_105062036(F12);ncbi_105062503(APOE);ncbi_105062540(PGLYRP1);ncbi_105064067(SERPINE2);ncbi_105066131(Cpb2);ncbi_105066936(SERPING1);ncbi_105067666(KLKB1);ncbi_105067841(APOA1);ncbi_105067842(APOA4);ncbi_105068821(PROC);ncbi_105069208(CD276);ncbi_105069429(C1QTNF3);ncbi_105069713(Chid1);ncbi_105070346(GSTP1);ncbi_105071509(SERPINF2);ncbi_105071510(SERPINF1);ncbi_105071585(LGALS9);ncbi_10507173…
75	GO:0044242	cellular lipid catabolic process	57	140	1.13e-05	0.00148833	ncbi_105061791(ABHD5);ncbi_105062447(LIPE);ncbi_105062503(APOE);ncbi_105062504(APOC2);ncbi_105062691(ETFB);ncbi_105062962(APOB);ncbi_105063242(PCCB);ncbi_105063265(ACAD11);ncbi_105063405(MECR);ncbi_105063423(SESN2);ncbi_105064543(PLA2G4A);ncbi_105064733(DECR1);ncbi_105065143(LONP2);ncbi_105065326(ABCD3);ncbi_105065442(AUH);ncbi_105065983(SLC27A4);ncbi_105066012(CRAT);ncbi_105066338(SGPL1);ncbi_10…
76	GO:0006952	defense response	221	716	1.49e-05	0.00194361	ncbi_105061993(HMOX1);ncbi_105062036(F12);ncbi_105062116(STAT6);ncbi_105062164(CD163);ncbi_105062185(A2M);ncbi_105062503(APOE);ncbi_105062540(PGLYRP1);ncbi_105062635(RPL13A);ncbi_105062950(SDC1);ncbi_105062962(APOB);ncbi_105063543(HDAC4);ncbi_105063866(EPHX2);ncbi_105063875(CLU);ncbi_105063941(PRKCA);ncbi_105063988(XRCC5);ncbi_105064242(PSMB8);ncbi_105064248(HLA-DQA2);ncbi_105064287(CCL16);ncbi_1…
77	GO:0009066	aspartate family amino acid metabolic process	54	132	1.62e-05	0.00208654	ncbi_105061999(GFPT2);ncbi_105063405(MECR);ncbi_105063663(AHCYL1);ncbi_105063827(EIF2B4);ncbi_105063866(EPHX2);ncbi_105063881(TP53I3);ncbi_105064063(ACSL3);ncbi_105064613(ACSF2);ncbi_105064958(SPTLC3);ncbi_105065038(GAPDHS);ncbi_105065177(ASPA);ncbi_105065597(THA2);ncbi_105065983(SLC27A4);ncbi_105066004(KYAT1);ncbi_105066834(NMNAT3);ncbi_105067244(PLOD3);ncbi_105067740(ACSL1);ncbi_105067894(ADH1B…
78	GO:0032940	secretion by cell	281	941	1.65e-05	0.00209687	ncbi_105061587(Rab11fip1);ncbi_105061725(PLCD1);ncbi_105061805(CLEC3B);ncbi_105061993(HMOX1);ncbi_105062055(FAF2);ncbi_105062185(A2M);ncbi_105062266(MGST1);ncbi_105062342(DERA);ncbi_105062357(SRI);ncbi_105062383(CD36);ncbi_105062395(FGL2);ncbi_105062488(TTR);ncbi_105062540(PGLYRP1);ncbi_105062613(FTL);ncbi_105062835(GMFG);ncbi_105062950(SDC1);ncbi_105063006(MGAM);ncbi_105063135(FAM3C);ncbi_105063…
79	GO:0052547	regulation of peptidase activity	85	233	1.67e-05	0.00209687	ncbi_105062181(A2ML1);ncbi_105062185(A2M);ncbi_105062187(Pzp);ncbi_105062395(FGL2);ncbi_105063460(RPS6KA1);ncbi_105063558(COL6A3);ncbi_105064013(VIL1);ncbi_105064067(SERPINE2);ncbi_105064162(PI16);ncbi_105064242(PSMB8);ncbi_105064378(NGFR);ncbi_105065262(GSN);ncbi_105065267(C5);ncbi_105065282(C5);ncbi_105065591(TIMP2);ncbi_105066137(SUCLA2);ncbi_105066402(ARRB2);ncbi_105066490(NLE1);ncbi_10506659…
80	GO:1901615	organic hydroxy compound metabolic process	127	378	1.83e-05	0.00226852	ncbi_105061725(PLCD1);ncbi_105062447(LIPE);ncbi_105062488(TTR);ncbi_105062503(APOE);ncbi_105062610(DHDH);ncbi_105062916(BCKDHA);ncbi_105062962(APOB);ncbi_105063065(AKR1B1);ncbi_105063680(CEPT1);ncbi_105063841(Khk);ncbi_105063866(EPHX2);ncbi_105064054(PISD);ncbi_105064062(MOGAT1);ncbi_105064063(ACSL3);ncbi_105064304(ACACA);ncbi_105064543(PLA2G4A);ncbi_105065038(GAPDHS);ncbi_105065193(SHPK);ncbi_10…
81	GO:0051346	negative regulation of hydrolase activity	85	234	2.01e-05	0.00246314	ncbi_105062086(Dbn1);ncbi_105062181(A2ML1);ncbi_105062185(A2M);ncbi_105062187(Pzp);ncbi_105063460(RPS6KA1);ncbi_105063558(COL6A3);ncbi_105063641(SORT1);ncbi_105064013(VIL1);ncbi_105064067(SERPINE2);ncbi_105064162(PI16);ncbi_105064378(NGFR);ncbi_105065267(C5);ncbi_105065282(C5);ncbi_105065591(TIMP2);ncbi_105066402(ARRB2);ncbi_105066490(NLE1);ncbi_105066639(Lxn);ncbi_105066936(SERPING1);ncbi_105067…
82	GO:0051917	regulation of fibrinolysis	9	10	2.3e-05	0.00278065	ncbi_105062036(F12);ncbi_105066131(Cpb2);ncbi_105067666(KLKB1);ncbi_105071509(SERPINF2);ncbi_105072330(HRG);ncbi_105076458(F2);ncbi_105076884(THBS1);ncbi_105077372(PLG);ncbi_105081949(FAP)
83	GO:0007596	blood coagulation	70	185	2.36e-05	0.00281595	ncbi_105062036(F12);ncbi_105062185(A2M);ncbi_105062503(APOE);ncbi_105062992(DOCK11);ncbi_105063483(PAFAH2);ncbi_105063844(EMILIN1);ncbi_105063941(PRKCA);ncbi_105064067(SERPINE2);ncbi_105065640(His3.3A);ncbi_105065883(AKAP1);ncbi_105065937(DIAPH2);ncbi_105065956(STXBP1);ncbi_105066131(Cpb2);ncbi_105066402(ARRB2);ncbi_105066914(F10);ncbi_105066936(SERPING1);ncbi_105067666(KLKB1);ncbi_105067842(APOA…
84	GO:0006083	acetate metabolic process	13	18	2.44e-05	0.00287789	ncbi_105064063(ACSL3);ncbi_105064613(ACSF2);ncbi_105065177(ASPA);ncbi_105065983(SLC27A4);ncbi_105067740(ACSL1);ncbi_105072011(ACSS3);ncbi_105073533(ACSS2);ncbi_105073706(ACSM3);ncbi_105075542(CTH);ncbi_105077014(SLC27A2);ncbi_105082677(SLC27A1);ncbi_105083185(ACSS1);ncbi_105084193(ALDH5A1)
85	GO:0007599	hemostasis	71	189	2.73e-05	0.00315001	ncbi_105062036(F12);ncbi_105062185(A2M);ncbi_105062503(APOE);ncbi_105062992(DOCK11);ncbi_105063483(PAFAH2);ncbi_105063844(EMILIN1);ncbi_105063941(PRKCA);ncbi_105064067(SERPINE2);ncbi_105065640(His3.3A);ncbi_105065883(AKAP1);ncbi_105065937(DIAPH2);ncbi_105065956(STXBP1);ncbi_105066131(Cpb2);ncbi_105066402(ARRB2);ncbi_105066914(F10);ncbi_105066936(SERPING1);ncbi_105067666(KLKB1);ncbi_105067842(APOA…
86	GO:0009605	response to external stimulus	373	1298	2.73e-05	0.00315001	ncbi_105061609(SIRT5);ncbi_105061811(SACM1L);ncbi_105061993(HMOX1);ncbi_105062036(F12);ncbi_105062086(Dbn1);ncbi_105062116(STAT6);ncbi_105062133(PIP4K2C);ncbi_105062137(Arhgef25);ncbi_105062185(A2M);ncbi_105062266(MGST1);ncbi_105062381(SEMA3C);ncbi_105062383(CD36);ncbi_105062453(DSC2);ncbi_105062488(TTR);ncbi_105062503(APOE);ncbi_105062540(PGLYRP1);ncbi_105062962(APOB);ncbi_105063347(PARL);ncbi_1…
87	GO:0044710	single-organism metabolic process	862	3256	3.6e-05	0.00409954	ncbi_105061609(SIRT5);ncbi_105061725(PLCD1);ncbi_105061783(POMGNT2);ncbi_105061791(ABHD5);ncbi_105061811(SACM1L);ncbi_105061993(HMOX1);ncbi_105061999(GFPT2);ncbi_105062036(F12);ncbi_105062055(FAF2);ncbi_105062107(HSD17B6);ncbi_105062109(SDR9C7);ncbi_105062116(STAT6);ncbi_105062119(NDUFA4L2);ncbi_105062133(PIP4K2C);ncbi_105062185(A2M);ncbi_105062216(FMOD);ncbi_105062240(HEBP1);ncbi_105062266(MGST1…
88	GO:0055114	oxidation-reduction process	231	762	3.65e-05	0.00411564	ncbi_105061791(ABHD5);ncbi_105061993(HMOX1);ncbi_105061999(GFPT2);ncbi_105062107(HSD17B6);ncbi_105062109(SDR9C7);ncbi_105062119(NDUFA4L2);ncbi_105062266(MGST1);ncbi_105062295(ETFRF1);ncbi_105062354(STEAP4);ncbi_105062610(DHDH);ncbi_105062691(ETFB);ncbi_105063065(AKR1B1);ncbi_105063265(ACAD11);ncbi_105063273(NGLY1);ncbi_105063405(MECR);ncbi_105063423(SESN2);ncbi_105063641(SORT1);ncbi_105063663(AHC…
89	GO:0006953	acute-phase response	15	23	3.75e-05	0.00414403	ncbi_105062164(CD163);ncbi_105064543(PLA2G4A);ncbi_105070733(ORM1);ncbi_105071509(SERPINF2);ncbi_105072396(TFRC);ncbi_105072421(AHSG);ncbi_105072931(FN1);ncbi_105073420(HP);ncbi_105073481(LBP);ncbi_105076458(F2);ncbi_105076583(SAA1);ncbi_105079732(FGA);ncbi_105079895(SERPINA1);ncbi_105080161(ITIH4);ncbi_123618324(FN1)
90	GO:0002449	lymphocyte mediated immunity	43	101	3.76e-05	0.00414403	ncbi_105062116(STAT6);ncbi_105063875(CLU);ncbi_105065267(C5);ncbi_105065282(C5);ncbi_105066402(ARRB2);ncbi_105066883(LAMP1);ncbi_105066936(SERPING1);ncbi_105067849(Cadm1);ncbi_105067955(Cfi);ncbi_105068375(ICAM1);ncbi_105068596(C8G);ncbi_105069140(CTSH);ncbi_105069552(Fcer1g);ncbi_105070021(DENND1B);ncbi_105070724(C9);ncbi_105070819(C7);ncbi_105070840(C6);ncbi_105070868(C1QB);ncbi_105070870(C1qc)…
91	GO:0050817	coagulation	70	188	4.35e-05	0.00473455	ncbi_105062036(F12);ncbi_105062185(A2M);ncbi_105062503(APOE);ncbi_105062992(DOCK11);ncbi_105063483(PAFAH2);ncbi_105063844(EMILIN1);ncbi_105063941(PRKCA);ncbi_105064067(SERPINE2);ncbi_105065640(His3.3A);ncbi_105065883(AKAP1);ncbi_105065937(DIAPH2);ncbi_105065956(STXBP1);ncbi_105066131(Cpb2);ncbi_105066402(ARRB2);ncbi_105066914(F10);ncbi_105066936(SERPING1);ncbi_105067666(KLKB1);ncbi_105067842(APOA…
92	GO:0008202	steroid metabolic process	62	162	4.6e-05	0.0049544	ncbi_105062107(HSD17B6);ncbi_105062447(LIPE);ncbi_105062503(APOE);ncbi_105062883(STARD3NL);ncbi_105062962(APOB);ncbi_105063065(AKR1B1);ncbi_105063866(EPHX2);ncbi_105064304(ACACA);ncbi_105064358(PDE8B);ncbi_105064506(HSD11B1);ncbi_105064733(DECR1);ncbi_105065479(FGF1);ncbi_105065481(NR3C1);ncbi_105065535(FASN);ncbi_105065892(PCTP);ncbi_105066078(SEC14L2);ncbi_105066338(SGPL1);ncbi_105067332(GBA2);…
93	GO:0006575	cellular modified amino acid metabolic process	74	202	4.98e-05	0.00530827	ncbi_105061999(GFPT2);ncbi_105062266(MGST1);ncbi_105062488(TTR);ncbi_105063656(GSTM1);ncbi_105063657(GSTM1);ncbi_105063663(AHCYL1);ncbi_105063991(RPL37A);ncbi_105064054(PISD);ncbi_105064335(DHFR);ncbi_105064543(PLA2G4A);ncbi_105064575(GLRX);ncbi_105064958(SPTLC3);ncbi_105065600(AFMID);ncbi_105065973(PTGES2);ncbi_105066004(KYAT1);ncbi_105066012(CRAT);ncbi_105066338(SGPL1);ncbi_105067244(PLOD3);ncb…
94	GO:0009062	fatty acid catabolic process	35	78	5.32e-05	0.00559238	ncbi_105062447(LIPE);ncbi_105062691(ETFB);ncbi_105063242(PCCB);ncbi_105063265(ACAD11);ncbi_105063405(MECR);ncbi_105063423(SESN2);ncbi_105064733(DECR1);ncbi_105065143(LONP2);ncbi_105065326(ABCD3);ncbi_105065442(AUH);ncbi_105065983(SLC27A4);ncbi_105066012(CRAT);ncbi_105066479(ECHDC2);ncbi_105068703(DBI);ncbi_105068796(PCK2);ncbi_105069025(ACAT1);ncbi_105069428(AMACR);ncbi_105070362(CPT1A);ncbi_1050…
95	GO:0006887	exocytosis	172	548	5.41e-05	0.00559238	ncbi_105061587(Rab11fip1);ncbi_105061805(CLEC3B);ncbi_105061993(HMOX1);ncbi_105062055(FAF2);ncbi_105062185(A2M);ncbi_105062266(MGST1);ncbi_105062342(DERA);ncbi_105062395(FGL2);ncbi_105062488(TTR);ncbi_105062540(PGLYRP1);ncbi_105062613(FTL);ncbi_105062835(GMFG);ncbi_105062950(SDC1);ncbi_105063006(MGAM);ncbi_105063135(FAM3C);ncbi_105063255(TF);ncbi_105063861(RAB10);ncbi_105063875(CLU);ncbi_10506394…
96	GO:0032102	negative regulation of response to external stimulus	59	153	5.41e-05	0.00559238	ncbi_105061993(HMOX1);ncbi_105062036(F12);ncbi_105062086(Dbn1);ncbi_105062116(STAT6);ncbi_105062503(APOE);ncbi_105062540(PGLYRP1);ncbi_105064067(SERPINE2);ncbi_105065267(C5);ncbi_105065282(C5);ncbi_105065609(Sec14l1);ncbi_105065849(VMP1);ncbi_105066131(Cpb2);ncbi_105066936(SERPING1);ncbi_105067666(KLKB1);ncbi_105067841(APOA1);ncbi_105067842(APOA4);ncbi_105068815(DHRS1);ncbi_105068821(PROC);ncbi_1…
97	GO:1901293	nucleoside phosphate biosynthetic process	116	348	6.27e-05	0.00640565	ncbi_105061999(GFPT2);ncbi_105063543(HDAC4);ncbi_105063593(DTYMK);ncbi_105063800(DPYSL2);ncbi_105063841(Khk);ncbi_105064063(ACSL3);ncbi_105064304(ACACA);ncbi_105064839(AMDHD2);ncbi_105065038(GAPDHS);ncbi_105065535(FASN);ncbi_105065591(TIMP2);ncbi_105065595(PGS1);ncbi_105065734(NME4);ncbi_105065965(AK1);ncbi_105066137(SUCLA2);ncbi_105066355(HKDC1);ncbi_105066834(NMNAT3);ncbi_105067076(Dpysl4);ncbi…
98	GO:0045055	regulated exocytosis	145	452	6.77e-05	0.00679274	ncbi_105061587(Rab11fip1);ncbi_105061805(CLEC3B);ncbi_105061993(HMOX1);ncbi_105062055(FAF2);ncbi_105062185(A2M);ncbi_105062266(MGST1);ncbi_105062342(DERA);ncbi_105062395(FGL2);ncbi_105062488(TTR);ncbi_105062540(PGLYRP1);ncbi_105062613(FTL);ncbi_105062835(GMFG);ncbi_105063006(MGAM);ncbi_105063135(FAM3C);ncbi_105063255(TF);ncbi_105063861(RAB10);ncbi_105063875(CLU);ncbi_105063988(XRCC5);ncbi_1050640…
99	GO:0031347	regulation of defense response	113	338	6.78e-05	0.00679274	ncbi_105062036(F12);ncbi_105062116(STAT6);ncbi_105062185(A2M);ncbi_105062503(APOE);ncbi_105062540(PGLYRP1);ncbi_105062962(APOB);ncbi_105063875(CLU);ncbi_105063941(PRKCA);ncbi_105063988(XRCC5);ncbi_105064388(PHB);ncbi_105064543(PLA2G4A);ncbi_105064618(JAK1);ncbi_105065193(SHPK);ncbi_105065267(C5);ncbi_105065282(C5);ncbi_105065609(Sec14l1);ncbi_105065954(Lrsam1);ncbi_105066131(Cpb2);ncbi_105066402(…
100	GO:0009064	glutamine family amino acid metabolic process	41	97	6.91e-05	0.00685542	ncbi_105061999(GFPT2);ncbi_105063981(GLS);ncbi_105065177(ASPA);ncbi_105065546(PYCR1);ncbi_105066338(SGPL1);ncbi_105067277(ALDH1A1);ncbi_105068638(CTPS2);ncbi_105069127(FAH);ncbi_105069146(IDH3A);ncbi_105070120(ASRGL1);ncbi_105071081(ENO2);ncbi_105072255(RETSAT);ncbi_105073693(CRYM);ncbi_105073795(PYCR3);ncbi_105074057(DDAH2);ncbi_105074998(Aldh6a1);ncbi_105075150(Aldh1a3);ncbi_105075503(GLUL);ncb…
101	GO:0006488	dolichol-linked oligosaccharide biosynthetic process	12	17	7.34e-05	0.00713488	ncbi_105063356(ALG3);ncbi_105064688(ALG6);ncbi_105065334(ALG14);ncbi_105065762(ALG1);ncbi_105066177(ALG11);ncbi_105066202(ALG5);ncbi_105067394(ALG2);ncbi_105070796(ALG12);ncbi_105071846(DPM1);ncbi_105077508(MPDU1);ncbi_105079444(MVD);ncbi_105080157(RFT1)
102	GO:0006490	oligosaccharide-lipid intermediate biosynthetic process	12	17	7.34e-05	0.00713488	ncbi_105063356(ALG3);ncbi_105064688(ALG6);ncbi_105065334(ALG14);ncbi_105065762(ALG1);ncbi_105066177(ALG11);ncbi_105066202(ALG5);ncbi_105067394(ALG2);ncbi_105070796(ALG12);ncbi_105071846(DPM1);ncbi_105077508(MPDU1);ncbi_105079444(MVD);ncbi_105080157(RFT1)
103	GO:0030203	glycosaminoglycan metabolic process	44	107	8.37e-05	0.00805546	ncbi_105061999(GFPT2);ncbi_105062216(FMOD);ncbi_105062321(PRELP);ncbi_105062540(PGLYRP1);ncbi_105062950(SDC1);ncbi_105064049(GMPPA);ncbi_105064304(ACACA);ncbi_105064493(DCN);ncbi_105064494(LUM);ncbi_105064495(KERA);ncbi_105067269(MAMDC2);ncbi_105067627(DCTN6);ncbi_105067960(EGF);ncbi_105069413(UGT3A1);ncbi_105069414(UGT3A1);ncbi_105069911(RPL35);ncbi_105070128(B3GAT3);ncbi_105070639(EGFLAM);ncbi_…
104	GO:0014012	peripheral nervous system axon regeneration	8	9	8.57e-05	0.00816653	ncbi_105062503(APOE);ncbi_105064394(MAP1B);ncbi_105067841(APOA1);ncbi_105070726(TNC);ncbi_105072374(APOD);ncbi_105073041(TSPO);ncbi_105075731(MMP2);ncbi_105081087(NCAM1)
105	GO:0009165	nucleotide biosynthetic process	115	347	8.88e-05	0.00832036	ncbi_105061999(GFPT2);ncbi_105063543(HDAC4);ncbi_105063593(DTYMK);ncbi_105063800(DPYSL2);ncbi_105063841(Khk);ncbi_105064063(ACSL3);ncbi_105064304(ACACA);ncbi_105064839(AMDHD2);ncbi_105065038(GAPDHS);ncbi_105065535(FASN);ncbi_105065591(TIMP2);ncbi_105065595(PGS1);ncbi_105065734(NME4);ncbi_105065965(AK1);ncbi_105066137(SUCLA2);ncbi_105066355(HKDC1);ncbi_105066834(NMNAT3);ncbi_105067076(Dpysl4);ncbi…
106	GO:0042445	hormone metabolic process	42	101	8.9e-05	0.00832036	ncbi_105062107(HSD17B6);ncbi_105062488(TTR);ncbi_105062883(STARD3NL);ncbi_105062916(BCKDHA);ncbi_105063065(AKR1B1);ncbi_105064358(PDE8B);ncbi_105064506(HSD11B1);ncbi_105065481(NR3C1);ncbi_105065885(SCPEP1);ncbi_105066338(SGPL1);ncbi_105066623(MME);ncbi_105067277(ALDH1A1);ncbi_105067841(APOA1);ncbi_105067842(APOA4);ncbi_105067894(ADH1B);ncbi_105067942(CYP2U1);ncbi_105068112(CRABP2);ncbi_105069150(…
107	GO:0002443	leukocyte mediated immunity	134	415	9.25e-05	0.00856804	ncbi_105061993(HMOX1);ncbi_105062055(FAF2);ncbi_105062116(STAT6);ncbi_105062266(MGST1);ncbi_105062342(DERA);ncbi_105062395(FGL2);ncbi_105062488(TTR);ncbi_105062540(PGLYRP1);ncbi_105062613(FTL);ncbi_105062835(GMFG);ncbi_105063006(MGAM);ncbi_105063861(RAB10);ncbi_105063875(CLU);ncbi_105063988(XRCC5);ncbi_105064008(TMBIM1);ncbi_105064789(HMOX2);ncbi_105064840(ATP6V0C);ncbi_105065262(GSN);ncbi_105065…
108	GO:0019427	acetyl-CoA biosynthetic process from acetate	10	13	9.68e-05	0.00889038	ncbi_105064063(ACSL3);ncbi_105064613(ACSF2);ncbi_105065983(SLC27A4);ncbi_105067740(ACSL1);ncbi_105072011(ACSS3);ncbi_105073533(ACSS2);ncbi_105073706(ACSM3);ncbi_105077014(SLC27A2);ncbi_105082677(SLC27A1);ncbi_105083185(ACSS1)
109	GO:0002544	chronic inflammatory response	9	11	9.9e-05	0.00900298	ncbi_105065360(VCAM1);ncbi_105067130(PDE5A);ncbi_105068220(S100A8);ncbi_105068222(S100A9);ncbi_105070733(ORM1);ncbi_105076884(THBS1);ncbi_105077179(GJA1);ncbi_105077234(VNN1);ncbi_105081127(PTGES)
110	GO:0006022	aminoglycan metabolic process	46	114	0.000100562	0.00906428	ncbi_105061999(GFPT2);ncbi_105062216(FMOD);ncbi_105062321(PRELP);ncbi_105062540(PGLYRP1);ncbi_105062950(SDC1);ncbi_105064049(GMPPA);ncbi_105064304(ACACA);ncbi_105064493(DCN);ncbi_105064494(LUM);ncbi_105064495(KERA);ncbi_105067269(MAMDC2);ncbi_105067627(DCTN6);ncbi_105067960(EGF);ncbi_105069413(UGT3A1);ncbi_105069414(UGT3A1);ncbi_105069713(Chid1);ncbi_105069911(RPL35);ncbi_105070128(B3GAT3);ncbi_1…
111	GO:0030258	lipid modification	60	160	0.000119397	0.010665	ncbi_105061811(SACM1L);ncbi_105062133(PIP4K2C);ncbi_105062503(APOE);ncbi_105062691(ETFB);ncbi_105063265(ACAD11);ncbi_105063402(Pip4k2a);ncbi_105063405(MECR);ncbi_105063423(SESN2);ncbi_105063866(EPHX2);ncbi_105064674(PIP4P1);ncbi_105064733(DECR1);ncbi_105065143(LONP2);ncbi_105065326(ABCD3);ncbi_105065442(AUH);ncbi_105065479(FGF1);ncbi_105065621(CYGB);ncbi_105066012(CRAT);ncbi_105066265(MTMR6);ncbi…
112	GO:1901607	alpha-amino acid biosynthetic process	80	228	0.000137034	0.0121312	ncbi_105061999(GFPT2);ncbi_105062354(STEAP4);ncbi_105063663(AHCYL1);ncbi_105063827(EIF2B4);ncbi_105063866(EPHX2);ncbi_105063981(GLS);ncbi_105064049(GMPPA);ncbi_105064063(ACSL3);ncbi_105064335(DHFR);ncbi_105064613(ACSF2);ncbi_105065038(GAPDHS);ncbi_105065546(PYCR1);ncbi_105065597(THA2);ncbi_105065983(SLC27A4);ncbi_105066004(KYAT1);ncbi_105066338(SGPL1);ncbi_105067063(ATP11C);ncbi_105067244(PLOD3);…
113	GO:0006790	sulfur compound metabolic process	151	480	0.000140302	0.0122089	ncbi_105061791(ABHD5);ncbi_105062216(FMOD);ncbi_105062266(MGST1);ncbi_105062321(PRELP);ncbi_105062503(APOE);ncbi_105062916(BCKDHA);ncbi_105063242(PCCB);ncbi_105063265(ACAD11);ncbi_105063272(OXSM);ncbi_105063656(GSTM1);ncbi_105063657(GSTM1);ncbi_105063663(AHCYL1);ncbi_105063827(EIF2B4);ncbi_105063866(EPHX2);ncbi_105063991(RPL37A);ncbi_105064049(GMPPA);ncbi_105064063(ACSL3);ncbi_105064304(ACACA);nc…
114	GO:0008652	cellular amino acid biosynthetic process	82	235	0.000140374	0.0122089	ncbi_105061999(GFPT2);ncbi_105062354(STEAP4);ncbi_105063663(AHCYL1);ncbi_105063827(EIF2B4);ncbi_105063866(EPHX2);ncbi_105063981(GLS);ncbi_105064049(GMPPA);ncbi_105064063(ACSL3);ncbi_105064335(DHFR);ncbi_105064613(ACSF2);ncbi_105065038(GAPDHS);ncbi_105065177(ASPA);ncbi_105065546(PYCR1);ncbi_105065597(THA2);ncbi_105065983(SLC27A4);ncbi_105066004(KYAT1);ncbi_105066338(SGPL1);ncbi_105067063(ATP11C);n…
115	GO:0009240	isopentenyl diphosphate biosynthetic process	17	30	0.000145848	0.0124663	ncbi_105062916(BCKDHA);ncbi_105064063(ACSL3);ncbi_105064613(ACSF2);ncbi_105065983(SLC27A4);ncbi_105072011(ACSS3);ncbi_105073533(ACSS2);ncbi_105073706(ACSM3);ncbi_105074510(IDI1);ncbi_105075675(MVK);ncbi_105077014(SLC27A2);ncbi_105078608(CRPPA);ncbi_105079444(MVD);ncbi_105079560(PDHB);ncbi_105080253(GMPPB);ncbi_105082677(SLC27A1);ncbi_105083095(BCKDHB);ncbi_105083185(ACSS1)
116	GO:0046490	isopentenyl diphosphate metabolic process	17	30	0.000145848	0.0124663	ncbi_105062916(BCKDHA);ncbi_105064063(ACSL3);ncbi_105064613(ACSF2);ncbi_105065983(SLC27A4);ncbi_105072011(ACSS3);ncbi_105073533(ACSS2);ncbi_105073706(ACSM3);ncbi_105074510(IDI1);ncbi_105075675(MVK);ncbi_105077014(SLC27A2);ncbi_105078608(CRPPA);ncbi_105079444(MVD);ncbi_105079560(PDHB);ncbi_105080253(GMPPB);ncbi_105082677(SLC27A1);ncbi_105083095(BCKDHB);ncbi_105083185(ACSS1)
117	GO:1903054	negative regulation of extracellular matrix organization	39	94	0.000166507	0.0141104	ncbi_105062086(Dbn1);ncbi_105062146(AVIL);ncbi_105062835(GMFG);ncbi_105063482(STMN1);ncbi_105063844(EMILIN1);ncbi_105063875(CLU);ncbi_105064013(VIL1);ncbi_105064394(MAP1B);ncbi_105064493(DCN);ncbi_105064556(MID1IP1);ncbi_105065262(GSN);ncbi_105065883(AKAP1);ncbi_105065992(SPTAN1);ncbi_105066490(NLE1);ncbi_105066510(SPTBN1);ncbi_105068138(ARHGEF2);ncbi_105070370(MYOC);ncbi_105072098(CAPG);ncbi_105…
118	GO:0006635	fatty acid beta-oxidation	27	58	0.000176601	0.014839	ncbi_105062691(ETFB);ncbi_105063265(ACAD11);ncbi_105063405(MECR);ncbi_105063423(SESN2);ncbi_105064733(DECR1);ncbi_105065143(LONP2);ncbi_105065326(ABCD3);ncbi_105065442(AUH);ncbi_105066012(CRAT);ncbi_105066479(ECHDC2);ncbi_105068703(DBI);ncbi_105069025(ACAT1);ncbi_105069428(AMACR);ncbi_105070362(CPT1A);ncbi_105072153(ACOXL);ncbi_105072334(ADIPOQ);ncbi_105072927(HIBCH);ncbi_105072946(ACADL);ncbi_10…
119	GO:0052548	regulation of endopeptidase activity	75	213	0.000194109	0.0160775	ncbi_105062181(A2ML1);ncbi_105062185(A2M);ncbi_105062187(Pzp);ncbi_105063460(RPS6KA1);ncbi_105063558(COL6A3);ncbi_105064013(VIL1);ncbi_105064067(SERPINE2);ncbi_105064242(PSMB8);ncbi_105064378(NGFR);ncbi_105065262(GSN);ncbi_105065267(C5);ncbi_105065282(C5);ncbi_105065591(TIMP2);ncbi_105066137(SUCLA2);ncbi_105066402(ARRB2);ncbi_105066490(NLE1);ncbi_105066591(ARL6IP5);ncbi_105066639(Lxn);ncbi_105066…
120	GO:1903509	liposaccharide metabolic process	42	104	0.000194584	0.0160775	ncbi_105062286(CMAS);ncbi_105062342(DERA);ncbi_105063841(Khk);ncbi_105063968(PGAP1);ncbi_105064049(GMPPA);ncbi_105064733(DECR1);ncbi_105065792(ST6GALNAC1);ncbi_105067332(GBA2);ncbi_105067351(GNE);ncbi_105067627(DCTN6);ncbi_105068163(DPM3);ncbi_105070796(ALG12);ncbi_105070824(ARSA);ncbi_105070850(GALE);ncbi_105071121(FUCA1);ncbi_105071358(POGLUT2);ncbi_105071570(PIGS);ncbi_105071846(DPM1);ncbi_105…
121	GO:0045861	negative regulation of proteolysis	77	220	0.000199359	0.0160942	ncbi_105062181(A2ML1);ncbi_105062185(A2M);ncbi_105062187(Pzp);ncbi_105063358(DNAJC1);ncbi_105063460(RPS6KA1);ncbi_105063558(COL6A3);ncbi_105064013(VIL1);ncbi_105064067(SERPINE2);ncbi_105064120(UBE2J1);ncbi_105064162(PI16);ncbi_105064378(NGFR);ncbi_105065267(C5);ncbi_105065282(C5);ncbi_105065591(TIMP2);ncbi_105066131(Cpb2);ncbi_105066402(ARRB2);ncbi_105066490(NLE1);ncbi_105066504(ERLEC1);ncbi_1050…
122	GO:0001867	complement activation, lectin pathway	6	6	0.000206149	0.0160942	ncbi_105062185(A2M);ncbi_105066936(SERPING1);ncbi_105070978(MASP2);ncbi_105072340(MASP1);ncbi_105075332(MBL1);ncbi_105075508(C1S)
123	GO:0006569	tryptophan catabolic process	6	6	0.000206149	0.0160942	ncbi_105065600(AFMID);ncbi_105066004(KYAT1);ncbi_105079003(HAAO);ncbi_105083383(KYNU);ncbi_105083404(ACMSD);ncbi_105083511(KMO)
124	GO:0042436	indole-containing compound catabolic process	6	6	0.000206149	0.0160942	ncbi_105065600(AFMID);ncbi_105066004(KYAT1);ncbi_105079003(HAAO);ncbi_105083383(KYNU);ncbi_105083404(ACMSD);ncbi_105083511(KMO)
125	GO:0046218	indolalkylamine catabolic process	6	6	0.000206149	0.0160942	ncbi_105065600(AFMID);ncbi_105066004(KYAT1);ncbi_105079003(HAAO);ncbi_105083383(KYNU);ncbi_105083404(ACMSD);ncbi_105083511(KMO)
126	GO:0051918	negative regulation of fibrinolysis	6	6	0.000206149	0.0160942	ncbi_105066131(Cpb2);ncbi_105071509(SERPINF2);ncbi_105072330(HRG);ncbi_105076458(F2);ncbi_105076884(THBS1);ncbi_105077372(PLG)
127	GO:2000258	negative regulation of protein activation cascade	6	6	0.000206149	0.0160942	ncbi_105062185(A2M);ncbi_105066936(SERPING1);ncbi_105072340(MASP1);ncbi_105075417(C4BPB);ncbi_105075418(C4BPA);ncbi_105079732(FGA)
128	GO:1990267	response to transition metal nanoparticle	52	137	0.000235096	0.0182107	ncbi_105061993(HMOX1);ncbi_105062503(APOE);ncbi_105062609(NUCB1);ncbi_105063255(TF);ncbi_105063841(Khk);ncbi_105064415(SLC30A5);ncbi_105064543(PLA2G4A);ncbi_105065360(VCAM1);ncbi_105065362(SLC30A7);ncbi_105067143(ANK2);ncbi_105067953(CASP6);ncbi_105068210(S100A13);ncbi_105068220(S100A8);ncbi_105068222(S100A9);ncbi_105070824(ARSA);ncbi_105070871(C1QA);ncbi_105072255(RETSAT);ncbi_105072330(HRG);ncb…
129	GO:0051186	cofactor metabolic process	226	764	0.000242903	0.0186436	ncbi_105061791(ABHD5);ncbi_105061993(HMOX1);ncbi_105062109(SDR9C7);ncbi_105062240(HEBP1);ncbi_105062266(MGST1);ncbi_105062342(DERA);ncbi_105062503(APOE);ncbi_105062641(Rras);ncbi_105062848(FBL);ncbi_105062916(BCKDHA);ncbi_105062962(APOB);ncbi_105063065(AKR1B1);ncbi_105063242(PCCB);ncbi_105063272(OXSM);ncbi_105063405(MECR);ncbi_105063483(PAFAH2);ncbi_105063543(HDAC4);ncbi_105063649(MCM4);ncbi_1050…
130	GO:0009273	peptidoglycan-based cell wall biogenesis	26	56	0.000244445	0.0186436	ncbi_105061999(GFPT2);ncbi_105064049(GMPPA);ncbi_105064063(ACSL3);ncbi_105064304(ACACA);ncbi_105064613(ACSF2);ncbi_105065983(SLC27A4);ncbi_105067627(DCTN6);ncbi_105067740(ACSL1);ncbi_105069413(UGT3A1);ncbi_105069414(UGT3A1);ncbi_105069911(RPL35);ncbi_105072011(ACSS3);ncbi_105072255(RETSAT);ncbi_105072655(PCCA);ncbi_105073533(ACSS2);ncbi_105073706(ACSM3);ncbi_105075801(GFPT1);ncbi_105077014(SLC27A…
131	GO:1903036	positive regulation of response to wounding	33	77	0.000252838	0.0191365	ncbi_105062036(F12);ncbi_105063941(PRKCA);ncbi_105064543(PLA2G4A);ncbi_105066131(Cpb2);ncbi_105066427(FABP4);ncbi_105067130(PDE5A);ncbi_105067278(ANXA1);ncbi_105067666(KLKB1);ncbi_105068138(ARHGEF2);ncbi_105068220(S100A8);ncbi_105068222(S100A9);ncbi_105069336(DDT);ncbi_105069552(Fcer1g);ncbi_105069792(ACE);ncbi_105071509(SERPINF2);ncbi_105071741(CTSS);ncbi_105072330(HRG);ncbi_105072411(SNX4);ncbi…
132	GO:0043648	dicarboxylic acid metabolic process	50	131	0.000263373	0.0197829	ncbi_105063981(GLS);ncbi_105064776(GLYR1);ncbi_105065038(GAPDHS);ncbi_105065177(ASPA);ncbi_105066004(KYAT1);ncbi_105066137(SUCLA2);ncbi_105066338(SGPL1);ncbi_105066583(SUCLG2);ncbi_105066834(NMNAT3);ncbi_105067357(GRHPR);ncbi_105068796(PCK2);ncbi_105068815(DHRS1);ncbi_105069069(IDH2);ncbi_105069146(IDH3A);ncbi_105069428(AMACR);ncbi_105070965(MTHFR);ncbi_105071081(ENO2);ncbi_105072088(SUCLG1);ncbi…
133	GO:0050729	positive regulation of inflammatory response	21	42	0.000269627	0.0201004	ncbi_105062036(F12);ncbi_105063941(PRKCA);ncbi_105064543(PLA2G4A);ncbi_105066427(FABP4);ncbi_105067130(PDE5A);ncbi_105067666(KLKB1);ncbi_105068220(S100A8);ncbi_105068222(S100A9);ncbi_105069336(DDT);ncbi_105069552(Fcer1g);ncbi_105069792(ACE);ncbi_105071741(CTSS);ncbi_105072411(SNX4);ncbi_105073481(LBP);ncbi_105073486(TGM2);ncbi_105075087(AGT);ncbi_105077802(IL6ST);ncbi_105078264(C3);ncbi_105079727…
134	GO:0006113	fermentation	15	26	0.000275653	0.0203963	ncbi_105063405(MECR);ncbi_105063881(TP53I3);ncbi_105065535(FASN);ncbi_105067894(ADH1B);ncbi_105068796(PCK2);ncbi_105071081(ENO2);ncbi_105072696(CLYBL);ncbi_105074551(ILVBL);ncbi_105075532(CRYZ);ncbi_105076580(LDHA);ncbi_105076701(CAVIN3);ncbi_105076982(SORD);ncbi_105077090(RTN4IP1);ncbi_105080082(VAT1);ncbi_105083854(MMUT)
135	GO:0019637	organophosphate metabolic process	260	895	0.00028877	0.0212086	ncbi_105061725(PLCD1);ncbi_105061791(ABHD5);ncbi_105061811(SACM1L);ncbi_105061993(HMOX1);ncbi_105061999(GFPT2);ncbi_105062133(PIP4K2C);ncbi_105062342(DERA);ncbi_105062504(APOC2);ncbi_105062691(ETFB);ncbi_105062858(PLD3);ncbi_105062916(BCKDHA);ncbi_105063272(OXSM);ncbi_105063402(Pip4k2a);ncbi_105063530(SEPTIN2);ncbi_105063543(HDAC4);ncbi_105063593(DTYMK);ncbi_105063680(CEPT1);ncbi_105063800(DPYSL2…
136	GO:0034368	protein-lipid complex remodeling	9	12	0.000310034	0.0225675	ncbi_105062503(APOE);ncbi_105062962(APOB);ncbi_105063968(PGAP1);ncbi_105067841(APOA1);ncbi_105067842(APOA4);ncbi_105069553(APOA2);ncbi_105071890(PLTP);ncbi_105075087(AGT);ncbi_105080389(ALB)
137	GO:0050878	regulation of body fluid levels	86	254	0.000311825	0.0225675	ncbi_105062036(F12);ncbi_105062185(A2M);ncbi_105062503(APOE);ncbi_105062992(DOCK11);ncbi_105063065(AKR1B1);ncbi_105063482(STMN1);ncbi_105063483(PAFAH2);ncbi_105063844(EMILIN1);ncbi_105063941(PRKCA);ncbi_105064067(SERPINE2);ncbi_105065640(His3.3A);ncbi_105065883(AKAP1);ncbi_105065937(DIAPH2);ncbi_105065956(STXBP1);ncbi_105066131(Cpb2);ncbi_105066402(ARRB2);ncbi_105066914(F10);ncbi_105066936(SERPIN…
138	GO:0051715	cytolysis in other organism	7	8	0.000315251	0.0226501	ncbi_105062540(PGLYRP1);ncbi_105070724(C9);ncbi_105072330(HRG);ncbi_105072655(PCCA);ncbi_105073516(ROMO1);ncbi_105076458(F2);ncbi_105080389(ALB)
139	GO:0044272	sulfur compound biosynthetic process	91	272	0.000334918	0.0238181	ncbi_105061791(ABHD5);ncbi_105062216(FMOD);ncbi_105062266(MGST1);ncbi_105062321(PRELP);ncbi_105062503(APOE);ncbi_105062916(BCKDHA);ncbi_105063265(ACAD11);ncbi_105063663(AHCYL1);ncbi_105063827(EIF2B4);ncbi_105063866(EPHX2);ncbi_105064049(GMPPA);ncbi_105064063(ACSL3);ncbi_105064304(ACACA);ncbi_105064493(DCN);ncbi_105064494(LUM);ncbi_105064495(KERA);ncbi_105064613(ACSF2);ncbi_105064958(SPTLC3);ncbi_…
140	GO:0007597	blood coagulation, intrinsic pathway	8	10	0.000336313	0.0238181	ncbi_105062036(F12);ncbi_105062185(A2M);ncbi_105066936(SERPING1);ncbi_105067666(KLKB1);ncbi_105068898(SERPINC1);ncbi_105072331(KNG1);ncbi_105076458(F2);ncbi_105083548(PRCP)
141	GO:0015909	long-chain fatty acid transport	16	29	0.000347133	0.0244101	ncbi_105062383(CD36);ncbi_105062503(APOE);ncbi_105064063(ACSL3);ncbi_105064304(ACACA);ncbi_105064543(PLA2G4A);ncbi_105064556(MID1IP1);ncbi_105065326(ABCD3);ncbi_105065983(SLC27A4);ncbi_105066427(FABP4);ncbi_105067278(ANXA1);ncbi_105067740(ACSL1);ncbi_105069092(NMB);ncbi_105069792(ACE);ncbi_105070362(CPT1A);ncbi_105076884(THBS1);ncbi_105082677(SLC27A1)
142	GO:0034754	cellular hormone metabolic process	27	60	0.000352146	0.0245882	ncbi_105062107(HSD17B6);ncbi_105062488(TTR);ncbi_105062883(STARD3NL);ncbi_105062916(BCKDHA);ncbi_105063065(AKR1B1);ncbi_105065885(SCPEP1);ncbi_105066338(SGPL1);ncbi_105067277(ALDH1A1);ncbi_105067894(ADH1B);ncbi_105067942(CYP2U1);ncbi_105068112(CRABP2);ncbi_105069150(CRABP1);ncbi_105070538(COMT);ncbi_105070732(DAB2);ncbi_105072255(RETSAT);ncbi_105073041(TSPO);ncbi_105074351(RDH13);ncbi_105074551(I…
143	GO:0050880	regulation of blood vessel size	29	66	0.000354999	0.0246141	ncbi_105061993(HMOX1);ncbi_105062503(APOE);ncbi_105063866(EPHX2);ncbi_105063919(DOCK5);ncbi_105065304(TGFBR3);ncbi_105065885(SCPEP1);ncbi_105067130(PDE5A);ncbi_105067244(PLOD3);ncbi_105068375(ICAM1);ncbi_105069792(ACE);ncbi_105071422(PTPRM);ncbi_105071509(SERPINF2);ncbi_105072331(KNG1);ncbi_105072598(KAT2B);ncbi_105073974(MGLL);ncbi_105075087(AGT);ncbi_105075731(MMP2);ncbi_105076636(ADM);ncbi_105…
144	GO:0009260	ribonucleotide biosynthetic process	90	269	0.000360018	0.0247888	ncbi_105061999(GFPT2);ncbi_105063543(HDAC4);ncbi_105063800(DPYSL2);ncbi_105063841(Khk);ncbi_105064063(ACSL3);ncbi_105064304(ACACA);ncbi_105064839(AMDHD2);ncbi_105065038(GAPDHS);ncbi_105065535(FASN);ncbi_105065591(TIMP2);ncbi_105065734(NME4);ncbi_105065965(AK1);ncbi_105066137(SUCLA2);ncbi_105066355(HKDC1);ncbi_105066834(NMNAT3);ncbi_105067076(Dpysl4);ncbi_105067740(ACSL1);ncbi_105067841(APOA1);ncb…
145	GO:0046390	ribose phosphate biosynthetic process	91	273	0.000385314	0.0263475	ncbi_105061999(GFPT2);ncbi_105063543(HDAC4);ncbi_105063800(DPYSL2);ncbi_105063841(Khk);ncbi_105064063(ACSL3);ncbi_105064304(ACACA);ncbi_105064839(AMDHD2);ncbi_105065038(GAPDHS);ncbi_105065535(FASN);ncbi_105065591(TIMP2);ncbi_105065734(NME4);ncbi_105065965(AK1);ncbi_105066137(SUCLA2);ncbi_105066355(HKDC1);ncbi_105066834(NMNAT3);ncbi_105067076(Dpysl4);ncbi_105067740(ACSL1);ncbi_105067841(APOA1);ncb…
146	GO:1902904	negative regulation of fibril organization	37	91	0.000391897	0.0266141	ncbi_105062086(Dbn1);ncbi_105062146(AVIL);ncbi_105062835(GMFG);ncbi_105063482(STMN1);ncbi_105063844(EMILIN1);ncbi_105063875(CLU);ncbi_105064013(VIL1);ncbi_105064394(MAP1B);ncbi_105064493(DCN);ncbi_105064556(MID1IP1);ncbi_105065262(GSN);ncbi_105065883(AKAP1);ncbi_105065992(SPTAN1);ncbi_105066490(NLE1);ncbi_105066510(SPTBN1);ncbi_105068138(ARHGEF2);ncbi_105070370(MYOC);ncbi_105072098(CAPG);ncbi_105…
147	GO:0006066	alcohol metabolic process	94	284	0.000408309	0.02754	ncbi_105061725(PLCD1);ncbi_105062447(LIPE);ncbi_105062488(TTR);ncbi_105062503(APOE);ncbi_105062610(DHDH);ncbi_105062962(APOB);ncbi_105063065(AKR1B1);ncbi_105063680(CEPT1);ncbi_105063841(Khk);ncbi_105063866(EPHX2);ncbi_105064054(PISD);ncbi_105064062(MOGAT1);ncbi_105064063(ACSL3);ncbi_105064304(ACACA);ncbi_105064543(PLA2G4A);ncbi_105065193(SHPK);ncbi_105065479(FGF1);ncbi_105065535(FASN);ncbi_105065…
148	GO:0046165	alcohol biosynthetic process	45	117	0.000431536	0.0284452	ncbi_105061725(PLCD1);ncbi_105062503(APOE);ncbi_105062962(APOB);ncbi_105063065(AKR1B1);ncbi_105063680(CEPT1);ncbi_105064054(PISD);ncbi_105064063(ACSL3);ncbi_105064304(ACACA);ncbi_105064543(PLA2G4A);ncbi_105065479(FGF1);ncbi_105065535(FASN);ncbi_105065892(PCTP);ncbi_105066078(SEC14L2);ncbi_105067841(APOA1);ncbi_105067842(APOA4);ncbi_105068152(FDPS);ncbi_105069553(APOA2);ncbi_105069981(CYB5R1);ncbi…
149	GO:0032963	collagen metabolic process	22	46	0.000433205	0.0284452	ncbi_105065304(TGFBR3);ncbi_105065621(CYGB);ncbi_105065964(ENG);ncbi_105066402(ARRB2);ncbi_105067244(PLOD3);ncbi_105068616(COL5A1);ncbi_105068764(MMP14);ncbi_105069798(MRC2);ncbi_105071509(SERPINF2);ncbi_105071741(CTSS);ncbi_105072736(P3H1);ncbi_105074122(TNXB);ncbi_105074292(PDGFRB);ncbi_105075375(TGFB3);ncbi_105075731(MMP2);ncbi_105076458(F2);ncbi_105078366(VIM);ncbi_105078953(LTBP1);ncbi_10508…
150	GO:0044259	multicellular organismal macromolecule metabolic process	22	46	0.000433205	0.0284452	ncbi_105065304(TGFBR3);ncbi_105065621(CYGB);ncbi_105065964(ENG);ncbi_105066402(ARRB2);ncbi_105067244(PLOD3);ncbi_105068616(COL5A1);ncbi_105068764(MMP14);ncbi_105069798(MRC2);ncbi_105071509(SERPINF2);ncbi_105071741(CTSS);ncbi_105072736(P3H1);ncbi_105074122(TNXB);ncbi_105074292(PDGFRB);ncbi_105075375(TGFB3);ncbi_105075731(MMP2);ncbi_105076458(F2);ncbi_105078366(VIM);ncbi_105078953(LTBP1);ncbi_10508…
151	GO:0050715	positive regulation of cytokine secretion	22	46	0.000433205	0.0284452	ncbi_105065267(C5);ncbi_105065282(C5);ncbi_105066510(SPTBN1);ncbi_105067849(Cadm1);ncbi_105068918(ABL2);ncbi_105069208(CD276);ncbi_105069429(C1QTNF3);ncbi_105071048(Prkcz);ncbi_105071585(LGALS9);ncbi_105072355(IL1RAP);ncbi_105073791(GSDMD);ncbi_105075087(AGT);ncbi_105078620(CD34);ncbi_105078736(DDX58);ncbi_105079727(TLR2);ncbi_105079769(SERPINB6);ncbi_105080059(IL18);ncbi_105082208(CD14);ncbi_105…
152	GO:0002697	regulation of immune effector process	70	201	0.000451537	0.0294539	ncbi_105061993(HMOX1);ncbi_105062116(STAT6);ncbi_105062185(A2M);ncbi_105062540(PGLYRP1);ncbi_105063875(CLU);ncbi_105064388(PHB);ncbi_105065267(C5);ncbi_105065282(C5);ncbi_105065609(Sec14l1);ncbi_105065956(STXBP1);ncbi_105066131(Cpb2);ncbi_105066402(ARRB2);ncbi_105066883(LAMP1);ncbi_105066936(SERPING1);ncbi_105067238(CFH);ncbi_105067278(ANXA1);ncbi_105067841(APOA1);ncbi_105067842(APOA4);ncbi_10506…
153	GO:0002460	adaptive immune response based on somatic recombination of immune receptors built from immunoglobulin superfamily domains	39	98	0.000462831	0.0299933	ncbi_105062116(STAT6);ncbi_105063875(CLU);ncbi_105065267(C5);ncbi_105065282(C5);ncbi_105066936(SERPING1);ncbi_105067278(ANXA1);ncbi_105067955(Cfi);ncbi_105068375(ICAM1);ncbi_105068596(C8G);ncbi_105069140(CTSH);ncbi_105069552(Fcer1g);ncbi_105070021(DENND1B);ncbi_105070724(C9);ncbi_105070819(C7);ncbi_105070840(C6);ncbi_105070868(C1QB);ncbi_105070870(C1qc);ncbi_105070871(C1QA);ncbi_105070978(MASP2);…
154	GO:0034440	lipid oxidation	31	73	0.000467953	0.0301283	ncbi_105062691(ETFB);ncbi_105063265(ACAD11);ncbi_105063405(MECR);ncbi_105063423(SESN2);ncbi_105064733(DECR1);ncbi_105065143(LONP2);ncbi_105065326(ABCD3);ncbi_105065442(AUH);ncbi_105065621(CYGB);ncbi_105066012(CRAT);ncbi_105066479(ECHDC2);ncbi_105067666(KLKB1);ncbi_105068703(DBI);ncbi_105069025(ACAT1);ncbi_105069428(AMACR);ncbi_105070362(CPT1A);ncbi_105072153(ACOXL);ncbi_105072334(ADIPOQ);ncbi_105…
155	GO:0006577	amino-acid betaine metabolic process	18	35	0.000473477	0.0302466	ncbi_105061999(GFPT2);ncbi_105066012(CRAT);ncbi_105066338(SGPL1);ncbi_105067277(ALDH1A1);ncbi_105070362(CPT1A);ncbi_105072946(ACADL);ncbi_105074762(SUMF1);ncbi_105074998(Aldh6a1);ncbi_105075150(Aldh1a3);ncbi_105075526(ACADM);ncbi_105075801(GFPT1);ncbi_105078533(TMLHE);ncbi_105079586(CHDH);ncbi_105080599(ALDH2);ncbi_105081391(ALDH1L2);ncbi_105082711(POR);ncbi_105083517(SHMT1);ncbi_105084193(ALDH5A…
156	GO:0009081	branched-chain amino acid metabolic process	25	55	0.000478943	0.0302466	ncbi_105062354(STEAP4);ncbi_105063663(AHCYL1);ncbi_105064776(GLYR1);ncbi_105065038(GAPDHS);ncbi_105065392(ACAD8);ncbi_105065442(AUH);ncbi_105067277(ALDH1A1);ncbi_105069025(ACAT1);ncbi_105069069(IDH2);ncbi_105069146(IDH3A);ncbi_105072927(HIBCH);ncbi_105074551(ILVBL);ncbi_105074998(Aldh6a1);ncbi_105075150(Aldh1a3);ncbi_105075691(SDS);ncbi_105076079(IDH3G);ncbi_105078063(CBSL);ncbi_105078734(ACO1);n…
157	GO:0014896	muscle hypertrophy	25	55	0.000478943	0.0302466	ncbi_105063543(HDAC4);ncbi_105063941(PRKCA);ncbi_105063994(IGFBP5);ncbi_105064162(PI16);ncbi_105065481(NR3C1);ncbi_105065883(AKAP1);ncbi_105067130(PDE5A);ncbi_105067142(Camk2d);ncbi_105067422(LMCD1);ncbi_105067670(Sorbs2);ncbi_105067679(SLC25A4);ncbi_105068152(FDPS);ncbi_105070370(MYOC);ncbi_105073277(LASP1);ncbi_105075087(AGT);ncbi_105075355(ADK);ncbi_105076052(G6PD);ncbi_105077802(IL6ST);ncbi_1…
158	GO:0010954	positive regulation of protein processing	13	22	0.000517566	0.0324789	ncbi_105061805(CLEC3B);ncbi_105062036(F12);ncbi_105064054(PISD);ncbi_105064076(RHBDD1);ncbi_105064388(PHB);ncbi_105065262(GSN);ncbi_105067666(KLKB1);ncbi_105068764(MMP14);ncbi_105070840(C6);ncbi_105072378(MELTF);ncbi_105073170(MYH9);ncbi_105077986(S100B);ncbi_105078264(C3)
159	GO:0007584	response to nutrient	62	175	0.000564579	0.0352063	ncbi_105061993(HMOX1);ncbi_105063777(UFL1);ncbi_105064063(ACSL3);ncbi_105064394(MAP1B);ncbi_105064543(PLA2G4A);ncbi_105065262(GSN);ncbi_105065350(AGL);ncbi_105065360(VCAM1);ncbi_105065983(SLC27A4);ncbi_105067740(ACSL1);ncbi_105067841(APOA1);ncbi_105068078(SELL);ncbi_105068703(DBI);ncbi_105068898(SERPINC1);ncbi_105069312(SH3BP1);ncbi_105069337(GSTT1);ncbi_105070346(GSTP1);ncbi_105070726(TNC);ncbi_…
160	GO:0050663	cytokine secretion	33	80	0.000585391	0.0360968	ncbi_105062383(CD36);ncbi_105065267(C5);ncbi_105065282(C5);ncbi_105066510(SPTBN1);ncbi_105067278(ANXA1);ncbi_105067841(APOA1);ncbi_105067842(APOA4);ncbi_105067849(Cadm1);ncbi_105068210(S100A13);ncbi_105068918(ABL2);ncbi_105069208(CD276);ncbi_105069429(C1QTNF3);ncbi_105069553(APOA2);ncbi_105071048(Prkcz);ncbi_105071439(CIDEA);ncbi_105071585(LGALS9);ncbi_105072355(IL1RAP);ncbi_105073021(FBLN1);ncbi…
161	GO:0016485	protein processing	73	213	0.000586141	0.0360968	ncbi_105061805(CLEC3B);ncbi_105062036(F12);ncbi_105062055(FAF2);ncbi_105062185(A2M);ncbi_105063347(PARL);ncbi_105063875(CLU);ncbi_105064040(STK16);ncbi_105064054(PISD);ncbi_105064067(SERPINE2);ncbi_105064076(RHBDD1);ncbi_105064378(NGFR);ncbi_105064388(PHB);ncbi_105065143(LONP2);ncbi_105065262(GSN);ncbi_105065267(C5);ncbi_105065282(C5);ncbi_105065442(AUH);ncbi_105066131(Cpb2);ncbi_105066268(MIPEP)…
162	GO:0014743	regulation of muscle hypertrophy	21	44	0.000602917	0.0369008	ncbi_105063941(PRKCA);ncbi_105063994(IGFBP5);ncbi_105064162(PI16);ncbi_105065481(NR3C1);ncbi_105065883(AKAP1);ncbi_105067130(PDE5A);ncbi_105067142(Camk2d);ncbi_105067422(LMCD1);ncbi_105067679(SLC25A4);ncbi_105068152(FDPS);ncbi_105073277(LASP1);ncbi_105075087(AGT);ncbi_105075355(ADK);ncbi_105076052(G6PD);ncbi_105077802(IL6ST);ncbi_105080623(P2RX4);ncbi_105081385(TWF1);ncbi_105082976(COL14A1);ncbi_…
163	GO:0035150	regulation of tube size	31	74	0.000620673	0.0372954	ncbi_105061993(HMOX1);ncbi_105062503(APOE);ncbi_105063866(EPHX2);ncbi_105063919(DOCK5);ncbi_105065304(TGFBR3);ncbi_105065885(SCPEP1);ncbi_105067130(PDE5A);ncbi_105067244(PLOD3);ncbi_105068375(ICAM1);ncbi_105069792(ACE);ncbi_105071422(PTPRM);ncbi_105071509(SERPINF2);ncbi_105072331(KNG1);ncbi_105072510(FZD1);ncbi_105072598(KAT2B);ncbi_105073508(MYL9);ncbi_105073974(MGLL);ncbi_105075087(AGT);ncbi_10…
164	GO:0009237	siderophore metabolic process	10	15	0.000621214	0.0372954	ncbi_105064063(ACSL3);ncbi_105064613(ACSF2);ncbi_105065983(SLC27A4);ncbi_105067740(ACSL1);ncbi_105072011(ACSS3);ncbi_105073533(ACSS2);ncbi_105073706(ACSM3);ncbi_105077014(SLC27A2);ncbi_105082677(SLC27A1);ncbi_105083185(ACSS1)
165	GO:0019290	siderophore biosynthetic process	10	15	0.000621214	0.0372954	ncbi_105064063(ACSL3);ncbi_105064613(ACSF2);ncbi_105065983(SLC27A4);ncbi_105067740(ACSL1);ncbi_105072011(ACSS3);ncbi_105073533(ACSS2);ncbi_105073706(ACSM3);ncbi_105077014(SLC27A2);ncbi_105082677(SLC27A1);ncbi_105083185(ACSS1)
166	GO:0006869	lipid transport	63	179	0.000624412	0.0372954	ncbi_105062383(CD36);ncbi_105062503(APOE);ncbi_105062504(APOC2);ncbi_105062962(APOB);ncbi_105063151(CAV2);ncbi_105063875(CLU);ncbi_105063922(ABCA10);ncbi_105064063(ACSL3);ncbi_105064304(ACACA);ncbi_105064371(CERT1);ncbi_105064543(PLA2G4A);ncbi_105064556(MID1IP1);ncbi_105065142(ABCC11);ncbi_105065150(IGFBP3);ncbi_105065326(ABCD3);ncbi_105065734(NME4);ncbi_105065892(PCTP);ncbi_105065983(SLC27A4);nc…
167	GO:0006695	cholesterol biosynthetic process	23	50	0.000648898	0.0385259	ncbi_105062503(APOE);ncbi_105062962(APOB);ncbi_105064304(ACACA);ncbi_105065479(FGF1);ncbi_105065535(FASN);ncbi_105066078(SEC14L2);ncbi_105067841(APOA1);ncbi_105067842(APOA4);ncbi_105068152(FDPS);ncbi_105072505(CYP51A1);ncbi_105072753(NFYC);ncbi_105073958(ACAA2);ncbi_105074510(IDI1);ncbi_105075675(MVK);ncbi_105076052(G6PD);ncbi_105077364(ACAT2);ncbi_105077838(HMGCS1);ncbi_105079018(MBTPS1);ncbi_10…
168	GO:0014897	striated muscle hypertrophy	24	53	0.000661465	0.0385789	ncbi_105063543(HDAC4);ncbi_105063941(PRKCA);ncbi_105063994(IGFBP5);ncbi_105064162(PI16);ncbi_105065481(NR3C1);ncbi_105065883(AKAP1);ncbi_105067130(PDE5A);ncbi_105067142(Camk2d);ncbi_105067422(LMCD1);ncbi_105067670(Sorbs2);ncbi_105067679(SLC25A4);ncbi_105068152(FDPS);ncbi_105070370(MYOC);ncbi_105075087(AGT);ncbi_105075355(ADK);ncbi_105076052(G6PD);ncbi_105077802(IL6ST);ncbi_105080623(P2RX4);ncbi_1…
169	GO:0044038	cell wall macromolecule biosynthetic process	24	53	0.000661465	0.0385789	ncbi_105061999(GFPT2);ncbi_105064049(GMPPA);ncbi_105064063(ACSL3);ncbi_105064304(ACACA);ncbi_105064613(ACSF2);ncbi_105065983(SLC27A4);ncbi_105067627(DCTN6);ncbi_105067740(ACSL1);ncbi_105069413(UGT3A1);ncbi_105069414(UGT3A1);ncbi_105069911(RPL35);ncbi_105072011(ACSS3);ncbi_105072655(PCCA);ncbi_105073533(ACSS2);ncbi_105073706(ACSM3);ncbi_105075801(GFPT1);ncbi_105077014(SLC27A2);ncbi_105077138(LAMA4…
170	GO:0070589	cellular component macromolecule biosynthetic process	24	53	0.000661465	0.0385789	ncbi_105061999(GFPT2);ncbi_105064049(GMPPA);ncbi_105064063(ACSL3);ncbi_105064304(ACACA);ncbi_105064613(ACSF2);ncbi_105065983(SLC27A4);ncbi_105067627(DCTN6);ncbi_105067740(ACSL1);ncbi_105069413(UGT3A1);ncbi_105069414(UGT3A1);ncbi_105069911(RPL35);ncbi_105072011(ACSS3);ncbi_105072655(PCCA);ncbi_105073533(ACSS2);ncbi_105073706(ACSM3);ncbi_105075801(GFPT1);ncbi_105077014(SLC27A2);ncbi_105077138(LAMA4…
171	GO:0006805	xenobiotic metabolic process	40	103	0.000704119	0.0408266	ncbi_105062266(MGST1);ncbi_105063866(EPHX2);ncbi_105064049(GMPPA);ncbi_105064613(ACSF2);ncbi_105065442(AUH);ncbi_105065557(MRPL12);ncbi_105066479(ECHDC2);ncbi_105067277(ALDH1A1);ncbi_105067334(LHPP);ncbi_105067627(DCTN6);ncbi_105067740(ACSL1);ncbi_105068222(S100A9);ncbi_105069337(GSTT1);ncbi_105069981(CYB5R1);ncbi_105070206(Cbr3);ncbi_105070346(GSTP1);ncbi_105070770(CMBL);ncbi_105071017(ACOT7);nc…
172	GO:0010810	regulation of cell-substrate adhesion	47	126	0.000722506	0.0416491	ncbi_105062086(Dbn1);ncbi_105063844(EMILIN1);ncbi_105063919(DOCK5);ncbi_105067581(Fbln2);ncbi_105067776(THY1);ncbi_105067841(APOA1);ncbi_105067842(APOA4);ncbi_105067964(AP1AR);ncbi_105068005(LDB3);ncbi_105068392(Dnm2);ncbi_105068756(EPB41L5);ncbi_105068764(MMP14);ncbi_105069802(ITGB3);ncbi_105070370(MYOC);ncbi_105070639(EGFLAM);ncbi_105070732(DAB2);ncbi_105071048(Prkcz);ncbi_105071321(SFRP1);ncbi…
173	GO:0019748	secondary metabolic process	34	84	0.000732487	0.0419804	ncbi_105063065(AKR1B1);ncbi_105063405(MECR);ncbi_105063866(EPHX2);ncbi_105063881(TP53I3);ncbi_105064063(ACSL3);ncbi_105064506(HSD11B1);ncbi_105064613(ACSF2);ncbi_105065535(FASN);ncbi_105065983(SLC27A4);ncbi_105067740(ACSL1);ncbi_105067894(ADH1B);ncbi_105067942(CYP2U1);ncbi_105069336(DDT);ncbi_105071077(SDF4);ncbi_105072011(ACSS3);ncbi_105073533(ACSS2);ncbi_105073706(ACSM3);ncbi_105074862(CDH3);nc…
174	GO:0072525	pyridine-containing compound biosynthetic process	33	81	0.000761093	0.0433692	ncbi_105062916(BCKDHA);ncbi_105063841(Khk);ncbi_105065038(GAPDHS);ncbi_105066355(HKDC1);ncbi_105066834(NMNAT3);ncbi_105067300(PSAT1);ncbi_105067994(DHTKD1);ncbi_105069069(IDH2);ncbi_105069146(IDH3A);ncbi_105069218(PKM);ncbi_105070373(NADSYN1);ncbi_105070850(GALE);ncbi_105071081(ENO2);ncbi_105071569(ALDOC);ncbi_105071862(PTGIS);ncbi_105072255(RETSAT);ncbi_105073802(PARP10);ncbi_105076580(LDHA);ncb…
175	GO:0071466	cellular response to xenobiotic stimulus	49	133	0.000777197	0.0439893	ncbi_105062266(MGST1);ncbi_105063866(EPHX2);ncbi_105064049(GMPPA);ncbi_105064613(ACSF2);ncbi_105064871(IGFALS);ncbi_105065442(AUH);ncbi_105065481(NR3C1);ncbi_105065557(MRPL12);ncbi_105066479(ECHDC2);ncbi_105067277(ALDH1A1);ncbi_105067334(LHPP);ncbi_105067478(RPL32);ncbi_105067627(DCTN6);ncbi_105067740(ACSL1);ncbi_105068222(S100A9);ncbi_105068796(PCK2);ncbi_105069337(GSTT1);ncbi_105069981(CYB5R1);…
176	GO:0008203	cholesterol metabolic process	32	78	0.000788906	0.0439893	ncbi_105062447(LIPE);ncbi_105062503(APOE);ncbi_105062962(APOB);ncbi_105063866(EPHX2);ncbi_105064304(ACACA);ncbi_105065479(FGF1);ncbi_105065535(FASN);ncbi_105065892(PCTP);ncbi_105066078(SEC14L2);ncbi_105067658(FGL1);ncbi_105067841(APOA1);ncbi_105067842(APOA4);ncbi_105068152(FDPS);ncbi_105069553(APOA2);ncbi_105072505(CYP51A1);ncbi_105072753(NFYC);ncbi_105072946(ACADL);ncbi_105073958(ACAA2);ncbi_105…
177	GO:0030194	positive regulation of blood coagulation	9	13	0.000789721	0.0439893	ncbi_105062036(F12);ncbi_105066131(Cpb2);ncbi_105068222(S100A9);ncbi_105071509(SERPINF2);ncbi_105072330(HRG);ncbi_105076153(ANO6);ncbi_105076458(F2);ncbi_105076884(THBS1);ncbi_105077372(PLG)
178	GO:1900048	positive regulation of hemostasis	9	13	0.000789721	0.0439893	ncbi_105062036(F12);ncbi_105066131(Cpb2);ncbi_105068222(S100A9);ncbi_105071509(SERPINF2);ncbi_105072330(HRG);ncbi_105076153(ANO6);ncbi_105076458(F2);ncbi_105076884(THBS1);ncbi_105077372(PLG)
179	GO:0019395	fatty acid oxidation	30	72	0.000840508	0.0450683	ncbi_105062691(ETFB);ncbi_105063265(ACAD11);ncbi_105063405(MECR);ncbi_105063423(SESN2);ncbi_105064733(DECR1);ncbi_105065143(LONP2);ncbi_105065326(ABCD3);ncbi_105065442(AUH);ncbi_105065621(CYGB);ncbi_105066012(CRAT);ncbi_105066479(ECHDC2);ncbi_105067666(KLKB1);ncbi_105068703(DBI);ncbi_105069025(ACAT1);ncbi_105069428(AMACR);ncbi_105070362(CPT1A);ncbi_105072153(ACOXL);ncbi_105072334(ADIPOQ);ncbi_105…
180	GO:0010757	negative regulation of plasminogen activation	5	5	0.000849174	0.0450683	ncbi_105064067(SERPINE2);ncbi_105066131(Cpb2);ncbi_105071509(SERPINF2);ncbi_105071799(CTSZ);ncbi_105076884(THBS1)
181	GO:0010873	positive regulation of cholesterol esterification	5	5	0.000849174	0.0450683	ncbi_105062503(APOE);ncbi_105067841(APOA1);ncbi_105067842(APOA4);ncbi_105069553(APOA2);ncbi_105075087(AGT)
182	GO:0034371	chylomicron remodeling	5	5	0.000849174	0.0450683	ncbi_105062503(APOE);ncbi_105062962(APOB);ncbi_105067841(APOA1);ncbi_105067842(APOA4);ncbi_105069553(APOA2)
183	GO:0035634	response to stilbenoid	5	5	0.000849174	0.0450683	ncbi_105067658(FGL1);ncbi_105067842(APOA4);ncbi_105071439(CIDEA);ncbi_105074510(IDI1);ncbi_105076583(SAA1)
184	GO:0045916	negative regulation of complement activation	5	5	0.000849174	0.0450683	ncbi_105062185(A2M);ncbi_105066936(SERPING1);ncbi_105072340(MASP1);ncbi_105075417(C4BPB);ncbi_105075418(C4BPA)
185	GO:0071792	bacillithiol metabolic process	5	5	0.000849174	0.0450683	ncbi_105062503(APOE);ncbi_105066177(ALG11);ncbi_105067394(ALG2);ncbi_105067841(APOA1);ncbi_105067842(APOA4)
186	GO:0071793	bacillithiol biosynthetic process	5	5	0.000849174	0.0450683	ncbi_105062503(APOE);ncbi_105066177(ALG11);ncbi_105067394(ALG2);ncbi_105067841(APOA1);ncbi_105067842(APOA4)
187	GO:0003008	system process	213	730	0.000850002	0.0450683	ncbi_105061587(Rab11fip1);ncbi_105061899(MB);ncbi_105061993(HMOX1);ncbi_105062086(Dbn1);ncbi_105062116(STAT6);ncbi_105062357(SRI);ncbi_105062383(CD36);ncbi_105062453(DSC2);ncbi_105062503(APOE);ncbi_105062515(Ppp1r13l);ncbi_105062596(DSG2);ncbi_105062659(MYH14);ncbi_105063043(SLC26A4);ncbi_105063065(AKR1B1);ncbi_105063255(TF);ncbi_105063543(HDAC4);ncbi_105063663(AHCYL1);ncbi_105063866(EPHX2);ncbi_…
188	GO:0005975	carbohydrate metabolic process	195	662	0.000854682	0.0450754	ncbi_105061609(SIRT5);ncbi_105061725(PLCD1);ncbi_105061783(POMGNT2);ncbi_105061999(GFPT2);ncbi_105062107(HSD17B6);ncbi_105062109(SDR9C7);ncbi_105062286(CMAS);ncbi_105062342(DERA);ncbi_105062610(DHDH);ncbi_105062638(RCN3);ncbi_105062970(SEPTIN6);ncbi_105063006(MGAM);ncbi_105063065(AKR1B1);ncbi_105063347(PARL);ncbi_105063356(ALG3);ncbi_105063423(SESN2);ncbi_105063543(HDAC4);ncbi_105063841(Khk);ncbi…
189	GO:0050707	regulation of cytokine secretion	29	69	0.000863302	0.0452891	ncbi_105065267(C5);ncbi_105065282(C5);ncbi_105066510(SPTBN1);ncbi_105067278(ANXA1);ncbi_105067841(APOA1);ncbi_105067842(APOA4);ncbi_105067849(Cadm1);ncbi_105068918(ABL2);ncbi_105069208(CD276);ncbi_105069429(C1QTNF3);ncbi_105069553(APOA2);ncbi_105071048(Prkcz);ncbi_105071439(CIDEA);ncbi_105071585(LGALS9);ncbi_105072355(IL1RAP);ncbi_105073021(FBLN1);ncbi_105073791(GSDMD);ncbi_105075087(AGT);ncbi_10…
190	GO:0042178	xenobiotic catabolic process	22	48	0.000898839	0.0469052	ncbi_105064049(GMPPA);ncbi_105064613(ACSF2);ncbi_105065442(AUH);ncbi_105065557(MRPL12);ncbi_105066479(ECHDC2);ncbi_105067277(ALDH1A1);ncbi_105067627(DCTN6);ncbi_105067740(ACSL1);ncbi_105069981(CYB5R1);ncbi_105071017(ACOT7);ncbi_105071702(Them5);ncbi_105072927(HIBCH);ncbi_105074219(ECHDC3);ncbi_105074998(Aldh6a1);ncbi_105075150(Aldh1a3);ncbi_105075532(CRYZ);ncbi_105079780(ECI2);ncbi_105080253(GMPP…
191	GO:0032680	regulation of tumor necrosis factor production	23	51	0.000913558	0.047214	ncbi_105063875(CLU);ncbi_105064120(UBE2J1);ncbi_105066402(ARRB2);ncbi_105068138(ARHGEF2);ncbi_105069336(DDT);ncbi_105069552(Fcer1g);ncbi_105070346(GSTP1);ncbi_105071439(CIDEA);ncbi_105071585(LGALS9);ncbi_105072334(ADIPOQ);ncbi_105073041(TSPO);ncbi_105073481(LBP);ncbi_105076884(THBS1);ncbi_105078620(CD34);ncbi_105078730(LTF);ncbi_105078736(DDX58);ncbi_105079727(TLR2);ncbi_105079807(GPNMB);ncbi_105…
192	GO:0046486	glycerolipid metabolic process	79	237	0.000916586	0.047214	ncbi_105061791(ABHD5);ncbi_105061811(SACM1L);ncbi_105062133(PIP4K2C);ncbi_105062447(LIPE);ncbi_105062503(APOE);ncbi_105062504(APOC2);ncbi_105062858(PLD3);ncbi_105062962(APOB);ncbi_105063402(Pip4k2a);ncbi_105063680(CEPT1);ncbi_105063861(RAB10);ncbi_105063968(PGAP1);ncbi_105064054(PISD);ncbi_105064062(MOGAT1);ncbi_105064063(ACSL3);ncbi_105064543(PLA2G4A);ncbi_105064674(PIP4P1);ncbi_105065479(FGF1);…
193	GO:0044036	cell wall macromolecule metabolic process	25	57	0.000919041	0.047214	ncbi_105061999(GFPT2);ncbi_105064049(GMPPA);ncbi_105064063(ACSL3);ncbi_105064304(ACACA);ncbi_105064613(ACSF2);ncbi_105065983(SLC27A4);ncbi_105067627(DCTN6);ncbi_105067740(ACSL1);ncbi_105069413(UGT3A1);ncbi_105069414(UGT3A1);ncbi_105069911(RPL35);ncbi_105072011(ACSS3);ncbi_105072655(PCCA);ncbi_105073533(ACSS2);ncbi_105073706(ACSM3);ncbi_105075801(GFPT1);ncbi_105076881(LYZ);ncbi_105077014(SLC27A2);…
194	GO:1903319	positive regulation of protein maturation	13	23	0.000926838	0.0473691	ncbi_105061805(CLEC3B);ncbi_105062036(F12);ncbi_105064054(PISD);ncbi_105064076(RHBDD1);ncbi_105064388(PHB);ncbi_105065262(GSN);ncbi_105067666(KLKB1);ncbi_105068764(MMP14);ncbi_105070840(C6);ncbi_105072378(MELTF);ncbi_105073170(MYH9);ncbi_105077986(S100B);ncbi_105078264(C3)
195	GO:0010811	positive regulation of cell-substrate adhesion	34	85	0.000940498	0.0478207	ncbi_105062086(Dbn1);ncbi_105063844(EMILIN1);ncbi_105063919(DOCK5);ncbi_105067581(Fbln2);ncbi_105067776(THY1);ncbi_105067841(APOA1);ncbi_105067842(APOA4);ncbi_105068392(Dnm2);ncbi_105068756(EPB41L5);ncbi_105069802(ITGB3);ncbi_105070370(MYOC);ncbi_105070639(EGFLAM);ncbi_105070732(DAB2);ncbi_105071048(Prkcz);ncbi_105071321(SFRP1);ncbi_105071575(VTN);ncbi_105071699(S100A10);ncbi_105072330(HRG);ncbi_…
196	GO:0050667	homocysteine metabolic process	11	18	0.00095978	0.0485343	ncbi_105064958(SPTLC3);ncbi_105066004(KYAT1);ncbi_105066338(SGPL1);ncbi_105069289(SPTLC3);ncbi_105070538(COMT);ncbi_105070965(MTHFR);ncbi_105073138(GCAT);ncbi_105075542(CTH);ncbi_105078063(CBSL);ncbi_105080881(DPEP1);ncbi_105083854(MMUT)
197	GO:0002921	negative regulation of humoral immune response	8	11	0.000969217	0.0485343	ncbi_105062116(STAT6);ncbi_105062185(A2M);ncbi_105066936(SERPING1);ncbi_105071204(PTPN6);ncbi_105072340(MASP1);ncbi_105075198(PTPN6);ncbi_105075417(C4BPB);ncbi_105075418(C4BPA)
198	GO:0034369	plasma lipoprotein particle remodeling	8	11	0.000969217	0.0485343	ncbi_105062503(APOE);ncbi_105062962(APOB);ncbi_105067841(APOA1);ncbi_105067842(APOA4);ncbi_105069553(APOA2);ncbi_105071890(PLTP);ncbi_105075087(AGT);ncbi_105080389(ALB)
199	GO:0006694	steroid biosynthetic process	42	111	0.000975137	0.0485854	ncbi_105062107(HSD17B6);ncbi_105062503(APOE);ncbi_105062883(STARD3NL);ncbi_105062962(APOB);ncbi_105063065(AKR1B1);ncbi_105064304(ACACA);ncbi_105064358(PDE8B);ncbi_105064506(HSD11B1);ncbi_105064733(DECR1);ncbi_105065479(FGF1);ncbi_105065481(NR3C1);ncbi_105065535(FASN);ncbi_105066078(SEC14L2);ncbi_105067841(APOA1);ncbi_105067842(APOA4);ncbi_105068152(FDPS);ncbi_105068703(DBI);ncbi_105069428(AMACR);…
200	GO:0042742	defense response to bacterium	45	121	0.000999008	0.0495258	ncbi_105062540(PGLYRP1);ncbi_105064710(RNASE6);ncbi_105064733(DECR1);ncbi_105068211(S100A14);ncbi_105068220(S100A8);ncbi_105068222(S100A9);ncbi_105068703(DBI);ncbi_105068865(RARRES2);ncbi_105069552(Fcer1g);ncbi_105069553(APOA2);ncbi_105070850(GALE);ncbi_105071443(AFG3L2);ncbi_105071449(SEH1L);ncbi_105071563(RAB34);ncbi_105071585(LGALS9);ncbi_105072658(TM9SF2);ncbi_105073420(HP);ncbi_105073481(LBP…
201	GO:0003018	vascular process in circulatory system	32	79	0.00102207	0.050417	ncbi_105061993(HMOX1);ncbi_105062503(APOE);ncbi_105063866(EPHX2);ncbi_105063919(DOCK5);ncbi_105065304(TGFBR3);ncbi_105065481(NR3C1);ncbi_105065885(SCPEP1);ncbi_105067130(PDE5A);ncbi_105067244(PLOD3);ncbi_105068375(ICAM1);ncbi_105069792(ACE);ncbi_105071422(PTPRM);ncbi_105071509(SERPINF2);ncbi_105072331(KNG1);ncbi_105072598(KAT2B);ncbi_105073974(MGLL);ncbi_105075087(AGT);ncbi_105075731(MMP2);ncbi_1…
202	GO:0048771	tissue remodeling	37	95	0.00103282	0.0506952	ncbi_105062381(SEMA3C);ncbi_105063255(TF);ncbi_105063941(PRKCA);ncbi_105063994(IGFBP5);ncbi_105064008(TMBIM1);ncbi_105065304(TGFBR3);ncbi_105067278(ANXA1);ncbi_105068022(FCGR3);ncbi_105068764(MMP14);ncbi_105069792(ACE);ncbi_105069802(ITGB3);ncbi_105071321(SFRP1);ncbi_105071741(CTSS);ncbi_105072330(HRG);ncbi_105072331(KNG1);ncbi_105072396(TFRC);ncbi_105072421(AHSG);ncbi_105073153(RAC2);ncbi_105073…
203	GO:0031589	cell-substrate adhesion	67	196	0.00104843	0.0512078	ncbi_105062086(Dbn1);ncbi_105063844(EMILIN1);ncbi_105063919(DOCK5);ncbi_105065360(VCAM1);ncbi_105067581(Fbln2);ncbi_105067762(TRIP6);ncbi_105067776(THY1);ncbi_105067841(APOA1);ncbi_105067842(APOA4);ncbi_105067964(AP1AR);ncbi_105068005(LDB3);ncbi_105068159(THBS3);ncbi_105068366(COL5A3);ncbi_105068392(Dnm2);ncbi_105068756(EPB41L5);ncbi_105068764(MMP14);ncbi_105068949(Lamc1);ncbi_105069334(SUSD2);nc…
204	GO:0033013	tetrapyrrole metabolic process	69	203	0.00105684	0.0513657	ncbi_105061993(HMOX1);ncbi_105062109(SDR9C7);ncbi_105062240(HEBP1);ncbi_105062848(FBL);ncbi_105063405(MECR);ncbi_105063483(PAFAH2);ncbi_105063557(MLPH);ncbi_105063649(MCM4);ncbi_105063663(AHCYL1);ncbi_105063827(EIF2B4);ncbi_105064733(DECR1);ncbi_105064776(GLYR1);ncbi_105064789(HMOX2);ncbi_105064958(SPTLC3);ncbi_105066004(KYAT1);ncbi_105066086(TCN2);ncbi_105066137(SUCLA2);ncbi_105067357(GRHPR);ncb…
205	GO:0010817	regulation of hormone levels	75	224	0.00106259	0.051393	ncbi_105061587(Rab11fip1);ncbi_105062107(HSD17B6);ncbi_105062357(SRI);ncbi_105062488(TTR);ncbi_105062883(STARD3NL);ncbi_105062916(BCKDHA);ncbi_105063065(AKR1B1);ncbi_105063941(PRKCA);ncbi_105064358(PDE8B);ncbi_105064506(HSD11B1);ncbi_105065150(IGFBP3);ncbi_105065481(NR3C1);ncbi_105065885(SCPEP1);ncbi_105066338(SGPL1);ncbi_105066623(MME);ncbi_105067277(ALDH1A1);ncbi_105067278(ANXA1);ncbi_105067446…
206	GO:0051188	cofactor biosynthetic process	151	500	0.00109038	0.0524811	ncbi_105061791(ABHD5);ncbi_105062109(SDR9C7);ncbi_105062503(APOE);ncbi_105062848(FBL);ncbi_105062916(BCKDHA);ncbi_105062962(APOB);ncbi_105063405(MECR);ncbi_105063649(MCM4);ncbi_105063663(AHCYL1);ncbi_105063827(EIF2B4);ncbi_105063841(Khk);ncbi_105063866(EPHX2);ncbi_105064040(STK16);ncbi_105064063(ACSL3);ncbi_105064304(ACACA);ncbi_105064335(DHFR);ncbi_105064506(HSD11B1);ncbi_105064613(ACSF2);ncbi_1…
207	GO:0031099	regeneration	52	145	0.00111633	0.053077	ncbi_105061993(HMOX1);ncbi_105062503(APOE);ncbi_105064388(PHB);ncbi_105064394(MAP1B);ncbi_105065262(GSN);ncbi_105065304(TGFBR3);ncbi_105066131(Cpb2);ncbi_105066132(LCP1);ncbi_105067278(ANXA1);ncbi_105067478(RPL32);ncbi_105067666(KLKB1);ncbi_105067776(THY1);ncbi_105067841(APOA1);ncbi_105067842(APOA4);ncbi_105067894(ADH1B);ncbi_105067971(LARP7);ncbi_105068087(Prrx1);ncbi_105069218(PKM);ncbi_1050695…
208	GO:0009437	carnitine metabolic process	7	9	0.00111882	0.053077	ncbi_105066012(CRAT);ncbi_105070362(CPT1A);ncbi_105072946(ACADL);ncbi_105075526(ACADM);ncbi_105078533(TMLHE);ncbi_105082711(POR);ncbi_105083517(SHMT1)
209	GO:0080184	response to phenylpropanoid	7	9	0.00111882	0.053077	ncbi_105067658(FGL1);ncbi_105067842(APOA4);ncbi_105071439(CIDEA);ncbi_105074510(IDI1);ncbi_105076516(CAT);ncbi_105076583(SAA1);ncbi_105079732(FGA)
210	GO:0070268	cornification	14	26	0.00112605	0.0531636	ncbi_105062453(DSC2);ncbi_105062596(DSG2);ncbi_105065073(CAPNS1);ncbi_105070029(PKP1);ncbi_105073228(KRT25);ncbi_105076255(KRT7);ncbi_105076262(KRT5);ncbi_105076264(KRT71);ncbi_105076271(KRT8);ncbi_105076272(KRT18);ncbi_105076363(KRT83);ncbi_105079324(KRT15);ncbi_105079328(KRT14);ncbi_105079334(Jup)
211	GO:0006664	glycolipid metabolic process	29	70	0.00113703	0.0531636	ncbi_105063968(PGAP1);ncbi_105064049(GMPPA);ncbi_105065792(ST6GALNAC1);ncbi_105067332(GBA2);ncbi_105067627(DCTN6);ncbi_105068163(DPM3);ncbi_105070796(ALG12);ncbi_105070824(ARSA);ncbi_105071121(FUCA1);ncbi_105071358(POGLUT2);ncbi_105071570(PIGS);ncbi_105071846(DPM1);ncbi_105071905(PIGT);ncbi_105071912(PIGG);ncbi_105073807(GPAA1);ncbi_105073901(KDSR);ncbi_105074192(ST3GAL4);ncbi_105074762(SUMF1);nc…
212	GO:0022610	biological adhesion	202	692	0.00114012	0.0531636	ncbi_105061888(RPS6);ncbi_105062086(Dbn1);ncbi_105062116(STAT6);ncbi_105062185(A2M);ncbi_105062383(CD36);ncbi_105062395(FGL2);ncbi_105062453(DSC2);ncbi_105062596(DSG2);ncbi_105062889(CEACAM1);ncbi_105062950(SDC1);ncbi_105063558(COL6A3);ncbi_105063843(CGREF1);ncbi_105063844(EMILIN1);ncbi_105063919(DOCK5);ncbi_105063941(PRKCA);ncbi_105064030(NHEJ1);ncbi_105064067(SERPINE2);ncbi_105064248(HLA-DQA2);…
213	GO:0098754	detoxification	35	89	0.00114209	0.0531636	ncbi_105062266(MGST1);ncbi_105062503(APOE);ncbi_105063405(MECR);ncbi_105063423(SESN2);ncbi_105063881(TP53I3);ncbi_105065362(SLC30A7);ncbi_105065535(FASN);ncbi_105065621(CYGB);ncbi_105065874(EPX);ncbi_105066446(GPX7);ncbi_105067842(APOA4);ncbi_105067894(ADH1B);ncbi_105068220(S100A8);ncbi_105068222(S100A9);ncbi_105069337(GSTT1);ncbi_105070346(GSTP1);ncbi_105071041(Prxl2b);ncbi_105073349(NQO1);ncbi_…
214	GO:1902652	secondary alcohol metabolic process	34	86	0.00119847	0.0555273	ncbi_105062447(LIPE);ncbi_105062503(APOE);ncbi_105062962(APOB);ncbi_105063866(EPHX2);ncbi_105064304(ACACA);ncbi_105065479(FGF1);ncbi_105065535(FASN);ncbi_105065892(PCTP);ncbi_105066078(SEC14L2);ncbi_105067658(FGL1);ncbi_105067841(APOA1);ncbi_105067842(APOA4);ncbi_105068152(FDPS);ncbi_105069553(APOA2);ncbi_105072505(CYP51A1);ncbi_105072753(NFYC);ncbi_105072946(ACADL);ncbi_105073958(ACAA2);ncbi_105…
215	GO:0001676	long-chain fatty acid metabolic process	20	43	0.00121544	0.0560171	ncbi_105062447(LIPE);ncbi_105063866(EPHX2);ncbi_105064063(ACSL3);ncbi_105064543(PLA2G4A);ncbi_105065973(PTGES2);ncbi_105065983(SLC27A4);ncbi_105067740(ACSL1);ncbi_105067942(CYP2U1);ncbi_105070346(GSTP1);ncbi_105070362(CPT1A);ncbi_105071017(ACOT7);ncbi_105071862(PTGIS);ncbi_105072714(ELOVL1);ncbi_105072946(ACADL);ncbi_105073834(Acad9);ncbi_105073974(MGLL);ncbi_105078974(CYP1B1);ncbi_105081127(PTGE…
216	GO:0008654	phospholipid biosynthetic process	69	204	0.00122599	0.0560171	ncbi_105061791(ABHD5);ncbi_105061811(SACM1L);ncbi_105062133(PIP4K2C);ncbi_105062858(PLD3);ncbi_105062916(BCKDHA);ncbi_105063402(Pip4k2a);ncbi_105063680(CEPT1);ncbi_105063861(RAB10);ncbi_105063968(PGAP1);ncbi_105064049(GMPPA);ncbi_105064054(PISD);ncbi_105064063(ACSL3);ncbi_105064543(PLA2G4A);ncbi_105064613(ACSF2);ncbi_105065479(FGF1);ncbi_105065595(PGS1);ncbi_105065892(PCTP);ncbi_105065983(SLC27A4…
217	GO:0016052	carbohydrate catabolic process	69	204	0.00122599	0.0560171	ncbi_105062107(HSD17B6);ncbi_105062109(SDR9C7);ncbi_105062342(DERA);ncbi_105062610(DHDH);ncbi_105062638(RCN3);ncbi_105063006(MGAM);ncbi_105063543(HDAC4);ncbi_105063841(Khk);ncbi_105063866(EPHX2);ncbi_105064506(HSD11B1);ncbi_105064733(DECR1);ncbi_105065038(GAPDHS);ncbi_105065193(SHPK);ncbi_105065350(AGL);ncbi_105065368(AMY2A);ncbi_105065582(GAA);ncbi_105065773(Dcxr);ncbi_105066355(HKDC1);ncbi_1050…
218	GO:1902653	secondary alcohol biosynthetic process	24	55	0.00126131	0.0570783	ncbi_105062503(APOE);ncbi_105062962(APOB);ncbi_105064304(ACACA);ncbi_105065479(FGF1);ncbi_105065535(FASN);ncbi_105066078(SEC14L2);ncbi_105067841(APOA1);ncbi_105067842(APOA4);ncbi_105068152(FDPS);ncbi_105072505(CYP51A1);ncbi_105072753(NFYC);ncbi_105073958(ACAA2);ncbi_105074510(IDI1);ncbi_105074551(ILVBL);ncbi_105075675(MVK);ncbi_105076052(G6PD);ncbi_105077364(ACAT2);ncbi_105077838(HMGCS1);ncbi_105…
219	GO:0006641	triglyceride metabolic process	22	49	0.00126175	0.0570783	ncbi_105061791(ABHD5);ncbi_105062447(LIPE);ncbi_105062503(APOE);ncbi_105062504(APOC2);ncbi_105062962(APOB);ncbi_105064062(MOGAT1);ncbi_105066427(FABP4);ncbi_105067740(ACSL1);ncbi_105067841(APOA1);ncbi_105067842(APOA4);ncbi_105068703(DBI);ncbi_105069553(APOA2);ncbi_105069680(SEL1L);ncbi_105070362(CPT1A);ncbi_105070613(PLAAT3);ncbi_105073974(MGLL);ncbi_105076516(CAT);ncbi_105077484(CTDNEP1);ncbi_10…
220	GO:1903555	regulation of tumor necrosis factor superfamily cytokine production	23	52	0.00126649	0.0570783	ncbi_105063875(CLU);ncbi_105064120(UBE2J1);ncbi_105066402(ARRB2);ncbi_105068138(ARHGEF2);ncbi_105069336(DDT);ncbi_105069552(Fcer1g);ncbi_105070346(GSTP1);ncbi_105071439(CIDEA);ncbi_105071585(LGALS9);ncbi_105072334(ADIPOQ);ncbi_105073041(TSPO);ncbi_105073481(LBP);ncbi_105076884(THBS1);ncbi_105078620(CD34);ncbi_105078730(LTF);ncbi_105078736(DDX58);ncbi_105079727(TLR2);ncbi_105079807(GPNMB);ncbi_105…
221	GO:0031639	plasminogen activation	12	21	0.00128526	0.0571633	ncbi_105061805(CLEC3B);ncbi_105062036(F12);ncbi_105064067(SERPINE2);ncbi_105066131(Cpb2);ncbi_105067666(KLKB1);ncbi_105071509(SERPINF2);ncbi_105071799(CTSZ);ncbi_105072330(HRG);ncbi_105072378(MELTF);ncbi_105076884(THBS1);ncbi_105079732(FGA);ncbi_105079733(FGG)
222	GO:0019350	teichoic acid biosynthetic process	10	16	0.00129623	0.0571633	ncbi_105064063(ACSL3);ncbi_105064613(ACSF2);ncbi_105065983(SLC27A4);ncbi_105067740(ACSL1);ncbi_105072011(ACSS3);ncbi_105073533(ACSS2);ncbi_105073706(ACSM3);ncbi_105077014(SLC27A2);ncbi_105082677(SLC27A1);ncbi_105083185(ACSS1)
223	GO:0046374	teichoic acid metabolic process	10	16	0.00129623	0.0571633	ncbi_105064063(ACSL3);ncbi_105064613(ACSF2);ncbi_105065983(SLC27A4);ncbi_105067740(ACSL1);ncbi_105072011(ACSS3);ncbi_105073533(ACSS2);ncbi_105073706(ACSM3);ncbi_105077014(SLC27A2);ncbi_105082677(SLC27A1);ncbi_105083185(ACSS1)
224	GO:0050820	positive regulation of coagulation	10	16	0.00129623	0.0571633	ncbi_105062036(F12);ncbi_105066131(Cpb2);ncbi_105068222(S100A9);ncbi_105071509(SERPINF2);ncbi_105072330(HRG);ncbi_105076153(ANO6);ncbi_105076458(F2);ncbi_105076884(THBS1);ncbi_105077372(PLG);ncbi_105082780(VKORC1)
225	GO:0042430	indole-containing compound metabolic process	15	29	0.0012972	0.0571633	ncbi_105062916(BCKDHA);ncbi_105065597(THA2);ncbi_105065600(AFMID);ncbi_105066004(KYAT1);ncbi_105067994(DHTKD1);ncbi_105068638(CTPS2);ncbi_105073449(DHODH);ncbi_105074551(ILVBL);ncbi_105075691(SDS);ncbi_105079003(HAAO);ncbi_105079347(MAOA);ncbi_105083095(BCKDHB);ncbi_105083383(KYNU);ncbi_105083404(ACMSD);ncbi_105083511(KMO)
226	GO:0051047	positive regulation of secretion	68	201	0.00131736	0.0577949	ncbi_105061725(PLCD1);ncbi_105062357(SRI);ncbi_105062950(SDC1);ncbi_105063800(DPYSL2);ncbi_105063941(PRKCA);ncbi_105064063(ACSL3);ncbi_105064076(RHBDD1);ncbi_105065267(C5);ncbi_105065282(C5);ncbi_105065481(NR3C1);ncbi_105065956(STXBP1);ncbi_105066131(Cpb2);ncbi_105066510(SPTBN1);ncbi_105066883(LAMP1);ncbi_105067849(Cadm1);ncbi_105068220(S100A8);ncbi_105068222(S100A9);ncbi_105068796(PCK2);ncbi_105…
227	GO:0003012	muscle system process	70	209	0.00152386	0.0665599	ncbi_105061899(MB);ncbi_105061993(HMOX1);ncbi_105062086(Dbn1);ncbi_105062357(SRI);ncbi_105062453(DSC2);ncbi_105062515(Ppp1r13l);ncbi_105062596(DSG2);ncbi_105062659(MYH14);ncbi_105063543(HDAC4);ncbi_105063919(DOCK5);ncbi_105063941(PRKCA);ncbi_105063994(IGFBP5);ncbi_105064047(DES);ncbi_105064162(PI16);ncbi_105064346(HOMER1);ncbi_105064371(CERT1);ncbi_105065262(GSN);ncbi_105065481(NR3C1);ncbi_105065…
228	GO:0032964	collagen biosynthetic process	13	24	0.00157532	0.0685055	ncbi_105065621(CYGB);ncbi_105065964(ENG);ncbi_105066402(ARRB2);ncbi_105068616(COL5A1);ncbi_105071509(SERPINF2);ncbi_105074292(PDGFRB);ncbi_105075375(TGFB3);ncbi_105076458(F2);ncbi_105078366(VIM);ncbi_105078953(LTBP1);ncbi_105080059(IL18);ncbi_105081757(GOT1);ncbi_105083328(SERPINH1)
229	GO:0007155	cell adhesion	199	685	0.00160757	0.0696027	ncbi_105061888(RPS6);ncbi_105062086(Dbn1);ncbi_105062116(STAT6);ncbi_105062185(A2M);ncbi_105062383(CD36);ncbi_105062395(FGL2);ncbi_105062453(DSC2);ncbi_105062596(DSG2);ncbi_105062889(CEACAM1);ncbi_105062950(SDC1);ncbi_105063558(COL6A3);ncbi_105063843(CGREF1);ncbi_105063844(EMILIN1);ncbi_105063919(DOCK5);ncbi_105063941(PRKCA);ncbi_105064030(NHEJ1);ncbi_105064067(SERPINE2);ncbi_105064248(HLA-DQA2);…
230	GO:0017144	drug metabolic process	128	419	0.00162624	0.0701052	ncbi_105062286(CMAS);ncbi_105062691(ETFB);ncbi_105063065(AKR1B1);ncbi_105063242(PCCB);ncbi_105063663(AHCYL1);ncbi_105063841(Khk);ncbi_105063866(EPHX2);ncbi_105064493(DCN);ncbi_105064543(PLA2G4A);ncbi_105064839(AMDHD2);ncbi_105065038(GAPDHS);ncbi_105065045(COX6B1);ncbi_105065074(COX7A1);ncbi_105065177(ASPA);ncbi_105065546(PYCR1);ncbi_105065597(THA2);ncbi_105065874(EPX);ncbi_105065883(AKAP1);ncbi_1…
231	GO:0006638	neutral lipid metabolic process	25	59	0.00167311	0.0715038	ncbi_105061791(ABHD5);ncbi_105062447(LIPE);ncbi_105062503(APOE);ncbi_105062504(APOC2);ncbi_105062962(APOB);ncbi_105064062(MOGAT1);ncbi_105065595(PGS1);ncbi_105066427(FABP4);ncbi_105067715(AGPAT5);ncbi_105067740(ACSL1);ncbi_105067841(APOA1);ncbi_105067842(APOA4);ncbi_105068703(DBI);ncbi_105069553(APOA2);ncbi_105069680(SEL1L);ncbi_105070362(CPT1A);ncbi_105070613(PLAAT3);ncbi_105073974(MGLL);ncbi_10…
232	GO:0006639	acylglycerol metabolic process	25	59	0.00167311	0.0715038	ncbi_105061791(ABHD5);ncbi_105062447(LIPE);ncbi_105062503(APOE);ncbi_105062504(APOC2);ncbi_105062962(APOB);ncbi_105064062(MOGAT1);ncbi_105065595(PGS1);ncbi_105066427(FABP4);ncbi_105067715(AGPAT5);ncbi_105067740(ACSL1);ncbi_105067841(APOA1);ncbi_105067842(APOA4);ncbi_105068703(DBI);ncbi_105069553(APOA2);ncbi_105069680(SEL1L);ncbi_105070362(CPT1A);ncbi_105070613(PLAAT3);ncbi_105073974(MGLL);ncbi_10…
233	GO:0009068	aspartate family amino acid catabolic process	20	44	0.00172588	0.0731822	ncbi_105063405(MECR);ncbi_105063881(TP53I3);ncbi_105064958(SPTLC3);ncbi_105065177(ASPA);ncbi_105065597(THA2);ncbi_105067894(ADH1B);ncbi_105067994(DHTKD1);ncbi_105069289(SPTLC3);ncbi_105070120(ASRGL1);ncbi_105072655(PCCA);ncbi_105073138(GCAT);ncbi_105073693(CRYM);ncbi_105075532(CRYZ);ncbi_105075542(CTH);ncbi_105075691(SDS);ncbi_105076982(SORD);ncbi_105077090(RTN4IP1);ncbi_105080082(VAT1);ncbi_1050…
234	GO:0032640	tumor necrosis factor production	23	53	0.00173034	0.0731822	ncbi_105063875(CLU);ncbi_105064120(UBE2J1);ncbi_105066402(ARRB2);ncbi_105068138(ARHGEF2);ncbi_105069336(DDT);ncbi_105069552(Fcer1g);ncbi_105070346(GSTP1);ncbi_105071439(CIDEA);ncbi_105071585(LGALS9);ncbi_105072334(ADIPOQ);ncbi_105073041(TSPO);ncbi_105073481(LBP);ncbi_105076884(THBS1);ncbi_105078620(CD34);ncbi_105078730(LTF);ncbi_105078736(DDX58);ncbi_105079727(TLR2);ncbi_105079807(GPNMB);ncbi_105…
235	GO:0045723	positive regulation of fatty acid biosynthetic process	9	14	0.00173453	0.0731822	ncbi_105062504(APOC2);ncbi_105064543(PLA2G4A);ncbi_105064556(MID1IP1);ncbi_105067278(ANXA1);ncbi_105067841(APOA1);ncbi_105067842(APOA4);ncbi_105075087(AGT);ncbi_105079362(RGN);ncbi_105083095(BCKDHB)
236	GO:0014910	regulation of smooth muscle cell migration	21	47	0.00174267	0.0732142	ncbi_105063543(HDAC4);ncbi_105063919(DOCK5);ncbi_105063994(IGFBP5);ncbi_105065150(IGFBP3);ncbi_105067142(Camk2d);ncbi_105069792(ACE);ncbi_105069802(ITGB3);ncbi_105070346(GSTP1);ncbi_105071575(VTN);ncbi_105072334(ADIPOQ);ncbi_105072470(NRP1);ncbi_105074292(PDGFRB);ncbi_105075087(AGT);ncbi_105075281(Rbpj);ncbi_105077179(GJA1);ncbi_105077802(IL6ST);ncbi_105078719(ndrg4);ncbi_105078974(CYP1B1);ncbi_1…
237	GO:0006024	glycosaminoglycan biosynthetic process	31	78	0.0017544	0.0733961	ncbi_105061999(GFPT2);ncbi_105062216(FMOD);ncbi_105062321(PRELP);ncbi_105062950(SDC1);ncbi_105064049(GMPPA);ncbi_105064304(ACACA);ncbi_105064493(DCN);ncbi_105064494(LUM);ncbi_105064495(KERA);ncbi_105067627(DCTN6);ncbi_105067960(EGF);ncbi_105069413(UGT3A1);ncbi_105069414(UGT3A1);ncbi_105069911(RPL35);ncbi_105070128(B3GAT3);ncbi_105071343(AGRN);ncbi_105072655(PCCA);ncbi_105074192(ST3GAL4);ncbi_1050…
238	GO:0043649	dicarboxylic acid catabolic process	11	19	0.00178107	0.0739812	ncbi_105065177(ASPA);ncbi_105066338(SGPL1);ncbi_105069428(AMACR);ncbi_105071081(ENO2);ncbi_105074551(ILVBL);ncbi_105075503(GLUL);ncbi_105081391(ALDH1L2);ncbi_105081454(ADHFE1);ncbi_105081757(GOT1);ncbi_105083854(MMUT);ncbi_105084193(ALDH5A1)
239	GO:0019184	nonribosomal peptide biosynthetic process	14	27	0.00182008	0.0739812	ncbi_105064063(ACSL3);ncbi_105064613(ACSF2);ncbi_105065983(SLC27A4);ncbi_105067740(ACSL1);ncbi_105069360(GGT5);ncbi_105070223(ITSN1);ncbi_105072011(ACSS3);ncbi_105073533(ACSS2);ncbi_105073706(ACSM3);ncbi_105075542(CTH);ncbi_105077014(SLC27A2);ncbi_105082677(SLC27A1);ncbi_105083185(ACSS1);ncbi_105083874(GCLC)
240	GO:0090303	positive regulation of wound healing	14	27	0.00182008	0.0739812	ncbi_105062036(F12);ncbi_105066131(Cpb2);ncbi_105067278(ANXA1);ncbi_105068138(ARHGEF2);ncbi_105068222(S100A9);ncbi_105071509(SERPINF2);ncbi_105072330(HRG);ncbi_105072636(TGFBR2);ncbi_105076153(ANO6);ncbi_105076458(F2);ncbi_105076884(THBS1);ncbi_105077372(PLG);ncbi_105077652(SMOC2);ncbi_105081514(ARFGEF1)
241	GO:1901566	organonitrogen compound biosynthetic process	454	1681	0.00182569	0.0739812	ncbi_105061757(RPL14);ncbi_105061783(POMGNT2);ncbi_105061791(ABHD5);ncbi_105061888(RPS6);ncbi_105061946(RPS8);ncbi_105061999(GFPT2);ncbi_105062109(SDR9C7);ncbi_105062216(FMOD);ncbi_105062266(MGST1);ncbi_105062321(PRELP);ncbi_105062354(STEAP4);ncbi_105062503(APOE);ncbi_105062540(PGLYRP1);ncbi_105062635(RPL13A);ncbi_105062636(RPS11);ncbi_105062848(FBL);ncbi_105062916(BCKDHA);ncbi_105062950(SDC1);nc…
242	GO:0006486	protein glycosylation	57	165	0.00183021	0.0739812	ncbi_105061609(SIRT5);ncbi_105061783(POMGNT2);ncbi_105061999(GFPT2);ncbi_105063356(ALG3);ncbi_105064049(GMPPA);ncbi_105064120(UBE2J1);ncbi_105064688(ALG6);ncbi_105064887(GNPTG);ncbi_105065334(ALG14);ncbi_105065508(MAGT1);ncbi_105065762(ALG1);ncbi_105065792(ST6GALNAC1);ncbi_105065824(NAGPA);ncbi_105066177(ALG11);ncbi_105066202(ALG5);ncbi_105067002(GALNT4);ncbi_105067244(PLOD3);ncbi_105067389(Galnt…
243	GO:0009308	amine metabolic process	57	165	0.00183021	0.0739812	ncbi_105063680(CEPT1);ncbi_105064054(PISD);ncbi_105064063(ACSL3);ncbi_105064543(PLA2G4A);ncbi_105065360(VCAM1);ncbi_105065597(THA2);ncbi_105065600(AFMID);ncbi_105065892(PCTP);ncbi_105066004(KYAT1);ncbi_105067841(APOA1);ncbi_105067842(APOA4);ncbi_105067994(DHTKD1);ncbi_105068638(CTPS2);ncbi_105068703(DBI);ncbi_105069542(NIT1);ncbi_105069553(APOA2);ncbi_105070373(NADSYN1);ncbi_105070538(COMT);ncbi_…
244	GO:0043413	macromolecule glycosylation	57	165	0.00183021	0.0739812	ncbi_105061609(SIRT5);ncbi_105061783(POMGNT2);ncbi_105061999(GFPT2);ncbi_105063356(ALG3);ncbi_105064049(GMPPA);ncbi_105064120(UBE2J1);ncbi_105064688(ALG6);ncbi_105064887(GNPTG);ncbi_105065334(ALG14);ncbi_105065508(MAGT1);ncbi_105065762(ALG1);ncbi_105065792(ST6GALNAC1);ncbi_105065824(NAGPA);ncbi_105066177(ALG11);ncbi_105066202(ALG5);ncbi_105067002(GALNT4);ncbi_105067244(PLOD3);ncbi_105067389(Galnt…
245	GO:0000272	polysaccharide catabolic process	30	75	0.00183554	0.0739812	ncbi_105062107(HSD17B6);ncbi_105062109(SDR9C7);ncbi_105062638(RCN3);ncbi_105063006(MGAM);ncbi_105064506(HSD11B1);ncbi_105064733(DECR1);ncbi_105065350(AGL);ncbi_105065368(AMY2A);ncbi_105065582(GAA);ncbi_105065773(Dcxr);ncbi_105068212(S100A16);ncbi_105068815(DHRS1);ncbi_105069625(NCALD);ncbi_105070206(Cbr3);ncbi_105070208(CBR1);ncbi_105072376(BDH1);ncbi_105073901(KDSR);ncbi_105074351(RDH13);ncbi_10…
246	GO:0006487	protein N-linked glycosylation	30	75	0.00183554	0.0739812	ncbi_105061999(GFPT2);ncbi_105063356(ALG3);ncbi_105064120(UBE2J1);ncbi_105064688(ALG6);ncbi_105064887(GNPTG);ncbi_105065334(ALG14);ncbi_105065508(MAGT1);ncbi_105065762(ALG1);ncbi_105065792(ST6GALNAC1);ncbi_105066177(ALG11);ncbi_105066202(ALG5);ncbi_105067394(ALG2);ncbi_105068163(DPM3);ncbi_105070671(SYVN1);ncbi_105070796(ALG12);ncbi_105071846(DPM1);ncbi_105072637(STT3B);ncbi_105072763(PPT1);ncbi_…
247	GO:0042546	cell wall biogenesis	29	72	0.00191643	0.0769289	ncbi_105061999(GFPT2);ncbi_105063968(PGAP1);ncbi_105064049(GMPPA);ncbi_105064063(ACSL3);ncbi_105064304(ACACA);ncbi_105064613(ACSF2);ncbi_105065983(SLC27A4);ncbi_105066177(ALG11);ncbi_105067627(DCTN6);ncbi_105067740(ACSL1);ncbi_105069413(UGT3A1);ncbi_105069414(UGT3A1);ncbi_105069911(RPL35);ncbi_105072011(ACSS3);ncbi_105072255(RETSAT);ncbi_105072655(PCCA);ncbi_105073533(ACSS2);ncbi_105073706(ACSM3)…
248	GO:0030334	regulation of cell migration	128	421	0.00197601	0.0790007	ncbi_105061993(HMOX1);ncbi_105062381(SEMA3C);ncbi_105062503(APOE);ncbi_105062641(Rras);ncbi_105063543(HDAC4);ncbi_105063844(EMILIN1);ncbi_105063919(DOCK5);ncbi_105063941(PRKCA);ncbi_105063994(IGFBP5);ncbi_105064013(VIL1);ncbi_105064067(SERPINE2);ncbi_105064493(DCN);ncbi_105064841(Tbc1d24);ncbi_105065150(IGFBP3);ncbi_105065267(C5);ncbi_105065282(C5);ncbi_105065304(TGFBR3);ncbi_105065479(FGF1);ncbi…
249	GO:0000096	sulfur amino acid metabolic process	28	69	0.0019962	0.0793151	ncbi_105063663(AHCYL1);ncbi_105063827(EIF2B4);ncbi_105063866(EPHX2);ncbi_105064049(GMPPA);ncbi_105064958(SPTLC3);ncbi_105065038(GAPDHS);ncbi_105066004(KYAT1);ncbi_105066338(SGPL1);ncbi_105069289(SPTLC3);ncbi_105069881(PCYOX1L);ncbi_105070538(COMT);ncbi_105070965(MTHFR);ncbi_105072329(ADD1);ncbi_105073138(GCAT);ncbi_105075542(CTH);ncbi_105075691(SDS);ncbi_105076103(CLCN5);ncbi_105076230(METTL7A);n…
250	GO:0043627	response to estrogen	46	128	0.00200375	0.0793151	ncbi_105061993(HMOX1);ncbi_105062962(APOB);ncbi_105063593(DTYMK);ncbi_105063941(PRKCA);ncbi_105064394(MAP1B);ncbi_105064506(HSD11B1);ncbi_105065150(IGFBP3);ncbi_105065956(STXBP1);ncbi_105066003(Endog);ncbi_105067278(ANXA1);ncbi_105067841(APOA1);ncbi_105067953(CASP6);ncbi_105068764(MMP14);ncbi_105069553(APOA2);ncbi_105070346(GSTP1);ncbi_105070538(COMT);ncbi_105070824(ARSA);ncbi_105071321(SFRP1);nc…
251	GO:0051270	regulation of cellular component movement	150	503	0.00200788	0.0793151	ncbi_105061993(HMOX1);ncbi_105062086(Dbn1);ncbi_105062357(SRI);ncbi_105062381(SEMA3C);ncbi_105062453(DSC2);ncbi_105062503(APOE);ncbi_105062596(DSG2);ncbi_105062641(Rras);ncbi_105063255(TF);ncbi_105063482(STMN1);ncbi_105063543(HDAC4);ncbi_105063844(EMILIN1);ncbi_105063919(DOCK5);ncbi_105063941(PRKCA);ncbi_105063994(IGFBP5);ncbi_105064013(VIL1);ncbi_105064067(SERPINE2);ncbi_105064493(DCN);ncbi_1050…
252	GO:0072522	purine-containing compound biosynthetic process	86	268	0.00203196	0.079948	ncbi_105061999(GFPT2);ncbi_105063543(HDAC4);ncbi_105063800(DPYSL2);ncbi_105063841(Khk);ncbi_105064063(ACSL3);ncbi_105064304(ACACA);ncbi_105064839(AMDHD2);ncbi_105065038(GAPDHS);ncbi_105065535(FASN);ncbi_105065591(TIMP2);ncbi_105065734(NME4);ncbi_105065965(AK1);ncbi_105066137(SUCLA2);ncbi_105066355(HKDC1);ncbi_105066834(NMNAT3);ncbi_105067300(PSAT1);ncbi_105067740(ACSL1);ncbi_105067841(APOA1);ncbi…
253	GO:0006637	acyl-CoA metabolic process	36	95	0.00211554	0.0825812	ncbi_105062916(BCKDHA);ncbi_105063272(OXSM);ncbi_105064063(ACSL3);ncbi_105064304(ACACA);ncbi_105064613(ACSF2);ncbi_105065535(FASN);ncbi_105065983(SLC27A4);ncbi_105066137(SUCLA2);ncbi_105066583(SUCLG2);ncbi_105067405(Acnat2);ncbi_105067740(ACSL1);ncbi_105067994(DHTKD1);ncbi_105068703(DBI);ncbi_105069025(ACAT1);ncbi_105071017(ACOT7);ncbi_105071701(THEM4);ncbi_105071702(Them5);ncbi_105072011(ACSS3);…
254	GO:0035383	thioester metabolic process	36	95	0.00211554	0.0825812	ncbi_105062916(BCKDHA);ncbi_105063272(OXSM);ncbi_105064063(ACSL3);ncbi_105064304(ACACA);ncbi_105064613(ACSF2);ncbi_105065535(FASN);ncbi_105065983(SLC27A4);ncbi_105066137(SUCLA2);ncbi_105066583(SUCLG2);ncbi_105067405(Acnat2);ncbi_105067740(ACSL1);ncbi_105067994(DHTKD1);ncbi_105068703(DBI);ncbi_105069025(ACAT1);ncbi_105071017(ACOT7);ncbi_105071701(THEM4);ncbi_105071702(Them5);ncbi_105072011(ACSS3);…
255	GO:0019359	nicotinamide nucleotide biosynthetic process	26	63	0.00214779	0.0835111	ncbi_105063841(Khk);ncbi_105065038(GAPDHS);ncbi_105066355(HKDC1);ncbi_105066834(NMNAT3);ncbi_105067994(DHTKD1);ncbi_105069069(IDH2);ncbi_105069218(PKM);ncbi_105070373(NADSYN1);ncbi_105070850(GALE);ncbi_105071081(ENO2);ncbi_105071569(ALDOC);ncbi_105071862(PTGIS);ncbi_105073802(PARP10);ncbi_105076580(LDHA);ncbi_105078778(IDNK);ncbi_105079003(HAAO);ncbi_105079560(PDHB);ncbi_105081784(PGAM1);ncbi_105…
256	GO:0042221	response to chemical	595	2249	0.00220402	0.0846217	ncbi_105061725(PLCD1);ncbi_105061805(CLEC3B);ncbi_105061811(SACM1L);ncbi_105061888(RPS6);ncbi_105061899(MB);ncbi_105061993(HMOX1);ncbi_105061999(GFPT2);ncbi_105062036(F12);ncbi_105062055(FAF2);ncbi_105062086(Dbn1);ncbi_105062116(STAT6);ncbi_105062137(Arhgef25);ncbi_105062216(FMOD);ncbi_105062266(MGST1);ncbi_105062357(SRI);ncbi_105062381(SEMA3C);ncbi_105062383(CD36);ncbi_105062385(GNAI1);ncbi_1050…
257	GO:0006568	tryptophan metabolic process	12	22	0.00220649	0.0846217	ncbi_105065597(THA2);ncbi_105065600(AFMID);ncbi_105066004(KYAT1);ncbi_105067994(DHTKD1);ncbi_105068638(CTPS2);ncbi_105073449(DHODH);ncbi_105075691(SDS);ncbi_105079003(HAAO);ncbi_105083095(BCKDHB);ncbi_105083383(KYNU);ncbi_105083404(ACMSD);ncbi_105083511(KMO)
258	GO:0006586	indolalkylamine metabolic process	12	22	0.00220649	0.0846217	ncbi_105065597(THA2);ncbi_105065600(AFMID);ncbi_105066004(KYAT1);ncbi_105067994(DHTKD1);ncbi_105068638(CTPS2);ncbi_105073449(DHODH);ncbi_105075691(SDS);ncbi_105079003(HAAO);ncbi_105083095(BCKDHB);ncbi_105083383(KYNU);ncbi_105083404(ACMSD);ncbi_105083511(KMO)
259	GO:0006778	porphyrin-containing compound metabolic process	52	149	0.00221827	0.0846217	ncbi_105061993(HMOX1);ncbi_105062109(SDR9C7);ncbi_105062240(HEBP1);ncbi_105063405(MECR);ncbi_105063483(PAFAH2);ncbi_105063649(MCM4);ncbi_105063663(AHCYL1);ncbi_105064733(DECR1);ncbi_105064776(GLYR1);ncbi_105064789(HMOX2);ncbi_105064958(SPTLC3);ncbi_105066137(SUCLA2);ncbi_105067357(GRHPR);ncbi_105068815(DHRS1);ncbi_105069289(SPTLC3);ncbi_105069794(TANC2);ncbi_105069881(PCYOX1L);ncbi_105070206(Cbr3…
260	GO:0006023	aminoglycan biosynthetic process	31	79	0.00222737	0.0846217	ncbi_105061999(GFPT2);ncbi_105062216(FMOD);ncbi_105062321(PRELP);ncbi_105062950(SDC1);ncbi_105064049(GMPPA);ncbi_105064304(ACACA);ncbi_105064493(DCN);ncbi_105064494(LUM);ncbi_105064495(KERA);ncbi_105067627(DCTN6);ncbi_105067960(EGF);ncbi_105069413(UGT3A1);ncbi_105069414(UGT3A1);ncbi_105069911(RPL35);ncbi_105070128(B3GAT3);ncbi_105071343(AGRN);ncbi_105072655(PCCA);ncbi_105074192(ST3GAL4);ncbi_1050…
261	GO:0097435	fibril organization	126	415	0.00226032	0.0846217	ncbi_105061811(SACM1L);ncbi_105062086(Dbn1);ncbi_105062146(AVIL);ncbi_105062216(FMOD);ncbi_105062383(CD36);ncbi_105062503(APOE);ncbi_105062835(GMFG);ncbi_105063255(TF);ncbi_105063482(STMN1);ncbi_105063844(EMILIN1);ncbi_105063875(CLU);ncbi_105064013(VIL1);ncbi_105064047(DES);ncbi_105064394(MAP1B);ncbi_105064493(DCN);ncbi_105064494(LUM);ncbi_105064556(MID1IP1);ncbi_105064594(CETN3);ncbi_105064793(C…
262	GO:0006729	tetrahydrobiopterin biosynthetic process	17	36	0.00227838	0.0846217	ncbi_105064506(HSD11B1);ncbi_105064733(DECR1);ncbi_105065773(Dcxr);ncbi_105068815(DHRS1);ncbi_105070206(Cbr3);ncbi_105070208(CBR1);ncbi_105072376(BDH1);ncbi_105073901(KDSR);ncbi_105074351(RDH13);ncbi_105074698(RDH11);ncbi_105075641(HSD17B6);ncbi_105077738(HSD17B11);ncbi_105078822(WWOX);ncbi_105079043(HSDL1);ncbi_105079531(DHRSX);ncbi_105081609(DHRS7B);ncbi_105082136(Pcbd2)
263	GO:0009074	aromatic amino acid family catabolic process	17	36	0.00227838	0.0846217	ncbi_105065600(AFMID);ncbi_105066004(KYAT1);ncbi_105066338(SGPL1);ncbi_105069127(FAH);ncbi_105069337(GSTT1);ncbi_105069338(Gstt3);ncbi_105070120(ASRGL1);ncbi_105070346(GSTP1);ncbi_105079003(HAAO);ncbi_105080706(HPD);ncbi_105081677(GSTO1);ncbi_105081757(GOT1);ncbi_105083162(Dtd1);ncbi_105083383(KYNU);ncbi_105083404(ACMSD);ncbi_105083511(KMO);ncbi_105083868(GSTA4)
264	GO:0046146	tetrahydrobiopterin metabolic process	17	36	0.00227838	0.0846217	ncbi_105064506(HSD11B1);ncbi_105064733(DECR1);ncbi_105065773(Dcxr);ncbi_105068815(DHRS1);ncbi_105070206(Cbr3);ncbi_105070208(CBR1);ncbi_105072376(BDH1);ncbi_105073901(KDSR);ncbi_105074351(RDH13);ncbi_105074698(RDH11);ncbi_105075641(HSD17B6);ncbi_105077738(HSD17B11);ncbi_105078822(WWOX);ncbi_105079043(HSDL1);ncbi_105079531(DHRSX);ncbi_105081609(DHRS7B);ncbi_105082136(Pcbd2)
265	GO:0006221	pyrimidine nucleotide biosynthetic process	24	57	0.00227877	0.0846217	ncbi_105063593(DTYMK);ncbi_105063800(DPYSL2);ncbi_105064304(ACACA);ncbi_105064839(AMDHD2);ncbi_105065595(PGS1);ncbi_105065734(NME4);ncbi_105067076(Dpysl4);ncbi_105067715(AGPAT5);ncbi_105068091(Uck2);ncbi_105068450(UCKL1);ncbi_105068638(CTPS2);ncbi_105069742(AGPAT2);ncbi_105070603(TRIM4);ncbi_105072613(DPYSL3);ncbi_105072655(PCCA);ncbi_105073449(DHODH);ncbi_105076045(CMPK2);ncbi_105077741(CDS1);nc…
266	GO:0009072	aromatic amino acid family metabolic process	24	57	0.00227877	0.0846217	ncbi_105065597(THA2);ncbi_105065600(AFMID);ncbi_105066004(KYAT1);ncbi_105066338(SGPL1);ncbi_105067994(DHTKD1);ncbi_105068007(MMRN2);ncbi_105068638(CTPS2);ncbi_105069127(FAH);ncbi_105069337(GSTT1);ncbi_105069338(Gstt3);ncbi_105070120(ASRGL1);ncbi_105070346(GSTP1);ncbi_105073449(DHODH);ncbi_105075691(SDS);ncbi_105079003(HAAO);ncbi_105080706(HPD);ncbi_105081677(GSTO1);ncbi_105081757(GOT1);ncbi_10508…
267	GO:0016126	sterol biosynthetic process	24	57	0.00227877	0.0846217	ncbi_105062503(APOE);ncbi_105062962(APOB);ncbi_105064304(ACACA);ncbi_105065479(FGF1);ncbi_105065535(FASN);ncbi_105066078(SEC14L2);ncbi_105067841(APOA1);ncbi_105067842(APOA4);ncbi_105068152(FDPS);ncbi_105069981(CYB5R1);ncbi_105072505(CYP51A1);ncbi_105072753(NFYC);ncbi_105073958(ACAA2);ncbi_105074510(IDI1);ncbi_105075675(MVK);ncbi_105076052(G6PD);ncbi_105077364(ACAT2);ncbi_105077838(HMGCS1);ncbi_10…
268	GO:0060351	cartilage development involved in endochondral bone morphogenesis	8	12	0.00228758	0.084632	ncbi_105066792(MATN1);ncbi_105068159(THBS3);ncbi_105072636(TGFBR2);ncbi_105076884(THBS1);ncbi_105078063(CBSL);ncbi_105080898(ANXA6);ncbi_105082711(POR);ncbi_105083328(SERPINH1)
269	GO:0009152	purine ribonucleotide biosynthetic process	79	244	0.00231757	0.0854227	ncbi_105061999(GFPT2);ncbi_105063543(HDAC4);ncbi_105063841(Khk);ncbi_105064063(ACSL3);ncbi_105064304(ACACA);ncbi_105065038(GAPDHS);ncbi_105065535(FASN);ncbi_105065591(TIMP2);ncbi_105065734(NME4);ncbi_105065965(AK1);ncbi_105066137(SUCLA2);ncbi_105066355(HKDC1);ncbi_105066834(NMNAT3);ncbi_105067740(ACSL1);ncbi_105067841(APOA1);ncbi_105067994(DHTKD1);ncbi_105068009(--);ncbi_105068450(UCKL1);ncbi_105…
270	GO:0009065	glutamine family amino acid catabolic process	18	39	0.0023513	0.0859488	ncbi_105063981(GLS);ncbi_105065177(ASPA);ncbi_105066338(SGPL1);ncbi_105067277(ALDH1A1);ncbi_105069127(FAH);ncbi_105070120(ASRGL1);ncbi_105071081(ENO2);ncbi_105074057(DDAH2);ncbi_105074998(Aldh6a1);ncbi_105075150(Aldh1a3);ncbi_105075503(GLUL);ncbi_105080599(ALDH2);ncbi_105081391(ALDH1L2);ncbi_105081454(ADHFE1);ncbi_105081757(GOT1);ncbi_105083854(MMUT);ncbi_105084193(ALDH5A1);ncbi_123613388(ATP2B4)
271	GO:0015908	fatty acid transport	18	39	0.0023513	0.0859488	ncbi_105062383(CD36);ncbi_105062503(APOE);ncbi_105064063(ACSL3);ncbi_105064304(ACACA);ncbi_105064543(PLA2G4A);ncbi_105064556(MID1IP1);ncbi_105065326(ABCD3);ncbi_105065983(SLC27A4);ncbi_105066427(FABP4);ncbi_105067278(ANXA1);ncbi_105067740(ACSL1);ncbi_105069092(NMB);ncbi_105069792(ACE);ncbi_105070362(CPT1A);ncbi_105073088(SLC25A17);ncbi_105076884(THBS1);ncbi_105080623(P2RX4);ncbi_105082677(SLC27A1)
272	GO:0016125	sterol metabolic process	34	89	0.00237533	0.0859488	ncbi_105062447(LIPE);ncbi_105062503(APOE);ncbi_105062962(APOB);ncbi_105063866(EPHX2);ncbi_105064304(ACACA);ncbi_105065479(FGF1);ncbi_105065535(FASN);ncbi_105065892(PCTP);ncbi_105066078(SEC14L2);ncbi_105067658(FGL1);ncbi_105067841(APOA1);ncbi_105067842(APOA4);ncbi_105068152(FDPS);ncbi_105069553(APOA2);ncbi_105069981(CYB5R1);ncbi_105072505(CYP51A1);ncbi_105072753(NFYC);ncbi_105072946(ACADL);ncbi_10…
273	GO:0032355	response to estradiol	34	89	0.00237533	0.0859488	ncbi_105062962(APOB);ncbi_105063941(PRKCA);ncbi_105064394(MAP1B);ncbi_105064506(HSD11B1);ncbi_105065150(IGFBP3);ncbi_105065956(STXBP1);ncbi_105066003(Endog);ncbi_105067278(ANXA1);ncbi_105067953(CASP6);ncbi_105070346(GSTP1);ncbi_105071321(SFRP1);ncbi_105072376(BDH1);ncbi_105072913(TFPI);ncbi_105072951(MAP2);ncbi_105073349(NQO1);ncbi_105073799(Mapk15);ncbi_105074292(PDGFRB);ncbi_105075087(AGT);ncbi…
274	GO:0006026	aminoglycan catabolic process	19	42	0.00239252	0.0859488	ncbi_105062216(FMOD);ncbi_105062321(PRELP);ncbi_105062540(PGLYRP1);ncbi_105062950(SDC1);ncbi_105064493(DCN);ncbi_105064494(LUM);ncbi_105064495(KERA);ncbi_105069713(Chid1);ncbi_105071121(FUCA1);ncbi_105071343(AGRN);ncbi_105074544(PGLYRP2);ncbi_105076091(BGN);ncbi_105076633(LYVE1);ncbi_105076881(LYZ);ncbi_105078835(OGN);ncbi_105079311(SDC2);ncbi_105081433(VCAN);ncbi_105082755(GUSB);ncbi_105083032(S…
275	GO:0010611	regulation of cardiac muscle hypertrophy	19	42	0.00239252	0.0859488	ncbi_105063941(PRKCA);ncbi_105064162(PI16);ncbi_105065481(NR3C1);ncbi_105065883(AKAP1);ncbi_105067130(PDE5A);ncbi_105067142(Camk2d);ncbi_105067422(LMCD1);ncbi_105067679(SLC25A4);ncbi_105068152(FDPS);ncbi_105075087(AGT);ncbi_105075355(ADK);ncbi_105076052(G6PD);ncbi_105077802(IL6ST);ncbi_105080623(P2RX4);ncbi_105081385(TWF1);ncbi_105082976(COL14A1);ncbi_105083612(PAK1);ncbi_105084023(PARP1);ncbi_12…
276	GO:0051187	cofactor catabolic process	19	42	0.00239252	0.0859488	ncbi_105061993(HMOX1);ncbi_105063483(PAFAH2);ncbi_105064789(HMOX2);ncbi_105065874(EPX);ncbi_105067842(APOA4);ncbi_105068954(NCF2);ncbi_105069025(ACAT1);ncbi_105069312(SH3BP1);ncbi_105069360(GGT5);ncbi_105070206(Cbr3);ncbi_105070736(AMBP);ncbi_105071017(ACOT7);ncbi_105072088(SUCLG1);ncbi_105076516(CAT);ncbi_105080129(ACLY);ncbi_105081391(ALDH1L2);ncbi_105082017(NUDT12);ncbi_105082729(ABHD11);ncbi_…
277	GO:0042572	retinol metabolic process	10	17	0.00246511	0.0876042	ncbi_105062488(TTR);ncbi_105067277(ALDH1A1);ncbi_105067894(ADH1B);ncbi_105072255(RETSAT);ncbi_105074351(RDH13);ncbi_105074698(RDH11);ncbi_105075150(Aldh1a3);ncbi_105075923(RDH5);ncbi_105078974(CYP1B1);ncbi_105081824(RBP4)
278	GO:0045940	positive regulation of steroid metabolic process	10	17	0.00246511	0.0876042	ncbi_105062503(APOE);ncbi_105065479(FGF1);ncbi_105066078(SEC14L2);ncbi_105067841(APOA1);ncbi_105067842(APOA4);ncbi_105068152(FDPS);ncbi_105069553(APOA2);ncbi_105070732(DAB2);ncbi_105075087(AGT);ncbi_105082711(POR)
279	GO:1903556	negative regulation of tumor necrosis factor superfamily cytokine production	10	17	0.00246511	0.0876042	ncbi_105066402(ARRB2);ncbi_105070346(GSTP1);ncbi_105071439(CIDEA);ncbi_105072334(ADIPOQ);ncbi_105073041(TSPO);ncbi_105073481(LBP);ncbi_105078620(CD34);ncbi_105078730(LTF);ncbi_105079807(GPNMB);ncbi_105080889(TUBB3)
280	GO:0006644	phospholipid metabolic process	91	288	0.00256322	0.0907653	ncbi_105061725(PLCD1);ncbi_105061791(ABHD5);ncbi_105061811(SACM1L);ncbi_105061993(HMOX1);ncbi_105062133(PIP4K2C);ncbi_105062504(APOC2);ncbi_105062858(PLD3);ncbi_105062916(BCKDHA);ncbi_105063402(Pip4k2a);ncbi_105063680(CEPT1);ncbi_105063861(RAB10);ncbi_105063968(PGAP1);ncbi_105064049(GMPPA);ncbi_105064054(PISD);ncbi_105064063(ACSL3);ncbi_105064543(PLA2G4A);ncbi_105064613(ACSF2);ncbi_105064674(PIP4…
281	GO:0070085	glycosylation	58	171	0.00270469	0.0954342	ncbi_105061609(SIRT5);ncbi_105061783(POMGNT2);ncbi_105061999(GFPT2);ncbi_105063356(ALG3);ncbi_105064049(GMPPA);ncbi_105064120(UBE2J1);ncbi_105064688(ALG6);ncbi_105064887(GNPTG);ncbi_105065334(ALG14);ncbi_105065508(MAGT1);ncbi_105065762(ALG1);ncbi_105065792(ST6GALNAC1);ncbi_105065824(NAGPA);ncbi_105066177(ALG11);ncbi_105066202(ALG5);ncbi_105067002(GALNT4);ncbi_105067244(PLOD3);ncbi_105067389(Galnt…
282	GO:0035296	regulation of tube diameter	26	64	0.00279529	0.0979805	ncbi_105061993(HMOX1);ncbi_105062503(APOE);ncbi_105063866(EPHX2);ncbi_105063919(DOCK5);ncbi_105065885(SCPEP1);ncbi_105067130(PDE5A);ncbi_105067244(PLOD3);ncbi_105068375(ICAM1);ncbi_105069792(ACE);ncbi_105071422(PTPRM);ncbi_105071509(SERPINF2);ncbi_105072331(KNG1);ncbi_105072598(KAT2B);ncbi_105073974(MGLL);ncbi_105075087(AGT);ncbi_105075731(MMP2);ncbi_105076636(ADM);ncbi_105077179(GJA1);ncbi_10507…
283	GO:0009067	aspartate family amino acid biosynthetic process	31	80	0.00280572	0.0979805	ncbi_105061999(GFPT2);ncbi_105063827(EIF2B4);ncbi_105063866(EPHX2);ncbi_105064063(ACSL3);ncbi_105064613(ACSF2);ncbi_105065038(GAPDHS);ncbi_105065983(SLC27A4);ncbi_105067244(PLOD3);ncbi_105067740(ACSL1);ncbi_105070965(MTHFR);ncbi_105071155(PLOD1);ncbi_105072011(ACSS3);ncbi_105072329(ADD1);ncbi_105073533(ACSS2);ncbi_105073706(ACSM3);ncbi_105075542(CTH);ncbi_105075675(MVK);ncbi_105075691(SDS);ncbi_1…
284	GO:0010876	lipid localization	71	217	0.0028065	0.0979805	ncbi_105061791(ABHD5);ncbi_105062383(CD36);ncbi_105062503(APOE);ncbi_105062504(APOC2);ncbi_105062962(APOB);ncbi_105063151(CAV2);ncbi_105063827(EIF2B4);ncbi_105063875(CLU);ncbi_105063922(ABCA10);ncbi_105064063(ACSL3);ncbi_105064304(ACACA);ncbi_105064371(CERT1);ncbi_105064543(PLA2G4A);ncbi_105064556(MID1IP1);ncbi_105065142(ABCC11);ncbi_105065150(IGFBP3);ncbi_105065326(ABCD3);ncbi_105065734(NME4);nc…
285	GO:0031640	killing of cells of other organism	14	28	0.00283438	0.0982617	ncbi_105062540(PGLYRP1);ncbi_105068222(S100A9);ncbi_105070724(C9);ncbi_105072330(HRG);ncbi_105072331(KNG1);ncbi_105072655(PCCA);ncbi_105073516(ROMO1);ncbi_105075332(MBL1);ncbi_105076458(F2);ncbi_105076881(LYZ);ncbi_105078730(LTF);ncbi_105080318(NPG5);ncbi_105080389(ALB);ncbi_105083365(NPG5)
286	GO:0044364	disruption of cells of other organism	14	28	0.00283438	0.0982617	ncbi_105062540(PGLYRP1);ncbi_105068222(S100A9);ncbi_105070724(C9);ncbi_105072330(HRG);ncbi_105072331(KNG1);ncbi_105072655(PCCA);ncbi_105073516(ROMO1);ncbi_105075332(MBL1);ncbi_105076458(F2);ncbi_105076881(LYZ);ncbi_105078730(LTF);ncbi_105080318(NPG5);ncbi_105080389(ALB);ncbi_105083365(NPG5)
287	GO:0019218	regulation of steroid metabolic process	25	61	0.00290378	0.0999876	ncbi_105062503(APOE);ncbi_105062962(APOB);ncbi_105063866(EPHX2);ncbi_105064304(ACACA);ncbi_105064358(PDE8B);ncbi_105065479(FGF1);ncbi_105065481(NR3C1);ncbi_105065535(FASN);ncbi_105066078(SEC14L2);ncbi_105067841(APOA1);ncbi_105067842(APOA4);ncbi_105068152(FDPS);ncbi_105069553(APOA2);ncbi_105070732(DAB2);ncbi_105072505(CYP51A1);ncbi_105072753(NFYC);ncbi_105072946(ACADL);ncbi_105073041(TSPO);ncbi_10…
288	GO:0051271	negative regulation of cellular component movement	48	137	0.00293965	0.0999876	ncbi_105061993(HMOX1);ncbi_105062086(Dbn1);ncbi_105062503(APOE);ncbi_105062641(Rras);ncbi_105063844(EMILIN1);ncbi_105063994(IGFBP5);ncbi_105064493(DCN);ncbi_105065150(IGFBP3);ncbi_105065267(C5);ncbi_105065282(C5);ncbi_105065304(TGFBR3);ncbi_105065621(CYGB);ncbi_105065649(LLGL2);ncbi_105065964(ENG);ncbi_105067776(THY1);ncbi_105067964(AP1AR);ncbi_105068007(MMRN2);ncbi_105068570(BIN1);ncbi_105069069…
289	GO:0097164	ammonium ion metabolic process	48	137	0.00293965	0.0999876	ncbi_105063065(AKR1B1);ncbi_105063680(CEPT1);ncbi_105064054(PISD);ncbi_105064063(ACSL3);ncbi_105064543(PLA2G4A);ncbi_105064958(SPTLC3);ncbi_105065892(PCTP);ncbi_105066012(CRAT);ncbi_105067841(APOA1);ncbi_105067842(APOA4);ncbi_105068703(DBI);ncbi_105069289(SPTLC3);ncbi_105069542(NIT1);ncbi_105069553(APOA2);ncbi_105070362(CPT1A);ncbi_105070373(NADSYN1);ncbi_105070538(COMT);ncbi_105070613(PLAAT3);nc…
290	GO:0002719	negative regulation of cytokine production involved in immune response	7	10	0.00294467	0.0999876	ncbi_105061993(HMOX1);ncbi_105067841(APOA1);ncbi_105067842(APOA4);ncbi_105069553(APOA2);ncbi_105072636(TGFBR2);ncbi_105075375(TGFB3);ncbi_105082675(Bst2)
291	GO:0046459	short-chain fatty acid metabolic process	7	10	0.00294467	0.0999876	ncbi_105063272(OXSM);ncbi_105068796(PCK2);ncbi_105073533(ACSS2);ncbi_105078734(ACO1);ncbi_105080697(ACADS);ncbi_105083185(ACSS1);ncbi_105084193(ALDH5A1)
292	GO:0060343	trabecula formation	7	10	0.00294467	0.0999876	ncbi_105065304(TGFBR3);ncbi_105068159(THBS3);ncbi_105071321(SFRP1);ncbi_105072233(FHL2);ncbi_105073613(FKBP1A);ncbi_105075731(MMP2);ncbi_105081824(RBP4)
293	GO:0046890	regulation of lipid biosynthetic process	40	110	0.00299459	0.100783	ncbi_105062503(APOE);ncbi_105062504(APOC2);ncbi_105062962(APOB);ncbi_105063861(RAB10);ncbi_105064063(ACSL3);ncbi_105064304(ACACA);ncbi_105064358(PDE8B);ncbi_105064543(PLA2G4A);ncbi_105064556(MID1IP1);ncbi_105065479(FGF1);ncbi_105065481(NR3C1);ncbi_105065535(FASN);ncbi_105066078(SEC14L2);ncbi_105067278(ANXA1);ncbi_105067841(APOA1);ncbi_105067842(APOA4);ncbi_105068152(FDPS);ncbi_105068703(DBI);ncbi…
294	GO:0042558	pteridine-containing compound metabolic process	24	58	0.0030065	0.100783	ncbi_105064335(DHFR);ncbi_105064506(HSD11B1);ncbi_105064733(DECR1);ncbi_105065773(Dcxr);ncbi_105068815(DHRS1);ncbi_105070206(Cbr3);ncbi_105070208(CBR1);ncbi_105070965(MTHFR);ncbi_105072376(BDH1);ncbi_105072932(ATIC);ncbi_105073901(KDSR);ncbi_105074351(RDH13);ncbi_105074698(RDH11);ncbi_105075641(HSD17B6);ncbi_105077738(HSD17B11);ncbi_105078822(WWOX);ncbi_105079043(HSDL1);ncbi_105079531(DHRSX);ncbi…
295	GO:0051289	protein homotetramerization	24	58	0.0030065	0.100783	ncbi_105062488(TTR);ncbi_105063981(GLS);ncbi_105064304(ACACA);ncbi_105064733(DECR1);ncbi_105065773(Dcxr);ncbi_105069218(PKM);ncbi_105070486(TRPV6);ncbi_105070981(PEX14);ncbi_105071569(ALDOC);ncbi_105072946(ACADL);ncbi_105073500(SAMHD1);ncbi_105075150(Aldh1a3);ncbi_105075332(MBL1);ncbi_105075526(ACADM);ncbi_105075532(CRYZ);ncbi_105075542(CTH);ncbi_105075801(GFPT1);ncbi_105076516(CAT);ncbi_10507967…
296	GO:0072527	pyrimidine-containing compound metabolic process	50	144	0.00300875	0.100783	ncbi_105062916(BCKDHA);ncbi_105063265(ACAD11);ncbi_105063593(DTYMK);ncbi_105063663(AHCYL1);ncbi_105063800(DPYSL2);ncbi_105064304(ACACA);ncbi_105064839(AMDHD2);ncbi_105065595(PGS1);ncbi_105065734(NME4);ncbi_105067076(Dpysl4);ncbi_105067715(AGPAT5);ncbi_105068091(Uck2);ncbi_105068450(UCKL1);ncbi_105068638(CTPS2);ncbi_105068963(ENTPD4);ncbi_105069742(AGPAT2);ncbi_105070603(TRIM4);ncbi_105070620(NAA4…
297	GO:0071706	tumor necrosis factor superfamily cytokine production	23	55	0.00310091	0.103173	ncbi_105063875(CLU);ncbi_105064120(UBE2J1);ncbi_105066402(ARRB2);ncbi_105068138(ARHGEF2);ncbi_105069336(DDT);ncbi_105069552(Fcer1g);ncbi_105070346(GSTP1);ncbi_105071439(CIDEA);ncbi_105071585(LGALS9);ncbi_105072334(ADIPOQ);ncbi_105073041(TSPO);ncbi_105073481(LBP);ncbi_105076884(THBS1);ncbi_105078620(CD34);ncbi_105078730(LTF);ncbi_105078736(DDX58);ncbi_105079727(TLR2);ncbi_105079807(GPNMB);ncbi_105…
298	GO:0098869	cellular oxidant detoxification	23	55	0.00310091	0.103173	ncbi_105062266(MGST1);ncbi_105062503(APOE);ncbi_105063423(SESN2);ncbi_105065621(CYGB);ncbi_105065874(EPX);ncbi_105066446(GPX7);ncbi_105067842(APOA4);ncbi_105068220(S100A8);ncbi_105068222(S100A9);ncbi_105069337(GSTT1);ncbi_105070346(GSTP1);ncbi_105071041(Prxl2b);ncbi_105073349(NQO1);ncbi_105073420(HP);ncbi_105075293(SOD3);ncbi_105075327(PRXL2A);ncbi_105076516(CAT);ncbi_105077810(GPX8);ncbi_1050793…
299	GO:2000145	regulation of cell motility	135	452	0.00313393	0.103923	ncbi_105061993(HMOX1);ncbi_105062381(SEMA3C);ncbi_105062503(APOE);ncbi_105062641(Rras);ncbi_105063255(TF);ncbi_105063543(HDAC4);ncbi_105063844(EMILIN1);ncbi_105063919(DOCK5);ncbi_105063941(PRKCA);ncbi_105063994(IGFBP5);ncbi_105064013(VIL1);ncbi_105064067(SERPINE2);ncbi_105064493(DCN);ncbi_105064841(Tbc1d24);ncbi_105065150(IGFBP3);ncbi_105065267(C5);ncbi_105065282(C5);ncbi_105065304(TGFBR3);ncbi_1…
300	GO:0044236	multicellular organism metabolic process	22	52	0.00318393	0.105229	ncbi_105065304(TGFBR3);ncbi_105065621(CYGB);ncbi_105065964(ENG);ncbi_105066402(ARRB2);ncbi_105067244(PLOD3);ncbi_105068616(COL5A1);ncbi_105068764(MMP14);ncbi_105069798(MRC2);ncbi_105071509(SERPINF2);ncbi_105071741(CTSS);ncbi_105072736(P3H1);ncbi_105074122(TNXB);ncbi_105074292(PDGFRB);ncbi_105075375(TGFB3);ncbi_105075731(MMP2);ncbi_105076458(F2);ncbi_105078366(VIM);ncbi_105078953(LTBP1);ncbi_10508…
301	GO:1901880	negative regulation of protein depolymerization	21	49	0.0032519	0.106499	ncbi_105062146(AVIL);ncbi_105064013(VIL1);ncbi_105064394(MAP1B);ncbi_105064556(MID1IP1);ncbi_105065262(GSN);ncbi_105065992(SPTAN1);ncbi_105066490(NLE1);ncbi_105066510(SPTBN1);ncbi_105068138(ARHGEF2);ncbi_105072098(CAPG);ncbi_105072329(ADD1);ncbi_105072951(MAP2);ncbi_105073140(TRIOBP);ncbi_105074672(SPTB);ncbi_105076638(Swap70);ncbi_105077746(MID1);ncbi_105080500(TMOD3);ncbi_105080502(TMOD2);ncbi_…
302	GO:0055065	metal ion homeostasis	86	272	0.00325531	0.106499	ncbi_105061725(PLCD1);ncbi_105061993(HMOX1);ncbi_105062354(STEAP4);ncbi_105062357(SRI);ncbi_105062383(CD36);ncbi_105062503(APOE);ncbi_105062613(FTL);ncbi_105063255(TF);ncbi_105063866(EPHX2);ncbi_105063941(PRKCA);ncbi_105064415(SLC30A5);ncbi_105064535(FLVCR1);ncbi_105064789(HMOX2);ncbi_105064840(ATP6V0C);ncbi_105065362(SLC30A7);ncbi_105066015(LCN2);ncbi_105066268(MIPEP);ncbi_105066338(SGPL1);ncbi_…
303	GO:0006027	glycosaminoglycan catabolic process	17	37	0.00327344	0.106499	ncbi_105062216(FMOD);ncbi_105062321(PRELP);ncbi_105062540(PGLYRP1);ncbi_105062950(SDC1);ncbi_105064493(DCN);ncbi_105064494(LUM);ncbi_105064495(KERA);ncbi_105071121(FUCA1);ncbi_105071343(AGRN);ncbi_105074544(PGLYRP2);ncbi_105076091(BGN);ncbi_105076633(LYVE1);ncbi_105076881(LYZ);ncbi_105078835(OGN);ncbi_105079311(SDC2);ncbi_105081433(VCAN);ncbi_105082755(GUSB)
304	GO:0090181	regulation of cholesterol metabolic process	17	37	0.00327344	0.106499	ncbi_105062503(APOE);ncbi_105062962(APOB);ncbi_105063866(EPHX2);ncbi_105064304(ACACA);ncbi_105065479(FGF1);ncbi_105065535(FASN);ncbi_105066078(SEC14L2);ncbi_105068152(FDPS);ncbi_105072505(CYP51A1);ncbi_105072753(NFYC);ncbi_105072946(ACADL);ncbi_105074510(IDI1);ncbi_105075675(MVK);ncbi_105077838(HMGCS1);ncbi_105079018(MBTPS1);ncbi_105079444(MVD);ncbi_105082711(POR)
305	GO:0019363	pyridine nucleotide biosynthetic process	28	71	0.00327606	0.106499	ncbi_105063841(Khk);ncbi_105065038(GAPDHS);ncbi_105066355(HKDC1);ncbi_105066834(NMNAT3);ncbi_105067994(DHTKD1);ncbi_105069069(IDH2);ncbi_105069218(PKM);ncbi_105070373(NADSYN1);ncbi_105070850(GALE);ncbi_105071081(ENO2);ncbi_105071569(ALDOC);ncbi_105071862(PTGIS);ncbi_105072255(RETSAT);ncbi_105073802(PARP10);ncbi_105076580(LDHA);ncbi_105078778(IDNK);ncbi_105079003(HAAO);ncbi_105079347(MAOA);ncbi_10…
306	GO:0050830	defense response to Gram-positive bacterium	18	40	0.00331769	0.107017	ncbi_105062540(PGLYRP1);ncbi_105064710(RNASE6);ncbi_105068865(RARRES2);ncbi_105070850(GALE);ncbi_105071449(SEH1L);ncbi_105073481(LBP);ncbi_105073516(ROMO1);ncbi_105073539(MAP1LC3A);ncbi_105073791(GSDMD);ncbi_105074544(PGLYRP2);ncbi_105075332(MBL1);ncbi_105076636(ADM);ncbi_105076881(LYZ);ncbi_105077427(MAP1LC3A);ncbi_105078730(LTF);ncbi_105079449(MAP1LC3B);ncbi_105079727(TLR2);ncbi_105082052(TNFAI…
307	GO:0002791	regulation of peptide secretion	65	197	0.00331786	0.107017	ncbi_105061587(Rab11fip1);ncbi_105062357(SRI);ncbi_105063358(DNAJC1);ncbi_105063941(PRKCA);ncbi_105064358(PDE8B);ncbi_105065267(C5);ncbi_105065282(C5);ncbi_105065649(LLGL2);ncbi_105065672(HID1);ncbi_105066510(SPTBN1);ncbi_105067278(ANXA1);ncbi_105067446(JAGN1);ncbi_105067679(SLC25A4);ncbi_105067841(APOA1);ncbi_105067842(APOA4);ncbi_105067849(Cadm1);ncbi_105067960(EGF);ncbi_105068220(S100A8);ncbi_…
308	GO:1902930	regulation of alcohol biosynthetic process	19	43	0.00332438	0.107017	ncbi_105061725(PLCD1);ncbi_105062503(APOE);ncbi_105062962(APOB);ncbi_105064063(ACSL3);ncbi_105064304(ACACA);ncbi_105065479(FGF1);ncbi_105065535(FASN);ncbi_105066078(SEC14L2);ncbi_105068152(FDPS);ncbi_105070732(DAB2);ncbi_105072505(CYP51A1);ncbi_105072753(NFYC);ncbi_105074510(IDI1);ncbi_105075675(MVK);ncbi_105077838(HMGCS1);ncbi_105079018(MBTPS1);ncbi_105079444(MVD);ncbi_105081249(LPCAT1);ncbi_105…
309	GO:0006732	coenzyme metabolic process	150	509	0.00335438	0.107633	ncbi_105061791(ABHD5);ncbi_105062342(DERA);ncbi_105062916(BCKDHA);ncbi_105062962(APOB);ncbi_105063242(PCCB);ncbi_105063272(OXSM);ncbi_105063543(HDAC4);ncbi_105063663(AHCYL1);ncbi_105063841(Khk);ncbi_105063866(EPHX2);ncbi_105063881(TP53I3);ncbi_105063991(RPL37A);ncbi_105064040(STK16);ncbi_105064063(ACSL3);ncbi_105064304(ACACA);ncbi_105064335(DHFR);ncbi_105064506(HSD11B1);ncbi_105064613(ACSF2);ncbi…
310	GO:0032757	positive regulation of interleukin-8 production	9	15	0.00340449	0.10867	ncbi_105069553(APOA2);ncbi_105072334(ADIPOQ);ncbi_105073481(LBP);ncbi_105078736(DDX58);ncbi_105079727(TLR2);ncbi_105080059(IL18);ncbi_105080748(AFAP1L2);ncbi_105082208(CD14);ncbi_105083024(MAVS)
311	GO:0002924	negative regulation of humoral immune response mediated by circulating immunoglobulin	4	4	0.00349629	0.10867	ncbi_105071204(PTPN6);ncbi_105075198(PTPN6);ncbi_105075417(C4BPB);ncbi_105075418(C4BPA)
312	GO:0003413	chondrocyte differentiation involved in endochondral bone morphogenesis	4	4	0.00349629	0.10867	ncbi_105066792(MATN1);ncbi_105072636(TGFBR2);ncbi_105080898(ANXA6);ncbi_105083328(SERPINH1)
313	GO:0010875	positive regulation of cholesterol efflux	4	4	0.00349629	0.10867	ncbi_105062503(APOE);ncbi_105071890(PLTP);ncbi_105072334(ADIPOQ);ncbi_105082858(PON1)
314	GO:0019800	peptide cross-linking via chondroitin 4-sulfate glycosaminoglycan	4	4	0.00349629	0.10867	ncbi_105064493(DCN);ncbi_105067269(MAMDC2);ncbi_105070639(EGFLAM);ncbi_105076091(BGN)
315	GO:0030299	intestinal cholesterol absorption	4	4	0.00349629	0.10867	ncbi_105062383(CD36);ncbi_105067841(APOA1);ncbi_105067842(APOA4);ncbi_105069553(APOA2)
316	GO:0034354	'de novo' NAD biosynthetic process from tryptophan	4	4	0.00349629	0.10867	ncbi_105079003(HAAO);ncbi_105083383(KYNU);ncbi_105083404(ACMSD);ncbi_105083511(KMO)
317	GO:0034374	low-density lipoprotein particle remodeling	4	4	0.00349629	0.10867	ncbi_105062503(APOE);ncbi_105062962(APOB);ncbi_105069553(APOA2);ncbi_105075087(AGT)
318	GO:0050651	dermatan sulfate proteoglycan biosynthetic process	4	4	0.00349629	0.10867	ncbi_105064493(DCN);ncbi_105070128(B3GAT3);ncbi_105076091(BGN);ncbi_105081433(VCAN)
319	GO:0070327	thyroid hormone transport	4	4	0.00349629	0.10867	ncbi_105062488(TTR);ncbi_105073693(CRYM);ncbi_105075864(SERPINA7);ncbi_105077127(SLC16A10)
320	GO:0006220	pyrimidine nucleotide metabolic process	26	65	0.00360098	0.111033	ncbi_105063593(DTYMK);ncbi_105063800(DPYSL2);ncbi_105064304(ACACA);ncbi_105064839(AMDHD2);ncbi_105065595(PGS1);ncbi_105065734(NME4);ncbi_105067076(Dpysl4);ncbi_105067715(AGPAT5);ncbi_105068091(Uck2);ncbi_105068450(UCKL1);ncbi_105068638(CTPS2);ncbi_105068963(ENTPD4);ncbi_105069742(AGPAT2);ncbi_105070603(TRIM4);ncbi_105072613(DPYSL3);ncbi_105072655(PCCA);ncbi_105073449(DHODH);ncbi_105076045(CMPK2);…
321	GO:0006567	threonine catabolic process	12	23	0.00360247	0.111033	ncbi_105063405(MECR);ncbi_105063881(TP53I3);ncbi_105064958(SPTLC3);ncbi_105065597(THA2);ncbi_105067894(ADH1B);ncbi_105069289(SPTLC3);ncbi_105073138(GCAT);ncbi_105075532(CRYZ);ncbi_105075691(SDS);ncbi_105076982(SORD);ncbi_105077090(RTN4IP1);ncbi_105080082(VAT1)
322	GO:0055001	muscle cell development	40	111	0.00360593	0.111033	ncbi_105061783(POMGNT2);ncbi_105062950(SDC1);ncbi_105063151(CAV2);ncbi_105063543(HDAC4);ncbi_105064162(PI16);ncbi_105064346(HOMER1);ncbi_105065481(NR3C1);ncbi_105065964(ENG);ncbi_105067142(Camk2d);ncbi_105067143(ANK2);ncbi_105067670(Sorbs2);ncbi_105067679(SLC25A4);ncbi_105068005(LDB3);ncbi_105068152(FDPS);ncbi_105068570(BIN1);ncbi_105069456(MTMR12);ncbi_105071443(AFG3L2);ncbi_105072233(FHL2);ncbi…
323	GO:0006164	purine nucleotide biosynthetic process	81	255	0.00368146	0.112974	ncbi_105061999(GFPT2);ncbi_105063543(HDAC4);ncbi_105063841(Khk);ncbi_105064063(ACSL3);ncbi_105064304(ACACA);ncbi_105065038(GAPDHS);ncbi_105065535(FASN);ncbi_105065591(TIMP2);ncbi_105065734(NME4);ncbi_105065965(AK1);ncbi_105066137(SUCLA2);ncbi_105066355(HKDC1);ncbi_105066834(NMNAT3);ncbi_105067740(ACSL1);ncbi_105067841(APOA1);ncbi_105067994(DHTKD1);ncbi_105068009(--);ncbi_105068450(UCKL1);ncbi_105…
324	GO:0008015	blood circulation	69	212	0.00369174	0.112974	ncbi_105061993(HMOX1);ncbi_105062357(SRI);ncbi_105062453(DSC2);ncbi_105062503(APOE);ncbi_105062515(Ppp1r13l);ncbi_105062596(DSG2);ncbi_105063543(HDAC4);ncbi_105063663(AHCYL1);ncbi_105063866(EPHX2);ncbi_105063919(DOCK5);ncbi_105063941(PRKCA);ncbi_105064047(DES);ncbi_105065304(TGFBR3);ncbi_105065481(NR3C1);ncbi_105065582(GAA);ncbi_105065885(SCPEP1);ncbi_105065964(ENG);ncbi_105066623(MME);ncbi_10506…
325	GO:0055086	nucleobase-containing small molecule metabolic process	195	681	0.00370951	0.113169	ncbi_105061999(GFPT2);ncbi_105062286(CMAS);ncbi_105062342(DERA);ncbi_105062691(ETFB);ncbi_105063272(OXSM);ncbi_105063543(HDAC4);ncbi_105063593(DTYMK);ncbi_105063663(AHCYL1);ncbi_105063800(DPYSL2);ncbi_105063827(EIF2B4);ncbi_105063841(Khk);ncbi_105063881(TP53I3);ncbi_105063991(RPL37A);ncbi_105064049(GMPPA);ncbi_105064063(ACSL3);ncbi_105064304(ACACA);ncbi_105064358(PDE8B);ncbi_105064506(HSD11B1);nc…
326	GO:0051046	regulation of secretion	107	350	0.00373508	0.113599	ncbi_105061587(Rab11fip1);ncbi_105061725(PLCD1);ncbi_105061993(HMOX1);ncbi_105062357(SRI);ncbi_105062950(SDC1);ncbi_105063358(DNAJC1);ncbi_105063800(DPYSL2);ncbi_105063861(RAB10);ncbi_105063941(PRKCA);ncbi_105064063(ACSL3);ncbi_105064076(RHBDD1);ncbi_105064358(PDE8B);ncbi_105065150(IGFBP3);ncbi_105065267(C5);ncbi_105065282(C5);ncbi_105065481(NR3C1);ncbi_105065649(LLGL2);ncbi_105065672(HID1);ncbi_…
327	GO:0008299	isoprenoid biosynthetic process	33	88	0.00385455	0.116518	ncbi_105062185(A2M);ncbi_105062916(BCKDHA);ncbi_105064063(ACSL3);ncbi_105064613(ACSF2);ncbi_105065983(SLC27A4);ncbi_105067942(CYP2U1);ncbi_105068152(FDPS);ncbi_105069881(PCYOX1L);ncbi_105072011(ACSS3);ncbi_105072255(RETSAT);ncbi_105073449(DHODH);ncbi_105073533(ACSS2);ncbi_105073706(ACSM3);ncbi_105074038(C4A);ncbi_105074510(IDI1);ncbi_105075150(Aldh1a3);ncbi_105075675(MVK);ncbi_105076230(METTL7A);…
328	GO:0045766	positive regulation of angiogenesis	33	88	0.00385455	0.116518	ncbi_105061993(HMOX1);ncbi_105062641(Rras);ncbi_105063941(PRKCA);ncbi_105064618(JAK1);ncbi_105065267(C5);ncbi_105065282(C5);ncbi_105065479(FGF1);ncbi_105065964(ENG);ncbi_105067278(ANXA1);ncbi_105069140(CTSH);ncbi_105069802(ITGB3);ncbi_105070840(C6);ncbi_105071747(ECM1);ncbi_105071862(PTGIS);ncbi_105072329(ADD1);ncbi_105072470(NRP1);ncbi_105072636(TGFBR2);ncbi_105074792(CDH5);ncbi_105075304(PCDH7)…
329	GO:0001501	skeletal system development	66	202	0.00402715	0.117486	ncbi_105061805(CLEC3B);ncbi_105062321(PRELP);ncbi_105062400(LRRC17);ncbi_105062889(CEACAM1);ncbi_105063402(Pip4k2a);ncbi_105063543(HDAC4);ncbi_105063709(Alx3);ncbi_105063941(PRKCA);ncbi_105064494(LUM);ncbi_105064535(FLVCR1);ncbi_105064883(Ift140);ncbi_105065964(ENG);ncbi_105066338(SGPL1);ncbi_105066490(NLE1);ncbi_105066520(EFEMP1);ncbi_105066792(MATN1);ncbi_105067849(Cadm1);ncbi_105068087(Prrx1);…
330	GO:0002793	positive regulation of peptide secretion	41	115	0.00403308	0.117486	ncbi_105062357(SRI);ncbi_105065267(C5);ncbi_105065282(C5);ncbi_105066510(SPTBN1);ncbi_105067849(Cadm1);ncbi_105068220(S100A8);ncbi_105068222(S100A9);ncbi_105068796(PCK2);ncbi_105068918(ABL2);ncbi_105069208(CD276);ncbi_105069429(C1QTNF3);ncbi_105069664(SYBU);ncbi_105070223(ITSN1);ncbi_105071048(Prkcz);ncbi_105071563(RAB34);ncbi_105071585(LGALS9);ncbi_105072355(IL1RAP);ncbi_105072636(TGFBR2);ncbi_1…
331	GO:0002438	acute inflammatory response to antigenic stimulus	5	6	0.0040643	0.117486	ncbi_105068375(ICAM1);ncbi_105068898(SERPINC1);ncbi_105069552(Fcer1g);ncbi_105070733(ORM1);ncbi_105078264(C3)
332	GO:0002923	regulation of humoral immune response mediated by circulating immunoglobulin	5	6	0.0040643	0.117486	ncbi_105071204(PTPN6);ncbi_105075198(PTPN6);ncbi_105075417(C4BPB);ncbi_105075418(C4BPA);ncbi_105076699(HPX)
333	GO:0006548	histidine catabolic process	5	6	0.0040643	0.117486	ncbi_105063800(DPYSL2);ncbi_105064839(AMDHD2);ncbi_105067076(Dpysl4);ncbi_105072613(DPYSL3);ncbi_105083386(HNMT)
334	GO:0010872	regulation of cholesterol esterification	5	6	0.0040643	0.117486	ncbi_105062503(APOE);ncbi_105067841(APOA1);ncbi_105067842(APOA4);ncbi_105069553(APOA2);ncbi_105075087(AGT)
335	GO:0016255	attachment of GPI anchor to protein	5	6	0.0040643	0.117486	ncbi_105063968(PGAP1);ncbi_105071570(PIGS);ncbi_105071905(PIGT);ncbi_105073807(GPAA1);ncbi_105075521(PIGK)
336	GO:0033700	phospholipid efflux	5	6	0.0040643	0.117486	ncbi_105062503(APOE);ncbi_105062504(APOC2);ncbi_105067841(APOA1);ncbi_105067842(APOA4);ncbi_105069553(APOA2)
337	GO:0034370	triglyceride-rich lipoprotein particle remodeling	5	6	0.0040643	0.117486	ncbi_105062503(APOE);ncbi_105062962(APOB);ncbi_105067841(APOA1);ncbi_105067842(APOA4);ncbi_105069553(APOA2)
338	GO:0034378	chylomicron assembly	5	6	0.0040643	0.117486	ncbi_105062503(APOE);ncbi_105062962(APOB);ncbi_105067841(APOA1);ncbi_105067842(APOA4);ncbi_105069553(APOA2)
339	GO:0034627	'de novo' NAD biosynthetic process	5	6	0.0040643	0.117486	ncbi_105066834(NMNAT3);ncbi_105079003(HAAO);ncbi_105083383(KYNU);ncbi_105083404(ACMSD);ncbi_105083511(KMO)
340	GO:0042126	nitrate metabolic process	5	6	0.0040643	0.117486	ncbi_105064600(RFESD);ncbi_105075908(SUOX);ncbi_105080620(SYTL4);ncbi_105082711(POR);ncbi_105083963(MTARC2)
341	GO:0044241	lipid digestion	5	6	0.0040643	0.117486	ncbi_105062383(CD36);ncbi_105067841(APOA1);ncbi_105067842(APOA4);ncbi_105069553(APOA2);ncbi_105082122(AQP1)
342	GO:0052805	imidazole-containing compound catabolic process	5	6	0.0040643	0.117486	ncbi_105063800(DPYSL2);ncbi_105064839(AMDHD2);ncbi_105067076(Dpysl4);ncbi_105072613(DPYSL3);ncbi_105083386(HNMT)
343	GO:1903975	regulation of glial cell migration	5	6	0.0040643	0.117486	ncbi_105066520(EFEMP1);ncbi_105069069(IDH2);ncbi_105071736(CERS2);ncbi_105078366(VIM);ncbi_105080623(P2RX4)
344	GO:0051494	negative regulation of cytoskeleton organization	35	95	0.00415619	0.119746	ncbi_105062086(Dbn1);ncbi_105062146(AVIL);ncbi_105062835(GMFG);ncbi_105063482(STMN1);ncbi_105064013(VIL1);ncbi_105064394(MAP1B);ncbi_105064556(MID1IP1);ncbi_105065262(GSN);ncbi_105065883(AKAP1);ncbi_105065992(SPTAN1);ncbi_105066490(NLE1);ncbi_105066510(SPTBN1);ncbi_105068138(ARHGEF2);ncbi_105070370(MYOC);ncbi_105072098(CAPG);ncbi_105072329(ADD1);ncbi_105072598(KAT2B);ncbi_105072951(MAP2);ncbi_105…
345	GO:0002366	leukocyte activation involved in immune response	114	377	0.00416664	0.119746	ncbi_105061888(RPS6);ncbi_105061993(HMOX1);ncbi_105062055(FAF2);ncbi_105062116(STAT6);ncbi_105062266(MGST1);ncbi_105062342(DERA);ncbi_105062395(FGL2);ncbi_105062488(TTR);ncbi_105062540(PGLYRP1);ncbi_105062613(FTL);ncbi_105062835(GMFG);ncbi_105062992(DOCK11);ncbi_105063006(MGAM);ncbi_105063861(RAB10);ncbi_105063988(XRCC5);ncbi_105064008(TMBIM1);ncbi_105064789(HMOX2);ncbi_105064840(ATP6V0C);ncbi_10…
346	GO:2001057	reactive nitrogen species metabolic process	22	53	0.00421552	0.1208	ncbi_105063875(CLU);ncbi_105064600(RFESD);ncbi_105068375(ICAM1);ncbi_105068392(Dnm2);ncbi_105071862(PTGIS);ncbi_105073041(TSPO);ncbi_105073349(NQO1);ncbi_105074057(DDAH2);ncbi_105075087(AGT);ncbi_105075908(SUOX);ncbi_105076908(GCHFR);ncbi_105078000(ITGB2);ncbi_105078620(CD34);ncbi_105078974(CYP1B1);ncbi_105079362(RGN);ncbi_105079727(TLR2);ncbi_105080620(SYTL4);ncbi_105080623(P2RX4);ncbi_105082711…
347	GO:0003300	cardiac muscle hypertrophy	21	50	0.00434436	0.122438	ncbi_105063543(HDAC4);ncbi_105063941(PRKCA);ncbi_105064162(PI16);ncbi_105065481(NR3C1);ncbi_105065883(AKAP1);ncbi_105067130(PDE5A);ncbi_105067142(Camk2d);ncbi_105067422(LMCD1);ncbi_105067670(Sorbs2);ncbi_105067679(SLC25A4);ncbi_105068152(FDPS);ncbi_105075087(AGT);ncbi_105075355(ADK);ncbi_105076052(G6PD);ncbi_105077802(IL6ST);ncbi_105080623(P2RX4);ncbi_105081385(TWF1);ncbi_105082976(COL14A1);ncbi_…
348	GO:0043242	negative regulation of protein complex disassembly	21	50	0.00434436	0.122438	ncbi_105062146(AVIL);ncbi_105064013(VIL1);ncbi_105064394(MAP1B);ncbi_105064556(MID1IP1);ncbi_105065262(GSN);ncbi_105065992(SPTAN1);ncbi_105066490(NLE1);ncbi_105066510(SPTBN1);ncbi_105068138(ARHGEF2);ncbi_105072098(CAPG);ncbi_105072329(ADD1);ncbi_105072951(MAP2);ncbi_105073140(TRIOBP);ncbi_105074672(SPTB);ncbi_105076638(Swap70);ncbi_105077746(MID1);ncbi_105080500(TMOD3);ncbi_105080502(TMOD2);ncbi_…
349	GO:0009109	coenzyme catabolic process	10	18	0.00434677	0.122438	ncbi_105068954(NCF2);ncbi_105069025(ACAT1);ncbi_105069312(SH3BP1);ncbi_105070206(Cbr3);ncbi_105071017(ACOT7);ncbi_105072088(SUCLG1);ncbi_105080129(ACLY);ncbi_105081391(ALDH1L2);ncbi_105082017(NUDT12);ncbi_105083114(NT5E)
350	GO:0019878	lysine biosynthetic process via aminoadipic acid	10	18	0.00434677	0.122438	ncbi_105064063(ACSL3);ncbi_105064613(ACSF2);ncbi_105065983(SLC27A4);ncbi_105067740(ACSL1);ncbi_105072011(ACSS3);ncbi_105073533(ACSS2);ncbi_105073706(ACSM3);ncbi_105077014(SLC27A2);ncbi_105082677(SLC27A1);ncbi_105083185(ACSS1)
351	GO:0032371	regulation of sterol transport	10	18	0.00434677	0.122438	ncbi_105062503(APOE);ncbi_105062504(APOC2);ncbi_105067841(APOA1);ncbi_105067842(APOA4);ncbi_105067960(EGF);ncbi_105069553(APOA2);ncbi_105071890(PLTP);ncbi_105072334(ADIPOQ);ncbi_105073041(TSPO);ncbi_105082858(PON1)
352	GO:0032374	regulation of cholesterol transport	10	18	0.00434677	0.122438	ncbi_105062503(APOE);ncbi_105062504(APOC2);ncbi_105067841(APOA1);ncbi_105067842(APOA4);ncbi_105067960(EGF);ncbi_105069553(APOA2);ncbi_105071890(PLTP);ncbi_105072334(ADIPOQ);ncbi_105073041(TSPO);ncbi_105082858(PON1)
353	GO:0043500	muscle adaptation	27	69	0.00436523	0.12261	ncbi_105061993(HMOX1);ncbi_105063543(HDAC4);ncbi_105063941(PRKCA);ncbi_105063994(IGFBP5);ncbi_105064162(PI16);ncbi_105065262(GSN);ncbi_105065481(NR3C1);ncbi_105065883(AKAP1);ncbi_105067130(PDE5A);ncbi_105067142(Camk2d);ncbi_105067422(LMCD1);ncbi_105067679(SLC25A4);ncbi_105068152(FDPS);ncbi_105070370(MYOC);ncbi_105075087(AGT);ncbi_105075355(ADK);ncbi_105076052(G6PD);ncbi_105076989(GATM);ncbi_10507…
354	GO:0006566	threonine metabolic process	15	32	0.00445416	0.123711	ncbi_105063405(MECR);ncbi_105063881(TP53I3);ncbi_105064958(SPTLC3);ncbi_105065038(GAPDHS);ncbi_105065597(THA2);ncbi_105067894(ADH1B);ncbi_105069289(SPTLC3);ncbi_105073138(GCAT);ncbi_105075532(CRYZ);ncbi_105075675(MVK);ncbi_105075691(SDS);ncbi_105076982(SORD);ncbi_105077090(RTN4IP1);ncbi_105078063(CBSL);ncbi_105080082(VAT1)
355	GO:0031424	keratinization	15	32	0.00445416	0.123711	ncbi_105062453(DSC2);ncbi_105062596(DSG2);ncbi_105065073(CAPNS1);ncbi_105070029(PKP1);ncbi_105073228(KRT25);ncbi_105074862(CDH3);ncbi_105076255(KRT7);ncbi_105076262(KRT5);ncbi_105076264(KRT71);ncbi_105076271(KRT8);ncbi_105076272(KRT18);ncbi_105076363(KRT83);ncbi_105079324(KRT15);ncbi_105079328(KRT14);ncbi_105079334(Jup)
356	GO:0006536	glutamate metabolic process	20	47	0.00445434	0.123711	ncbi_105063981(GLS);ncbi_105066338(SGPL1);ncbi_105069146(IDH3A);ncbi_105071081(ENO2);ncbi_105072255(RETSAT);ncbi_105075503(GLUL);ncbi_105079347(MAOA);ncbi_105079461(FMO5);ncbi_105079860(DGLUCY);ncbi_105080273(Impdh2);ncbi_105081454(ADHFE1);ncbi_105081757(GOT1);ncbi_105081764(PYROXD2);ncbi_105081804(ALDH18A1);ncbi_105082754(ASL);ncbi_105083048(IDH3B);ncbi_105083511(KMO);ncbi_105083854(MMUT);ncbi_1…
357	GO:0042559	pteridine-containing compound biosynthetic process	20	47	0.00445434	0.123711	ncbi_105064335(DHFR);ncbi_105064506(HSD11B1);ncbi_105064733(DECR1);ncbi_105065773(Dcxr);ncbi_105068815(DHRS1);ncbi_105070206(Cbr3);ncbi_105070208(CBR1);ncbi_105070965(MTHFR);ncbi_105072376(BDH1);ncbi_105072932(ATIC);ncbi_105073901(KDSR);ncbi_105074351(RDH13);ncbi_105074698(RDH11);ncbi_105075641(HSD17B6);ncbi_105077738(HSD17B11);ncbi_105078822(WWOX);ncbi_105079043(HSDL1);ncbi_105079531(DHRSX);ncbi…
358	GO:0010124	phenylacetate catabolic process	19	44	0.00453924	0.125717	ncbi_105064049(GMPPA);ncbi_105064613(ACSF2);ncbi_105065442(AUH);ncbi_105065557(MRPL12);ncbi_105066479(ECHDC2);ncbi_105067277(ALDH1A1);ncbi_105067627(DCTN6);ncbi_105069981(CYB5R1);ncbi_105071017(ACOT7);ncbi_105071702(Them5);ncbi_105072927(HIBCH);ncbi_105074219(ECHDC3);ncbi_105074998(Aldh6a1);ncbi_105075150(Aldh1a3);ncbi_105079780(ECI2);ncbi_105080253(GMPPB);ncbi_105080599(ALDH2);ncbi_105081391(ALD…
359	GO:0042537	benzene-containing compound metabolic process	26	66	0.00459369	0.12687	ncbi_105064049(GMPPA);ncbi_105064613(ACSF2);ncbi_105065442(AUH);ncbi_105065557(MRPL12);ncbi_105065600(AFMID);ncbi_105066004(KYAT1);ncbi_105066479(ECHDC2);ncbi_105067277(ALDH1A1);ncbi_105067627(DCTN6);ncbi_105069981(CYB5R1);ncbi_105071017(ACOT7);ncbi_105071702(Them5);ncbi_105072927(HIBCH);ncbi_105074219(ECHDC3);ncbi_105074998(Aldh6a1);ncbi_105075150(Aldh1a3);ncbi_105078974(CYP1B1);ncbi_105079347(M…
360	GO:0006766	vitamin metabolic process	69	214	0.0047544	0.130915	ncbi_105061791(ABHD5);ncbi_105062916(BCKDHA);ncbi_105063242(PCCB);ncbi_105063265(ACAD11);ncbi_105063557(MLPH);ncbi_105063663(AHCYL1);ncbi_105063866(EPHX2);ncbi_105064958(SPTLC3);ncbi_105065038(GAPDHS);ncbi_105065535(FASN);ncbi_105066004(KYAT1);ncbi_105066086(TCN2);ncbi_105066132(LCP1);ncbi_105066338(SGPL1);ncbi_105067300(PSAT1);ncbi_105069146(IDH3A);ncbi_105069150(CRABP1);ncbi_105069289(SPTLC3);n…
361	GO:0006898	receptor-mediated endocytosis	60	182	0.00476657	0.130915	ncbi_105062055(FAF2);ncbi_105062164(CD163);ncbi_105062383(CD36);ncbi_105062503(APOE);ncbi_105062504(APOC2);ncbi_105062962(APOB);ncbi_105063151(CAV2);ncbi_105063255(TF);ncbi_105063875(CLU);ncbi_105063941(PRKCA);ncbi_105065589(LGALS3BP);ncbi_105065976(DNM1);ncbi_105066402(ARRB2);ncbi_105067801(HYOU1);ncbi_105067826(TMPRSS4);ncbi_105067841(APOA1);ncbi_105067955(Cfi);ncbi_105067960(EGF);ncbi_10506839…
362	GO:1901136	carbohydrate derivative catabolic process	41	116	0.00480479	0.131412	ncbi_105062216(FMOD);ncbi_105062321(PRELP);ncbi_105062342(DERA);ncbi_105062540(PGLYRP1);ncbi_105062950(SDC1);ncbi_105063273(NGLY1);ncbi_105064358(PDE8B);ncbi_105064493(DCN);ncbi_105064494(LUM);ncbi_105064495(KERA);ncbi_105064776(GLYR1);ncbi_105064839(AMDHD2);ncbi_105065546(PYCR1);ncbi_105067130(PDE5A);ncbi_105067332(GBA2);ncbi_105068963(ENTPD4);ncbi_105069025(ACAT1);ncbi_105069713(Chid1);ncbi_105…
363	GO:0002274	myeloid leukocyte activation	109	360	0.00481115	0.131412	ncbi_105061993(HMOX1);ncbi_105062055(FAF2);ncbi_105062266(MGST1);ncbi_105062342(DERA);ncbi_105062395(FGL2);ncbi_105062488(TTR);ncbi_105062540(PGLYRP1);ncbi_105062613(FTL);ncbi_105062835(GMFG);ncbi_105063006(MGAM);ncbi_105063861(RAB10);ncbi_105063875(CLU);ncbi_105063988(XRCC5);ncbi_105064008(TMBIM1);ncbi_105064789(HMOX2);ncbi_105064840(ATP6V0C);ncbi_105065193(SHPK);ncbi_105065262(GSN);ncbi_1050653…
364	GO:0006084	acetyl-CoA metabolic process	25	63	0.00482496	0.131427	ncbi_105062916(BCKDHA);ncbi_105064063(ACSL3);ncbi_105064304(ACACA);ncbi_105064613(ACSF2);ncbi_105065535(FASN);ncbi_105065983(SLC27A4);ncbi_105067740(ACSL1);ncbi_105067994(DHTKD1);ncbi_105069025(ACAT1);ncbi_105072011(ACSS3);ncbi_105072088(SUCLG1);ncbi_105072655(PCCA);ncbi_105073533(ACSS2);ncbi_105073706(ACSM3);ncbi_105073958(ACAA2);ncbi_105075675(MVK);ncbi_105077014(SLC27A2);ncbi_105077838(HMGCS1)…
365	GO:0002263	cell activation involved in immune response	114	379	0.0050189	0.136335	ncbi_105061888(RPS6);ncbi_105061993(HMOX1);ncbi_105062055(FAF2);ncbi_105062116(STAT6);ncbi_105062266(MGST1);ncbi_105062342(DERA);ncbi_105062395(FGL2);ncbi_105062488(TTR);ncbi_105062540(PGLYRP1);ncbi_105062613(FTL);ncbi_105062835(GMFG);ncbi_105062992(DOCK11);ncbi_105063006(MGAM);ncbi_105063861(RAB10);ncbi_105063988(XRCC5);ncbi_105064008(TMBIM1);ncbi_105064789(HMOX2);ncbi_105064840(ATP6V0C);ncbi_10…
366	GO:0019287	isopentenyl diphosphate biosynthetic process, mevalonate pathway	11	21	0.00508505	0.137379	ncbi_105064063(ACSL3);ncbi_105064613(ACSF2);ncbi_105065983(SLC27A4);ncbi_105072011(ACSS3);ncbi_105073533(ACSS2);ncbi_105073706(ACSM3);ncbi_105075675(MVK);ncbi_105077014(SLC27A2);ncbi_105079444(MVD);ncbi_105082677(SLC27A1);ncbi_105083185(ACSS1)
367	GO:0032965	regulation of collagen biosynthetic process	11	21	0.00508505	0.137379	ncbi_105065621(CYGB);ncbi_105065964(ENG);ncbi_105066402(ARRB2);ncbi_105071509(SERPINF2);ncbi_105074292(PDGFRB);ncbi_105075375(TGFB3);ncbi_105076458(F2);ncbi_105078366(VIM);ncbi_105078953(LTBP1);ncbi_105080059(IL18);ncbi_105081757(GOT1)
368	GO:0034404	nucleobase-containing small molecule biosynthetic process	42	120	0.00530814	0.142674	ncbi_105062342(DERA);ncbi_105063841(Khk);ncbi_105064358(PDE8B);ncbi_105065038(GAPDHS);ncbi_105065734(NME4);ncbi_105065965(AK1);ncbi_105066355(HKDC1);ncbi_105067130(PDE5A);ncbi_105067994(DHTKD1);ncbi_105068091(Uck2);ncbi_105068391(QTRT1);ncbi_105068450(UCKL1);ncbi_105068638(CTPS2);ncbi_105068796(PCK2);ncbi_105068954(NCF2);ncbi_105068963(ENTPD4);ncbi_105069025(ACAT1);ncbi_105069218(PKM);ncbi_105069…
369	GO:0001818	negative regulation of cytokine production	37	103	0.00530981	0.142674	ncbi_105061993(HMOX1);ncbi_105062540(PGLYRP1);ncbi_105065874(EPX);ncbi_105066402(ARRB2);ncbi_105067278(ANXA1);ncbi_105067841(APOA1);ncbi_105067842(APOA4);ncbi_105069208(CD276);ncbi_105069429(C1QTNF3);ncbi_105069553(APOA2);ncbi_105069713(Chid1);ncbi_105070121(SCGB1A1);ncbi_105070346(GSTP1);ncbi_105071439(CIDEA);ncbi_105071585(LGALS9);ncbi_105072334(ADIPOQ);ncbi_105072374(APOD);ncbi_105072636(TGFBR…
370	GO:0071825	protein-lipid complex subunit organization	12	24	0.00562963	0.150859	ncbi_105062503(APOE);ncbi_105062962(APOB);ncbi_105063968(PGAP1);ncbi_105064063(ACSL3);ncbi_105067841(APOA1);ncbi_105067842(APOA4);ncbi_105068570(BIN1);ncbi_105069553(APOA2);ncbi_105071890(PLTP);ncbi_105075087(AGT);ncbi_105077351(SNX9);ncbi_105080389(ALB)
371	GO:0032272	negative regulation of protein polymerization	21	51	0.00572452	0.152593	ncbi_105062146(AVIL);ncbi_105063482(STMN1);ncbi_105064013(VIL1);ncbi_105065262(GSN);ncbi_105065883(AKAP1);ncbi_105065992(SPTAN1);ncbi_105066490(NLE1);ncbi_105066510(SPTBN1);ncbi_105072098(CAPG);ncbi_105072329(ADD1);ncbi_105072951(MAP2);ncbi_105073140(TRIOBP);ncbi_105074321(MYADM);ncbi_105074672(SPTB);ncbi_105075349(VDAC2);ncbi_105079727(TLR2);ncbi_105080500(TMOD3);ncbi_105080502(TMOD2);ncbi_10508…
372	GO:1903053	regulation of extracellular matrix organization	78	248	0.00572512	0.152593	ncbi_105062086(Dbn1);ncbi_105062146(AVIL);ncbi_105062503(APOE);ncbi_105062835(GMFG);ncbi_105063482(STMN1);ncbi_105063844(EMILIN1);ncbi_105063861(RAB10);ncbi_105063875(CLU);ncbi_105064013(VIL1);ncbi_105064394(MAP1B);ncbi_105064493(DCN);ncbi_105064556(MID1IP1);ncbi_105065262(GSN);ncbi_105065860(PPM1E);ncbi_105065883(AKAP1);ncbi_105065992(SPTAN1);ncbi_105066131(Cpb2);ncbi_105066338(SGPL1);ncbi_10506…
373	GO:0045087	innate immune response	116	388	0.00577913	0.15362	ncbi_105062036(F12);ncbi_105062185(A2M);ncbi_105062540(PGLYRP1);ncbi_105062635(RPL13A);ncbi_105062962(APOB);ncbi_105063875(CLU);ncbi_105063988(XRCC5);ncbi_105064242(PSMB8);ncbi_105064248(HLA-DQA2);ncbi_105064287(CCL16);ncbi_105064509(IRF6);ncbi_105064618(JAK1);ncbi_105064710(RNASE6);ncbi_105064733(DECR1);ncbi_105065262(GSN);ncbi_105065267(C5);ncbi_105065282(C5);ncbi_105065360(VCAM1);ncbi_10506539…
374	GO:0006753	nucleoside phosphate metabolic process	171	596	0.00596698	0.158189	ncbi_105061999(GFPT2);ncbi_105062342(DERA);ncbi_105062691(ETFB);ncbi_105063272(OXSM);ncbi_105063543(HDAC4);ncbi_105063593(DTYMK);ncbi_105063800(DPYSL2);ncbi_105063827(EIF2B4);ncbi_105063841(Khk);ncbi_105063881(TP53I3);ncbi_105064063(ACSL3);ncbi_105064304(ACACA);ncbi_105064358(PDE8B);ncbi_105064506(HSD11B1);ncbi_105064613(ACSF2);ncbi_105064776(GLYR1);ncbi_105064839(AMDHD2);ncbi_105065038(GAPDHS);n…
375	GO:0032612	interleukin-1 production	13	27	0.00600516	0.158776	ncbi_105062383(CD36);ncbi_105066402(ARRB2);ncbi_105067278(ANXA1);ncbi_105067841(APOA1);ncbi_105067842(APOA4);ncbi_105068210(S100A13);ncbi_105070346(GSTP1);ncbi_105071585(LGALS9);ncbi_105073791(GSDMD);ncbi_105079727(TLR2);ncbi_105080059(IL18);ncbi_105082052(TNFAIP8);ncbi_105082774(PYCARD)
376	GO:0003013	circulatory system process	69	216	0.00607057	0.159138	ncbi_105061993(HMOX1);ncbi_105062357(SRI);ncbi_105062453(DSC2);ncbi_105062503(APOE);ncbi_105062515(Ppp1r13l);ncbi_105062596(DSG2);ncbi_105063543(HDAC4);ncbi_105063663(AHCYL1);ncbi_105063866(EPHX2);ncbi_105063919(DOCK5);ncbi_105063941(PRKCA);ncbi_105064047(DES);ncbi_105065304(TGFBR3);ncbi_105065481(NR3C1);ncbi_105065582(GAA);ncbi_105065885(SCPEP1);ncbi_105065964(ENG);ncbi_105066623(MME);ncbi_10506…
377	GO:1901568	fatty acid derivative metabolic process	29	77	0.00607256	0.159138	ncbi_105063866(EPHX2);ncbi_105064063(ACSL3);ncbi_105064304(ACACA);ncbi_105064543(PLA2G4A);ncbi_105065535(FASN);ncbi_105065973(PTGES2);ncbi_105067278(ANXA1);ncbi_105067740(ACSL1);ncbi_105067942(CYP2U1);ncbi_105069025(ACAT1);ncbi_105069360(GGT5);ncbi_105071017(ACOT7);ncbi_105071041(Prxl2b);ncbi_105071702(Them5);ncbi_105071862(PTGIS);ncbi_105072011(ACSS3);ncbi_105072376(BDH1);ncbi_105072714(ELOVL1);…
378	GO:0044273	sulfur compound catabolic process	19	45	0.00609747	0.159138	ncbi_105062216(FMOD);ncbi_105062321(PRELP);ncbi_105064493(DCN);ncbi_105064494(LUM);ncbi_105064495(KERA);ncbi_105069025(ACAT1);ncbi_105069360(GGT5);ncbi_105069881(PCYOX1L);ncbi_105071017(ACOT7);ncbi_105072088(SUCLG1);ncbi_105073138(GCAT);ncbi_105074551(ILVBL);ncbi_105075296(GBA3);ncbi_105075542(CTH);ncbi_105076091(BGN);ncbi_105078063(CBSL);ncbi_105078835(OGN);ncbi_105080129(ACLY);ncbi_105081433(VC…
379	GO:0010755	regulation of plasminogen activation	9	16	0.00611512	0.159138	ncbi_105061805(CLEC3B);ncbi_105062036(F12);ncbi_105064067(SERPINE2);ncbi_105066131(Cpb2);ncbi_105071509(SERPINF2);ncbi_105071799(CTSZ);ncbi_105072330(HRG);ncbi_105072378(MELTF);ncbi_105076884(THBS1)
380	GO:0032720	negative regulation of tumor necrosis factor production	9	16	0.00611512	0.159138	ncbi_105066402(ARRB2);ncbi_105070346(GSTP1);ncbi_105071439(CIDEA);ncbi_105072334(ADIPOQ);ncbi_105073041(TSPO);ncbi_105073481(LBP);ncbi_105078620(CD34);ncbi_105079807(GPNMB);ncbi_105080889(TUBB3)
381	GO:0046040	IMP metabolic process	9	16	0.00611512	0.159138	ncbi_105066137(SUCLA2);ncbi_105072462(SEPHS1);ncbi_105072655(PCCA);ncbi_105072932(ATIC);ncbi_105077540(PFAS);ncbi_105077682(PAICS);ncbi_105079674(HPRT1);ncbi_105079973(ADSS1);ncbi_105083620(ADSS2)
382	GO:0034113	heterotypic cell-cell adhesion	14	30	0.00623943	0.161509	ncbi_105062453(DSC2);ncbi_105062596(DSG2);ncbi_105067776(THY1);ncbi_105067841(APOA1);ncbi_105067842(APOA4);ncbi_105069802(ITGB3);ncbi_105072334(ADIPOQ);ncbi_105074321(MYADM);ncbi_105075724(ITGA7);ncbi_105076384(ITGA5);ncbi_105078000(ITGB2);ncbi_105079334(Jup);ncbi_105079732(FGA);ncbi_105079733(FGG)
383	GO:0051693	actin filament capping	14	30	0.00623943	0.161509	ncbi_105062146(AVIL);ncbi_105064013(VIL1);ncbi_105065262(GSN);ncbi_105065992(SPTAN1);ncbi_105066490(NLE1);ncbi_105066510(SPTBN1);ncbi_105072098(CAPG);ncbi_105072329(ADD1);ncbi_105073140(TRIOBP);ncbi_105074672(SPTB);ncbi_105080500(TMOD3);ncbi_105080502(TMOD2);ncbi_105081385(TWF1);ncbi_105082457(SCIN)
384	GO:0050801	ion homeostasis	105	348	0.00627552	0.161509	ncbi_105061725(PLCD1);ncbi_105061993(HMOX1);ncbi_105062354(STEAP4);ncbi_105062357(SRI);ncbi_105062383(CD36);ncbi_105062503(APOE);ncbi_105062613(FTL);ncbi_105063043(SLC26A4);ncbi_105063255(TF);ncbi_105063866(EPHX2);ncbi_105063941(PRKCA);ncbi_105064378(NGFR);ncbi_105064415(SLC30A5);ncbi_105064493(DCN);ncbi_105064535(FLVCR1);ncbi_105064789(HMOX2);ncbi_105064840(ATP6V0C);ncbi_105065362(SLC30A7);ncbi_…
385	GO:0006875	cellular metal ion homeostasis	75	238	0.00631889	0.161509	ncbi_105061725(PLCD1);ncbi_105061993(HMOX1);ncbi_105062357(SRI);ncbi_105062383(CD36);ncbi_105062503(APOE);ncbi_105062613(FTL);ncbi_105063255(TF);ncbi_105063866(EPHX2);ncbi_105063941(PRKCA);ncbi_105064415(SLC30A5);ncbi_105064535(FLVCR1);ncbi_105064789(HMOX2);ncbi_105064840(ATP6V0C);ncbi_105065362(SLC30A7);ncbi_105066015(LCN2);ncbi_105066268(MIPEP);ncbi_105066338(SGPL1);ncbi_105067142(Camk2d);ncbi_…
386	GO:0009117	nucleotide metabolic process	170	593	0.00632686	0.161509	ncbi_105061999(GFPT2);ncbi_105062342(DERA);ncbi_105062691(ETFB);ncbi_105063272(OXSM);ncbi_105063543(HDAC4);ncbi_105063593(DTYMK);ncbi_105063800(DPYSL2);ncbi_105063827(EIF2B4);ncbi_105063841(Khk);ncbi_105063881(TP53I3);ncbi_105064063(ACSL3);ncbi_105064304(ACACA);ncbi_105064358(PDE8B);ncbi_105064506(HSD11B1);ncbi_105064613(ACSF2);ncbi_105064776(GLYR1);ncbi_105064839(AMDHD2);ncbi_105065038(GAPDHS);n…
387	GO:0055013	cardiac muscle cell development	17	39	0.00634145	0.161509	ncbi_105064162(PI16);ncbi_105065481(NR3C1);ncbi_105067142(Camk2d);ncbi_105067670(Sorbs2);ncbi_105067679(SLC25A4);ncbi_105068152(FDPS);ncbi_105072233(FHL2);ncbi_105073736(MYH11);ncbi_105074292(PDGFRB);ncbi_105074901(SGCB);ncbi_105075087(AGT);ncbi_105076052(G6PD);ncbi_105077547(MYH10);ncbi_105077672(PDGFRA);ncbi_105078993(SLC8A1);ncbi_105082976(COL14A1);ncbi_105083612(PAK1)
388	GO:0045540	regulation of cholesterol biosynthetic process	15	33	0.00635874	0.161509	ncbi_105062503(APOE);ncbi_105062962(APOB);ncbi_105064304(ACACA);ncbi_105065479(FGF1);ncbi_105065535(FASN);ncbi_105066078(SEC14L2);ncbi_105068152(FDPS);ncbi_105072505(CYP51A1);ncbi_105072753(NFYC);ncbi_105074510(IDI1);ncbi_105075675(MVK);ncbi_105077838(HMGCS1);ncbi_105079018(MBTPS1);ncbi_105079444(MVD);ncbi_105082711(POR)
389	GO:0002252	immune effector process	176	616	0.00636634	0.161509	ncbi_105061888(RPS6);ncbi_105061993(HMOX1);ncbi_105062055(FAF2);ncbi_105062116(STAT6);ncbi_105062185(A2M);ncbi_105062266(MGST1);ncbi_105062342(DERA);ncbi_105062395(FGL2);ncbi_105062488(TTR);ncbi_105062540(PGLYRP1);ncbi_105062613(FTL);ncbi_105062835(GMFG);ncbi_105062992(DOCK11);ncbi_105063006(MGAM);ncbi_105063861(RAB10);ncbi_105063875(CLU);ncbi_105063988(XRCC5);ncbi_105064008(TMBIM1);ncbi_10506438…
390	GO:0002250	adaptive immune response	44	128	0.00636782	0.161509	ncbi_105062116(STAT6);ncbi_105063875(CLU);ncbi_105065267(C5);ncbi_105065282(C5);ncbi_105066936(SERPING1);ncbi_105067278(ANXA1);ncbi_105067955(Cfi);ncbi_105068375(ICAM1);ncbi_105068596(C8G);ncbi_105069140(CTSH);ncbi_105069552(Fcer1g);ncbi_105070021(DENND1B);ncbi_105070724(C9);ncbi_105070819(C7);ncbi_105070840(C6);ncbi_105070868(C1QB);ncbi_105070870(C1qc);ncbi_105070871(C1QA);ncbi_105070978(MASP2);…
391	GO:0072524	pyridine-containing compound metabolic process	56	170	0.00637438	0.161509	ncbi_105062342(DERA);ncbi_105062916(BCKDHA);ncbi_105063543(HDAC4);ncbi_105063841(Khk);ncbi_105063881(TP53I3);ncbi_105064506(HSD11B1);ncbi_105064776(GLYR1);ncbi_105065038(GAPDHS);ncbi_105065193(SHPK);ncbi_105065773(Dcxr);ncbi_105066355(HKDC1);ncbi_105066834(NMNAT3);ncbi_105066979(BOLA3);ncbi_105067300(PSAT1);ncbi_105067351(GNE);ncbi_105067357(GRHPR);ncbi_105067994(DHTKD1);ncbi_105068796(PCK2);ncbi…
392	GO:0000270	peptidoglycan metabolic process	16	36	0.00638621	0.161509	ncbi_105061999(GFPT2);ncbi_105062540(PGLYRP1);ncbi_105064049(GMPPA);ncbi_105064304(ACACA);ncbi_105067627(DCTN6);ncbi_105069413(UGT3A1);ncbi_105069414(UGT3A1);ncbi_105069911(RPL35);ncbi_105072655(PCCA);ncbi_105074544(PGLYRP2);ncbi_105075801(GFPT1);ncbi_105076881(LYZ);ncbi_105077138(LAMA4);ncbi_105079531(DHRSX);ncbi_105080253(GMPPB);ncbi_105083313(PGM2L1)
393	GO:0006538	glutamate catabolic process	7	11	0.00640171	0.161509	ncbi_105066338(SGPL1);ncbi_105071081(ENO2);ncbi_105075503(GLUL);ncbi_105081454(ADHFE1);ncbi_105081757(GOT1);ncbi_105083854(MMUT);ncbi_105084193(ALDH5A1)
394	GO:0031100	organ regeneration	28	74	0.00645408	0.162417	ncbi_105061993(HMOX1);ncbi_105064388(PHB);ncbi_105065304(TGFBR3);ncbi_105066131(Cpb2);ncbi_105066132(LCP1);ncbi_105067478(RPL32);ncbi_105067666(KLKB1);ncbi_105067841(APOA1);ncbi_105067894(ADH1B);ncbi_105069218(PKM);ncbi_105069553(APOA2);ncbi_105069792(ACE);ncbi_105070346(GSTP1);ncbi_105070733(ORM1);ncbi_105071569(ALDOC);ncbi_105071575(VTN);ncbi_105072421(AHSG);ncbi_105072636(TGFBR2);ncbi_10507293…
395	GO:0006643	membrane lipid metabolic process	41	118	0.00672835	0.16889	ncbi_105063968(PGAP1);ncbi_105064049(GMPPA);ncbi_105064371(CERT1);ncbi_105064958(SPTLC3);ncbi_105065792(ST6GALNAC1);ncbi_105066338(SGPL1);ncbi_105067332(GBA2);ncbi_105067627(DCTN6);ncbi_105068163(DPM3);ncbi_105069289(SPTLC3);ncbi_105069291(Hacd3);ncbi_105070796(ALG12);ncbi_105070824(ARSA);ncbi_105071121(FUCA1);ncbi_105071358(POGLUT2);ncbi_105071570(PIGS);ncbi_105071736(CERS2);ncbi_105071846(DPM1)…
396	GO:1903510	mucopolysaccharide metabolic process	23	58	0.00678503	0.169883	ncbi_105062216(FMOD);ncbi_105062321(PRELP);ncbi_105064493(DCN);ncbi_105064494(LUM);ncbi_105064495(KERA);ncbi_105067269(MAMDC2);ncbi_105067960(EGF);ncbi_105070128(B3GAT3);ncbi_105070639(EGFLAM);ncbi_105074192(ST3GAL4);ncbi_105074273(ITIH2);ncbi_105074290(ITIH5);ncbi_105074949(UGDH);ncbi_105076091(BGN);ncbi_105076633(LYVE1);ncbi_105078835(OGN);ncbi_105079118(EXTL3);ncbi_105080160(ITIH3);ncbi_105080…
397	GO:0032103	positive regulation of response to external stimulus	64	199	0.00681302	0.170154	ncbi_105061993(HMOX1);ncbi_105062036(F12);ncbi_105062133(PIP4K2C);ncbi_105062540(PGLYRP1);ncbi_105063402(Pip4k2a);ncbi_105063423(SESN2);ncbi_105063941(PRKCA);ncbi_105064208(DRG1);ncbi_105064493(DCN);ncbi_105064543(PLA2G4A);ncbi_105065535(FASN);ncbi_105065954(Lrsam1);ncbi_105066131(Cpb2);ncbi_105066427(FABP4);ncbi_105067130(PDE5A);ncbi_105067666(KLKB1);ncbi_105068078(SELL);ncbi_105068211(S100A14);…
398	GO:0044106	cellular amine metabolic process	53	160	0.00691624	0.172298	ncbi_105063680(CEPT1);ncbi_105064054(PISD);ncbi_105064063(ACSL3);ncbi_105064543(PLA2G4A);ncbi_105065597(THA2);ncbi_105065600(AFMID);ncbi_105065892(PCTP);ncbi_105066004(KYAT1);ncbi_105067841(APOA1);ncbi_105067842(APOA4);ncbi_105067994(DHTKD1);ncbi_105068638(CTPS2);ncbi_105068703(DBI);ncbi_105069542(NIT1);ncbi_105069553(APOA2);ncbi_105070373(NADSYN1);ncbi_105070538(COMT);ncbi_105070613(PLAAT3);ncbi…
399	GO:0042157	lipoprotein metabolic process	30	81	0.00700425	0.174053	ncbi_105062503(APOE);ncbi_105062962(APOB);ncbi_105063968(PGAP1);ncbi_105067841(APOA1);ncbi_105067842(APOA4);ncbi_105068009(--);ncbi_105068163(DPM3);ncbi_105069542(NIT1);ncbi_105069553(APOA2);ncbi_105069802(ITGB3);ncbi_105071464(EMILIN2);ncbi_105071570(PIGS);ncbi_105071846(DPM1);ncbi_105071905(PIGT);ncbi_105071912(PIGG);ncbi_105072374(APOD);ncbi_105072530(NMT1);ncbi_105072763(PPT1);ncbi_105073807(…
400	GO:0006541	glutamine metabolic process	10	19	0.00719755	0.177964	ncbi_105061999(GFPT2);ncbi_105063981(GLS);ncbi_105068638(CTPS2);ncbi_105075503(GLUL);ncbi_105075801(GFPT1);ncbi_105077540(PFAS);ncbi_105079973(ADSS1);ncbi_105082651(ASNS);ncbi_105082754(ASL);ncbi_105084193(ALDH5A1)
401	GO:0097502	mannosylation	10	19	0.00719755	0.177964	ncbi_105061783(POMGNT2);ncbi_105063356(ALG3);ncbi_105065762(ALG1);ncbi_105066177(ALG11);ncbi_105067394(ALG2);ncbi_105068163(DPM3);ncbi_105070796(ALG12);ncbi_105071846(DPM1);ncbi_105078608(CRPPA);ncbi_105080045(ALG9)
402	GO:0072528	pyrimidine-containing compound biosynthetic process	40	115	0.00722875	0.178291	ncbi_105062916(BCKDHA);ncbi_105063265(ACAD11);ncbi_105063593(DTYMK);ncbi_105063663(AHCYL1);ncbi_105063800(DPYSL2);ncbi_105064304(ACACA);ncbi_105064839(AMDHD2);ncbi_105065595(PGS1);ncbi_105065734(NME4);ncbi_105067076(Dpysl4);ncbi_105067715(AGPAT5);ncbi_105068091(Uck2);ncbi_105068450(UCKL1);ncbi_105068638(CTPS2);ncbi_105069742(AGPAT2);ncbi_105070603(TRIM4);ncbi_105070620(NAA40);ncbi_105072255(RETSA…
403	GO:0005976	polysaccharide metabolic process	56	171	0.00728942	0.179341	ncbi_105062107(HSD17B6);ncbi_105062109(SDR9C7);ncbi_105062286(CMAS);ncbi_105062342(DERA);ncbi_105062638(RCN3);ncbi_105062970(SEPTIN6);ncbi_105063006(MGAM);ncbi_105063347(PARL);ncbi_105063841(Khk);ncbi_105064049(GMPPA);ncbi_105064506(HSD11B1);ncbi_105064733(DECR1);ncbi_105064887(GNPTG);ncbi_105065350(AGL);ncbi_105065368(AMY2A);ncbi_105065582(GAA);ncbi_105065773(Dcxr);ncbi_105067351(GNE);ncbi_10506…
404	GO:0002237	response to molecule of bacterial origin	52	157	0.00743979	0.182278	ncbi_105062116(STAT6);ncbi_105062266(MGST1);ncbi_105062383(CD36);ncbi_105062540(PGLYRP1);ncbi_105062962(APOB);ncbi_105063941(PRKCA);ncbi_105064378(NGFR);ncbi_105064493(DCN);ncbi_105064543(PLA2G4A);ncbi_105065150(IGFBP3);ncbi_105065193(SHPK);ncbi_105065360(VCAM1);ncbi_105066015(LCN2);ncbi_105067130(PDE5A);ncbi_105068022(FCGR3);ncbi_105068211(S100A14);ncbi_105068220(S100A8);ncbi_105068222(S100A9);n…
405	GO:0014909	smooth muscle cell migration	21	52	0.00744556	0.182278	ncbi_105063543(HDAC4);ncbi_105063919(DOCK5);ncbi_105063994(IGFBP5);ncbi_105065150(IGFBP3);ncbi_105067142(Camk2d);ncbi_105069792(ACE);ncbi_105069802(ITGB3);ncbi_105070346(GSTP1);ncbi_105071575(VTN);ncbi_105072334(ADIPOQ);ncbi_105072470(NRP1);ncbi_105074292(PDGFRB);ncbi_105075087(AGT);ncbi_105075281(Rbpj);ncbi_105077179(GJA1);ncbi_105077802(IL6ST);ncbi_105078719(ndrg4);ncbi_105078974(CYP1B1);ncbi_1…
406	GO:0001906	cell killing	25	65	0.00770419	0.188145	ncbi_105062540(PGLYRP1);ncbi_105066402(ARRB2);ncbi_105066883(LAMP1);ncbi_105067849(Cadm1);ncbi_105068222(S100A9);ncbi_105069140(CTSH);ncbi_105070724(C9);ncbi_105071204(PTPN6);ncbi_105071585(LGALS9);ncbi_105072330(HRG);ncbi_105072331(KNG1);ncbi_105072655(PCCA);ncbi_105073516(ROMO1);ncbi_105075198(PTPN6);ncbi_105075332(MBL1);ncbi_105076458(F2);ncbi_105076881(LYZ);ncbi_105078730(LTF);ncbi_105080059(…
407	GO:0043650	dicarboxylic acid biosynthetic process	20	49	0.00776423	0.188682	ncbi_105063981(GLS);ncbi_105064776(GLYR1);ncbi_105066004(KYAT1);ncbi_105068815(DHRS1);ncbi_105069146(IDH3A);ncbi_105072255(RETSAT);ncbi_105073693(CRYM);ncbi_105074351(RDH13);ncbi_105075675(MVK);ncbi_105079003(HAAO);ncbi_105079347(MAOA);ncbi_105079444(MVD);ncbi_105079461(FMO5);ncbi_105080273(Impdh2);ncbi_105081757(GOT1);ncbi_105081764(PYROXD2);ncbi_105083048(IDH3B);ncbi_105083383(KYNU);ncbi_105083…
408	GO:0046849	bone remodeling	20	49	0.00776423	0.188682	ncbi_105063255(TF);ncbi_105063941(PRKCA);ncbi_105068022(FCGR3);ncbi_105069802(ITGB3);ncbi_105071321(SFRP1);ncbi_105071741(CTSS);ncbi_105072331(KNG1);ncbi_105072396(TFRC);ncbi_105072421(AHSG);ncbi_105073153(RAC2);ncbi_105075375(TGFB3);ncbi_105076500(TRAF6);ncbi_105076700(SMPD1);ncbi_105077179(GJA1);ncbi_105080298(PMAP23);ncbi_105080318(NPG5);ncbi_105083015(RASSF2);ncbi_105083327(Ngp);ncbi_10508334…
409	GO:1904018	positive regulation of vasculature development	34	95	0.00783104	0.189841	ncbi_105061993(HMOX1);ncbi_105062641(Rras);ncbi_105063941(PRKCA);ncbi_105064618(JAK1);ncbi_105065267(C5);ncbi_105065282(C5);ncbi_105065479(FGF1);ncbi_105065964(ENG);ncbi_105067278(ANXA1);ncbi_105069140(CTSH);ncbi_105069802(ITGB3);ncbi_105070840(C6);ncbi_105071747(ECM1);ncbi_105071862(PTGIS);ncbi_105072329(ADD1);ncbi_105072470(NRP1);ncbi_105072636(TGFBR2);ncbi_105074792(CDH5);ncbi_105075304(PCDH7)…
410	GO:0002685	regulation of leukocyte migration	28	75	0.0079619	0.192115	ncbi_105061993(HMOX1);ncbi_105063844(EMILIN1);ncbi_105065267(C5);ncbi_105065282(C5);ncbi_105067278(ANXA1);ncbi_105067776(THY1);ncbi_105068078(SELL);ncbi_105068211(S100A14);ncbi_105068375(ICAM1);ncbi_105068764(MMP14);ncbi_105068865(RARRES2);ncbi_105069336(DDT);ncbi_105069802(ITGB3);ncbi_105071585(LGALS9);ncbi_105071747(ECM1);ncbi_105072374(APOD);ncbi_105073153(RAC2);ncbi_105073481(LBP);ncbi_105075…
411	GO:0045923	positive regulation of fatty acid metabolic process	11	22	0.00796361	0.192115	ncbi_105062504(APOC2);ncbi_105064543(PLA2G4A);ncbi_105064556(MID1IP1);ncbi_105067278(ANXA1);ncbi_105067841(APOA1);ncbi_105067842(APOA4);ncbi_105070362(CPT1A);ncbi_105072334(ADIPOQ);ncbi_105075087(AGT);ncbi_105079362(RGN);ncbi_105083095(BCKDHB)
412	GO:0051260	protein homooligomerization	60	186	0.00802871	0.193215	ncbi_105061993(HMOX1);ncbi_105062266(MGST1);ncbi_105062488(TTR);ncbi_105062503(APOE);ncbi_105063844(EMILIN1);ncbi_105063875(CLU);ncbi_105063981(GLS);ncbi_105064304(ACACA);ncbi_105064733(DECR1);ncbi_105065578(RNF213);ncbi_105065773(Dcxr);ncbi_105065864(SEPTIN4);ncbi_105066015(LCN2);ncbi_105067055(Rbmx);ncbi_105069025(ACAT1);ncbi_105069150(CRABP1);ncbi_105069218(PKM);ncbi_105069552(Fcer1g);ncbi_105…
413	GO:0048260	positive regulation of receptor-mediated endocytosis	19	46	0.00806575	0.193604	ncbi_105063255(TF);ncbi_105063875(CLU);ncbi_105065976(DNM1);ncbi_105066402(ARRB2);ncbi_105067960(EGF);ncbi_105068392(Dnm2);ncbi_105070223(ITSN1);ncbi_105070732(DAB2);ncbi_105071575(VTN);ncbi_105072047(RAB21);ncbi_105072763(PPT1);ncbi_105073129(PICK1);ncbi_105073585(BCL2L1);ncbi_105075032(SCYL2);ncbi_105078218(SH3GL1);ncbi_105078942(PLCG2);ncbi_105081128(TOR1A);ncbi_105081863(ATAD1);ncbi_105082716…
414	GO:0033865	nucleoside bisphosphate metabolic process	36	102	0.00812295	0.193604	ncbi_105063272(OXSM);ncbi_105064063(ACSL3);ncbi_105064304(ACACA);ncbi_105064613(ACSF2);ncbi_105065535(FASN);ncbi_105065965(AK1);ncbi_105066137(SUCLA2);ncbi_105066583(SUCLG2);ncbi_105066834(NMNAT3);ncbi_105067405(Acnat2);ncbi_105067740(ACSL1);ncbi_105068450(UCKL1);ncbi_105068703(DBI);ncbi_105069025(ACAT1);ncbi_105069875(SLC26A2);ncbi_105071017(ACOT7);ncbi_105071701(THEM4);ncbi_105071702(Them5);ncb…
415	GO:0033875	ribonucleoside bisphosphate metabolic process	36	102	0.00812295	0.193604	ncbi_105063272(OXSM);ncbi_105064063(ACSL3);ncbi_105064304(ACACA);ncbi_105064613(ACSF2);ncbi_105065535(FASN);ncbi_105065965(AK1);ncbi_105066137(SUCLA2);ncbi_105066583(SUCLG2);ncbi_105066834(NMNAT3);ncbi_105067405(Acnat2);ncbi_105067740(ACSL1);ncbi_105068450(UCKL1);ncbi_105068703(DBI);ncbi_105069025(ACAT1);ncbi_105069875(SLC26A2);ncbi_105071017(ACOT7);ncbi_105071701(THEM4);ncbi_105071702(Them5);ncb…
416	GO:0034032	purine nucleoside bisphosphate metabolic process	36	102	0.00812295	0.193604	ncbi_105063272(OXSM);ncbi_105064063(ACSL3);ncbi_105064304(ACACA);ncbi_105064613(ACSF2);ncbi_105065535(FASN);ncbi_105065965(AK1);ncbi_105066137(SUCLA2);ncbi_105066583(SUCLG2);ncbi_105066834(NMNAT3);ncbi_105067405(Acnat2);ncbi_105067740(ACSL1);ncbi_105068450(UCKL1);ncbi_105068703(DBI);ncbi_105069025(ACAT1);ncbi_105069875(SLC26A2);ncbi_105071017(ACOT7);ncbi_105071701(THEM4);ncbi_105071702(Them5);ncb…
417	GO:0030837	negative regulation of actin filament polymerization	18	43	0.00834054	0.197366	ncbi_105062146(AVIL);ncbi_105064013(VIL1);ncbi_105065262(GSN);ncbi_105065883(AKAP1);ncbi_105065992(SPTAN1);ncbi_105066490(NLE1);ncbi_105066510(SPTBN1);ncbi_105072098(CAPG);ncbi_105072329(ADD1);ncbi_105073140(TRIOBP);ncbi_105074321(MYADM);ncbi_105074672(SPTB);ncbi_105079727(TLR2);ncbi_105080500(TMOD3);ncbi_105080502(TMOD2);ncbi_105081385(TWF1);ncbi_105081514(ARFGEF1);ncbi_105082457(SCIN)
418	GO:0055006	cardiac cell development	18	43	0.00834054	0.197366	ncbi_105064162(PI16);ncbi_105065304(TGFBR3);ncbi_105065481(NR3C1);ncbi_105067142(Camk2d);ncbi_105067670(Sorbs2);ncbi_105067679(SLC25A4);ncbi_105068152(FDPS);ncbi_105072233(FHL2);ncbi_105073736(MYH11);ncbi_105074292(PDGFRB);ncbi_105074901(SGCB);ncbi_105075087(AGT);ncbi_105076052(G6PD);ncbi_105077547(MYH10);ncbi_105077672(PDGFRA);ncbi_105078993(SLC8A1);ncbi_105082976(COL14A1);ncbi_105083612(PAK1)
419	GO:1900024	regulation of substrate adhesion-dependent cell spreading	18	43	0.00834054	0.197366	ncbi_105062086(Dbn1);ncbi_105063919(DOCK5);ncbi_105067841(APOA1);ncbi_105067842(APOA4);ncbi_105067964(AP1AR);ncbi_105068392(Dnm2);ncbi_105069802(ITGB3);ncbi_105070370(MYOC);ncbi_105070732(DAB2);ncbi_105071699(S100A10);ncbi_105072378(MELTF);ncbi_105072470(NRP1);ncbi_105073021(FBLN1);ncbi_105073140(TRIOBP);ncbi_105074321(MYADM);ncbi_105075551(ACTN4);ncbi_105079732(FGA);ncbi_105079733(FGG)
420	GO:0071554	cell wall organization or biogenesis	33	92	0.0083939	0.198156	ncbi_105061999(GFPT2);ncbi_105063968(PGAP1);ncbi_105064049(GMPPA);ncbi_105064063(ACSL3);ncbi_105064304(ACACA);ncbi_105064613(ACSF2);ncbi_105065672(HID1);ncbi_105065983(SLC27A4);ncbi_105066177(ALG11);ncbi_105067627(DCTN6);ncbi_105067740(ACSL1);ncbi_105069413(UGT3A1);ncbi_105069414(UGT3A1);ncbi_105069911(RPL35);ncbi_105070671(SYVN1);ncbi_105072011(ACSS3);ncbi_105072255(RETSAT);ncbi_105072655(PCCA);…
421	GO:0006656	phosphatidylcholine biosynthetic process	12	25	0.0084649	0.198415	ncbi_105063680(CEPT1);ncbi_105064054(PISD);ncbi_105064063(ACSL3);ncbi_105065892(PCTP);ncbi_105067841(APOA1);ncbi_105067842(APOA4);ncbi_105069553(APOA2);ncbi_105075356(LPCAT3);ncbi_105077741(CDS1);ncbi_105081249(LPCAT1);ncbi_105082677(SLC27A1);ncbi_105083293(STARD10)
422	GO:0010712	regulation of collagen metabolic process	12	25	0.0084649	0.198415	ncbi_105065621(CYGB);ncbi_105065964(ENG);ncbi_105066402(ARRB2);ncbi_105071509(SERPINF2);ncbi_105074292(PDGFRB);ncbi_105075375(TGFB3);ncbi_105076458(F2);ncbi_105078366(VIM);ncbi_105078953(LTBP1);ncbi_105080059(IL18);ncbi_105081757(GOT1);ncbi_105081949(FAP)
423	GO:0044246	regulation of multicellular organismal metabolic process	12	25	0.0084649	0.198415	ncbi_105065621(CYGB);ncbi_105065964(ENG);ncbi_105066402(ARRB2);ncbi_105071509(SERPINF2);ncbi_105074292(PDGFRB);ncbi_105075375(TGFB3);ncbi_105076458(F2);ncbi_105078366(VIM);ncbi_105078953(LTBP1);ncbi_105080059(IL18);ncbi_105081757(GOT1);ncbi_105081949(FAP)
424	GO:0060191	regulation of lipase activity	17	40	0.0085764	0.199688	ncbi_105061725(PLCD1);ncbi_105061791(ABHD5);ncbi_105062504(APOC2);ncbi_105063641(SORT1);ncbi_105067278(ANXA1);ncbi_105067841(APOA1);ncbi_105067842(APOA4);ncbi_105068918(ABL2);ncbi_105069553(APOA2);ncbi_105071048(Prkcz);ncbi_105072763(PPT1);ncbi_105074292(PDGFRB);ncbi_105075037(ARL1);ncbi_105075087(AGT);ncbi_105077672(PDGFRA);ncbi_105081794(BLNK);ncbi_105082711(POR)
425	GO:0002675	positive regulation of acute inflammatory response	6	9	0.00864004	0.199688	ncbi_105062036(F12);ncbi_105064543(PLA2G4A);ncbi_105067666(KLKB1);ncbi_105069552(Fcer1g);ncbi_105077802(IL6ST);ncbi_105078264(C3)
426	GO:0034375	high-density lipoprotein particle remodeling	6	9	0.00864004	0.199688	ncbi_105062503(APOE);ncbi_105067841(APOA1);ncbi_105067842(APOA4);ncbi_105069553(APOA2);ncbi_105071890(PLTP);ncbi_105080389(ALB)
427	GO:0042092	type 2 immune response	6	9	0.00864004	0.199688	ncbi_105062116(STAT6);ncbi_105067278(ANXA1);ncbi_105070021(DENND1B);ncbi_105071048(Prkcz);ncbi_105071747(ECM1);ncbi_105080059(IL18)
428	GO:0060055	angiogenesis involved in wound healing	6	9	0.00864004	0.199688	ncbi_105067783(MCAM);ncbi_105069802(ITGB3);ncbi_105077652(SMOC2);ncbi_105078620(CD34);ncbi_105080256(DAG1);ncbi_105083548(PRCP)
429	GO:0072224	metanephric glomerulus development	6	9	0.00864004	0.199688	ncbi_105072334(ADIPOQ);ncbi_105074292(PDGFRB);ncbi_105077672(PDGFRA);ncbi_105078620(CD34);ncbi_105080269(LAMB2);ncbi_105082122(AQP1)
430	GO:0030835	negative regulation of actin filament depolymerization	15	34	0.00886526	0.204143	ncbi_105062146(AVIL);ncbi_105064013(VIL1);ncbi_105065262(GSN);ncbi_105065992(SPTAN1);ncbi_105066490(NLE1);ncbi_105066510(SPTBN1);ncbi_105072098(CAPG);ncbi_105072329(ADD1);ncbi_105073140(TRIOBP);ncbi_105074672(SPTB);ncbi_105076638(Swap70);ncbi_105080500(TMOD3);ncbi_105080502(TMOD2);ncbi_105081385(TWF1);ncbi_105082457(SCIN)
431	GO:0006578	amino-acid betaine biosynthetic process	14	31	0.00887398	0.204143	ncbi_105061999(GFPT2);ncbi_105066338(SGPL1);ncbi_105067277(ALDH1A1);ncbi_105074762(SUMF1);ncbi_105074998(Aldh6a1);ncbi_105075150(Aldh1a3);ncbi_105075526(ACADM);ncbi_105075801(GFPT1);ncbi_105078533(TMLHE);ncbi_105079586(CHDH);ncbi_105080599(ALDH2);ncbi_105081391(ALDH1L2);ncbi_105083517(SHMT1);ncbi_105084193(ALDH5A1)
432	GO:0006081	cellular aldehyde metabolic process	32	89	0.00899604	0.206472	ncbi_105062342(DERA);ncbi_105063405(MECR);ncbi_105063483(PAFAH2);ncbi_105063841(Khk);ncbi_105064506(HSD11B1);ncbi_105064776(GLYR1);ncbi_105065038(GAPDHS);ncbi_105065193(SHPK);ncbi_105067277(ALDH1A1);ncbi_105067357(GRHPR);ncbi_105067894(ADH1B);ncbi_105069069(IDH2);ncbi_105069278(DPP8);ncbi_105069312(SH3BP1);ncbi_105071531(Glod4);ncbi_105072713(HYI);ncbi_105074698(RDH11);ncbi_105075150(Aldh1a3);ncb…
433	GO:0033273	response to vitamin	26	69	0.00902731	0.206711	ncbi_105064394(MAP1B);ncbi_105064543(PLA2G4A);ncbi_105065262(GSN);ncbi_105069337(GSTT1);ncbi_105070346(GSTP1);ncbi_105070726(TNC);ncbi_105070733(ORM1);ncbi_105070965(MTHFR);ncbi_105071321(SFRP1);ncbi_105072510(FZD1);ncbi_105073041(TSPO);ncbi_105073420(HP);ncbi_105073693(CRYM);ncbi_105075691(SDS);ncbi_105075864(SERPINA7);ncbi_105076516(CAT);ncbi_105076993(SLC30A4);ncbi_105077838(HMGCS1);ncbi_10507…
434	GO:0050708	regulation of protein secretion	60	187	0.00908976	0.207661	ncbi_105061587(Rab11fip1);ncbi_105062357(SRI);ncbi_105063358(DNAJC1);ncbi_105063941(PRKCA);ncbi_105064358(PDE8B);ncbi_105065267(C5);ncbi_105065282(C5);ncbi_105065649(LLGL2);ncbi_105066510(SPTBN1);ncbi_105067278(ANXA1);ncbi_105067446(JAGN1);ncbi_105067679(SLC25A4);ncbi_105067841(APOA1);ncbi_105067842(APOA4);ncbi_105067849(Cadm1);ncbi_105067960(EGF);ncbi_105068796(PCK2);ncbi_105068918(ABL2);ncbi_10…
435	GO:0010038	response to metal ion	89	293	0.00937491	0.213683	ncbi_105061725(PLCD1);ncbi_105061993(HMOX1);ncbi_105062503(APOE);ncbi_105062950(SDC1);ncbi_105063255(TF);ncbi_105063593(DTYMK);ncbi_105063663(AHCYL1);ncbi_105063841(Khk);ncbi_105063875(CLU);ncbi_105064346(HOMER1);ncbi_105064415(SLC30A5);ncbi_105064543(PLA2G4A);ncbi_105065262(GSN);ncbi_105065360(VCAM1);ncbi_105065362(SLC30A7);ncbi_105066003(Endog);ncbi_105066427(FABP4);ncbi_105066622(CPNE3);ncbi_1…
436	GO:1990748	cellular detoxification	25	66	0.00960084	0.218174	ncbi_105062266(MGST1);ncbi_105062503(APOE);ncbi_105063423(SESN2);ncbi_105065621(CYGB);ncbi_105065874(EPX);ncbi_105066446(GPX7);ncbi_105067842(APOA4);ncbi_105068220(S100A8);ncbi_105068222(S100A9);ncbi_105069337(GSTT1);ncbi_105070346(GSTP1);ncbi_105071041(Prxl2b);ncbi_105073349(NQO1);ncbi_105073420(HP);ncbi_105075293(SOD3);ncbi_105075327(PRXL2A);ncbi_105076516(CAT);ncbi_105077810(GPX8);ncbi_1050793…
437	GO:0072503	cellular divalent inorganic cation homeostasis	54	166	0.00961592	0.218174	ncbi_105061725(PLCD1);ncbi_105062357(SRI);ncbi_105062383(CD36);ncbi_105062503(APOE);ncbi_105063866(EPHX2);ncbi_105063941(PRKCA);ncbi_105064415(SLC30A5);ncbi_105065362(SLC30A7);ncbi_105066338(SGPL1);ncbi_105067142(Camk2d);ncbi_105067143(ANK2);ncbi_105067776(THY1);ncbi_105068220(S100A8);ncbi_105068222(S100A9);ncbi_105068703(DBI);ncbi_105068918(ABL2);ncbi_105069092(NMB);ncbi_105069802(ITGB3);ncbi_10…
438	GO:1903532	positive regulation of secretion by cell	59	184	0.00977003	0.221164	ncbi_105061725(PLCD1);ncbi_105062357(SRI);ncbi_105062950(SDC1);ncbi_105063800(DPYSL2);ncbi_105063941(PRKCA);ncbi_105065267(C5);ncbi_105065282(C5);ncbi_105065481(NR3C1);ncbi_105065956(STXBP1);ncbi_105066131(Cpb2);ncbi_105066510(SPTBN1);ncbi_105066883(LAMP1);ncbi_105067849(Cadm1);ncbi_105068796(PCK2);ncbi_105068918(ABL2);ncbi_105069092(NMB);ncbi_105069208(CD276);ncbi_105069429(C1QTNF3);ncbi_1050695…
439	GO:0009101	glycoprotein biosynthetic process	62	195	0.0100217	0.226345	ncbi_105061609(SIRT5);ncbi_105061783(POMGNT2);ncbi_105061999(GFPT2);ncbi_105063356(ALG3);ncbi_105064049(GMPPA);ncbi_105064120(UBE2J1);ncbi_105064493(DCN);ncbi_105064688(ALG6);ncbi_105064887(GNPTG);ncbi_105065334(ALG14);ncbi_105065508(MAGT1);ncbi_105065762(ALG1);ncbi_105065792(ST6GALNAC1);ncbi_105065824(NAGPA);ncbi_105066177(ALG11);ncbi_105066202(ALG5);ncbi_105067002(GALNT4);ncbi_105067244(PLOD3);…
440	GO:0015994	chlorophyll metabolic process	33	93	0.0100458	0.226373	ncbi_105062109(SDR9C7);ncbi_105063405(MECR);ncbi_105063483(PAFAH2);ncbi_105063649(MCM4);ncbi_105064733(DECR1);ncbi_105068815(DHRS1);ncbi_105069794(TANC2);ncbi_105070206(Cbr3);ncbi_105070208(CBR1);ncbi_105072255(RETSAT);ncbi_105072376(BDH1);ncbi_105073685(METTL9);ncbi_105073901(KDSR);ncbi_105074273(ITIH2);ncbi_105074290(ITIH5);ncbi_105074351(RDH13);ncbi_105074698(RDH11);ncbi_105075641(HSD17B6);ncb…
441	GO:0055072	iron ion homeostasis	24	63	0.010201	0.227741	ncbi_105061993(HMOX1);ncbi_105062354(STEAP4);ncbi_105062357(SRI);ncbi_105062613(FTL);ncbi_105063255(TF);ncbi_105064535(FLVCR1);ncbi_105064789(HMOX2);ncbi_105064840(ATP6V0C);ncbi_105066015(LCN2);ncbi_105066268(MIPEP);ncbi_105070117(FTH1);ncbi_105070760(ATP6V1G1);ncbi_105071494(ANK1);ncbi_105071574(TMEM199);ncbi_105072378(MELTF);ncbi_105072396(TFRC);ncbi_105076699(HPX);ncbi_105078730(LTF);ncbi_1050…
442	GO:0019323	pentose catabolic process	9	17	0.0102214	0.227741	ncbi_105062610(DHDH);ncbi_105063841(Khk);ncbi_105065773(Dcxr);ncbi_105072329(ADD1);ncbi_105073834(Acad9);ncbi_105075355(ADK);ncbi_105076982(SORD);ncbi_105078062(PDXK);ncbi_105080718(ADD3)
443	GO:0019433	triglyceride catabolic process	9	17	0.0102214	0.227741	ncbi_105061791(ABHD5);ncbi_105062447(LIPE);ncbi_105062503(APOE);ncbi_105062504(APOC2);ncbi_105062962(APOB);ncbi_105066427(FABP4);ncbi_105067841(APOA1);ncbi_105067842(APOA4);ncbi_105073974(MGLL)
444	GO:0032967	positive regulation of collagen biosynthetic process	9	17	0.0102214	0.227741	ncbi_105065964(ENG);ncbi_105066402(ARRB2);ncbi_105071509(SERPINF2);ncbi_105074292(PDGFRB);ncbi_105075375(TGFB3);ncbi_105076458(F2);ncbi_105078366(VIM);ncbi_105078953(LTBP1);ncbi_105080059(IL18)
445	GO:0034367	macromolecular complex remodeling	9	17	0.0102214	0.227741	ncbi_105062503(APOE);ncbi_105062962(APOB);ncbi_105063968(PGAP1);ncbi_105067841(APOA1);ncbi_105067842(APOA4);ncbi_105069553(APOA2);ncbi_105071890(PLTP);ncbi_105075087(AGT);ncbi_105080389(ALB)
446	GO:0055002	striated muscle cell development	35	100	0.0103528	0.230153	ncbi_105061783(POMGNT2);ncbi_105062950(SDC1);ncbi_105063151(CAV2);ncbi_105063543(HDAC4);ncbi_105064162(PI16);ncbi_105064346(HOMER1);ncbi_105065481(NR3C1);ncbi_105067142(Camk2d);ncbi_105067670(Sorbs2);ncbi_105067679(SLC25A4);ncbi_105068005(LDB3);ncbi_105068152(FDPS);ncbi_105069456(MTMR12);ncbi_105071443(AFG3L2);ncbi_105072233(FHL2);ncbi_105073277(LASP1);ncbi_105073508(MYL9);ncbi_105073736(MYH11);n…
447	GO:0009312	oligosaccharide biosynthetic process	19	47	0.0105163	0.232745	ncbi_105062286(CMAS);ncbi_105062342(DERA);ncbi_105063841(Khk);ncbi_105064049(GMPPA);ncbi_105065368(AMY2A);ncbi_105065792(ST6GALNAC1);ncbi_105067627(DCTN6);ncbi_105070796(ALG12);ncbi_105070850(GALE);ncbi_105074192(ST3GAL4);ncbi_105074351(RDH13);ncbi_105074679(FUT8);ncbi_105075089(GALNT2);ncbi_105075355(ADK);ncbi_105077508(MPDU1);ncbi_105078062(PDXK);ncbi_105079790(GMDS);ncbi_105080253(GMPPB);ncbi_…
448	GO:0050810	regulation of steroid biosynthetic process	19	47	0.0105163	0.232745	ncbi_105062503(APOE);ncbi_105062962(APOB);ncbi_105064304(ACACA);ncbi_105064358(PDE8B);ncbi_105065479(FGF1);ncbi_105065481(NR3C1);ncbi_105065535(FASN);ncbi_105066078(SEC14L2);ncbi_105068152(FDPS);ncbi_105070732(DAB2);ncbi_105072505(CYP51A1);ncbi_105072753(NFYC);ncbi_105073041(TSPO);ncbi_105074510(IDI1);ncbi_105075675(MVK);ncbi_105077838(HMGCS1);ncbi_105079018(MBTPS1);ncbi_105079444(MVD);ncbi_10508…
449	GO:0050714	positive regulation of protein secretion	37	107	0.0105731	0.23348	ncbi_105062357(SRI);ncbi_105065267(C5);ncbi_105065282(C5);ncbi_105066510(SPTBN1);ncbi_105067849(Cadm1);ncbi_105068796(PCK2);ncbi_105068918(ABL2);ncbi_105069208(CD276);ncbi_105069429(C1QTNF3);ncbi_105069664(SYBU);ncbi_105071048(Prkcz);ncbi_105071563(RAB34);ncbi_105071585(LGALS9);ncbi_105072355(IL1RAP);ncbi_105072636(TGFBR2);ncbi_105073791(GSDMD);ncbi_105075087(AGT);ncbi_105075375(TGFB3);ncbi_10507…
450	GO:0006874	cellular calcium ion homeostasis	49	149	0.0106283	0.234178	ncbi_105061725(PLCD1);ncbi_105062357(SRI);ncbi_105062383(CD36);ncbi_105062503(APOE);ncbi_105063866(EPHX2);ncbi_105063941(PRKCA);ncbi_105066338(SGPL1);ncbi_105067142(Camk2d);ncbi_105067143(ANK2);ncbi_105067776(THY1);ncbi_105068703(DBI);ncbi_105068918(ABL2);ncbi_105069092(NMB);ncbi_105069802(ITGB3);ncbi_105070486(TRPV6);ncbi_105071204(PTPN6);ncbi_105071443(AFG3L2);ncbi_105072331(KNG1);ncbi_10507236…
451	GO:0009410	response to xenobiotic stimulus	66	210	0.0106651	0.234466	ncbi_105062266(MGST1);ncbi_105063800(DPYSL2);ncbi_105063866(EPHX2);ncbi_105064049(GMPPA);ncbi_105064346(HOMER1);ncbi_105064613(ACSF2);ncbi_105064871(IGFALS);ncbi_105065442(AUH);ncbi_105065481(NR3C1);ncbi_105065557(MRPL12);ncbi_105066479(ECHDC2);ncbi_105067277(ALDH1A1);ncbi_105067334(LHPP);ncbi_105067478(RPL32);ncbi_105067627(DCTN6);ncbi_105067740(ACSL1);ncbi_105068222(S100A9);ncbi_105068392(Dnm2)…
452	GO:0006576	cellular biogenic amine metabolic process	47	142	0.0107293	0.235357	ncbi_105063680(CEPT1);ncbi_105064054(PISD);ncbi_105064063(ACSL3);ncbi_105064543(PLA2G4A);ncbi_105065597(THA2);ncbi_105065600(AFMID);ncbi_105065892(PCTP);ncbi_105066004(KYAT1);ncbi_105067841(APOA1);ncbi_105067842(APOA4);ncbi_105067994(DHTKD1);ncbi_105068638(CTPS2);ncbi_105068703(DBI);ncbi_105069542(NIT1);ncbi_105069553(APOA2);ncbi_105070373(NADSYN1);ncbi_105070613(PLAAT3);ncbi_105071563(RAB34);ncb…
453	GO:2000146	negative regulation of cell motility	43	128	0.0108205	0.236447	ncbi_105061993(HMOX1);ncbi_105062503(APOE);ncbi_105062641(Rras);ncbi_105063844(EMILIN1);ncbi_105063994(IGFBP5);ncbi_105064493(DCN);ncbi_105065150(IGFBP3);ncbi_105065267(C5);ncbi_105065282(C5);ncbi_105065304(TGFBR3);ncbi_105065621(CYGB);ncbi_105065649(LLGL2);ncbi_105065964(ENG);ncbi_105067776(THY1);ncbi_105067964(AP1AR);ncbi_105068007(MMRN2);ncbi_105069069(IDH2);ncbi_105069336(DDT);ncbi_105070346(…
454	GO:0002698	negative regulation of immune effector process	23	60	0.0108267	0.236447	ncbi_105061993(HMOX1);ncbi_105062185(A2M);ncbi_105062540(PGLYRP1);ncbi_105065609(Sec14l1);ncbi_105066402(ARRB2);ncbi_105066936(SERPING1);ncbi_105067278(ANXA1);ncbi_105067841(APOA1);ncbi_105067842(APOA4);ncbi_105068815(DHRS1);ncbi_105069553(APOA2);ncbi_105071204(PTPN6);ncbi_105071585(LGALS9);ncbi_105072340(MASP1);ncbi_105072636(TGFBR2);ncbi_105074544(PGLYRP2);ncbi_105075198(PTPN6);ncbi_105075375(T…
455	GO:0090279	regulation of calcium ion import	18	44	0.0109722	0.238399	ncbi_105062357(SRI);ncbi_105064346(HOMER1);ncbi_105067142(Camk2d);ncbi_105067143(ANK2);ncbi_105067776(THY1);ncbi_105067960(EGF);ncbi_105068703(DBI);ncbi_105069792(ACE);ncbi_105069802(ITGB3);ncbi_105071204(PTPN6);ncbi_105073613(FKBP1A);ncbi_105074292(PDGFRB);ncbi_105075198(PTPN6);ncbi_105076014(CASK);ncbi_105076458(F2);ncbi_105078993(SLC8A1);ncbi_105081677(GSTO1);ncbi_105082840(CORO1A)
456	GO:0055080	cation homeostasis	95	317	0.0110565	0.238399	ncbi_105061725(PLCD1);ncbi_105061993(HMOX1);ncbi_105062354(STEAP4);ncbi_105062357(SRI);ncbi_105062383(CD36);ncbi_105062503(APOE);ncbi_105062613(FTL);ncbi_105063043(SLC26A4);ncbi_105063255(TF);ncbi_105063866(EPHX2);ncbi_105063941(PRKCA);ncbi_105064415(SLC30A5);ncbi_105064535(FLVCR1);ncbi_105064789(HMOX2);ncbi_105064840(ATP6V0C);ncbi_105065362(SLC30A7);ncbi_105065829(CA4);ncbi_105066015(LCN2);ncbi_…
457	GO:0055074	calcium ion homeostasis	50	153	0.0112952	0.238399	ncbi_105061725(PLCD1);ncbi_105062357(SRI);ncbi_105062383(CD36);ncbi_105062503(APOE);ncbi_105063866(EPHX2);ncbi_105063941(PRKCA);ncbi_105066338(SGPL1);ncbi_105067142(Camk2d);ncbi_105067143(ANK2);ncbi_105067776(THY1);ncbi_105068211(S100A14);ncbi_105068703(DBI);ncbi_105068918(ABL2);ncbi_105069092(NMB);ncbi_105069802(ITGB3);ncbi_105070486(TRPV6);ncbi_105071204(PTPN6);ncbi_105071443(AFG3L2);ncbi_10507…
458	GO:0003298	physiological muscle hypertrophy	10	20	0.0113004	0.238399	ncbi_105064162(PI16);ncbi_105065481(NR3C1);ncbi_105067142(Camk2d);ncbi_105067670(Sorbs2);ncbi_105067679(SLC25A4);ncbi_105068152(FDPS);ncbi_105075087(AGT);ncbi_105076052(G6PD);ncbi_105082976(COL14A1);ncbi_105083612(PAK1)
459	GO:0003301	physiological cardiac muscle hypertrophy	10	20	0.0113004	0.238399	ncbi_105064162(PI16);ncbi_105065481(NR3C1);ncbi_105067142(Camk2d);ncbi_105067670(Sorbs2);ncbi_105067679(SLC25A4);ncbi_105068152(FDPS);ncbi_105075087(AGT);ncbi_105076052(G6PD);ncbi_105082976(COL14A1);ncbi_105083612(PAK1)
460	GO:0050906	detection of stimulus involved in sensory perception	10	20	0.0113004	0.238399	ncbi_105064067(SERPINE2);ncbi_105066402(ARRB2);ncbi_105066639(Lxn);ncbi_105068949(Lamc1);ncbi_105070084(PIP);ncbi_105070601(AZGP1);ncbi_105075423(PIGR);ncbi_105078140(REEP6);ncbi_105080059(IL18);ncbi_105081824(RBP4)
461	GO:0061049	cell growth involved in cardiac muscle cell development	10	20	0.0113004	0.238399	ncbi_105064162(PI16);ncbi_105065481(NR3C1);ncbi_105067142(Camk2d);ncbi_105067670(Sorbs2);ncbi_105067679(SLC25A4);ncbi_105068152(FDPS);ncbi_105075087(AGT);ncbi_105076052(G6PD);ncbi_105082976(COL14A1);ncbi_105083612(PAK1)
462	GO:0014049	positive regulation of glutamate secretion	5	7	0.0113678	0.238399	ncbi_105063800(DPYSL2);ncbi_105065481(NR3C1);ncbi_105065956(STXBP1);ncbi_105083398(RAB3GAP1);ncbi_105083511(KMO)
463	GO:0042573	retinoic acid metabolic process	5	7	0.0113678	0.238399	ncbi_105065885(SCPEP1);ncbi_105067894(ADH1B);ncbi_105068112(CRABP2);ncbi_105069150(CRABP1);ncbi_105075150(Aldh1a3)
464	GO:0051004	regulation of lipoprotein lipase activity	5	7	0.0113678	0.238399	ncbi_105061791(ABHD5);ncbi_105062504(APOC2);ncbi_105063641(SORT1);ncbi_105067841(APOA1);ncbi_105067842(APOA4)
465	GO:0051014	actin filament severing	5	7	0.0113678	0.238399	ncbi_105062835(GMFG);ncbi_105064013(VIL1);ncbi_105065262(GSN);ncbi_105073170(MYH9);ncbi_105082457(SCIN)
466	GO:0051659	maintenance of mitochondrion location	5	7	0.0113678	0.238399	ncbi_105071129(EMC1);ncbi_105076860(EMC4);ncbi_105080389(ALB);ncbi_105080815(PDZD8);ncbi_105082851(ATP2A1)
467	GO:0060192	negative regulation of lipase activity	5	7	0.0113678	0.238399	ncbi_105063641(SORT1);ncbi_105067278(ANXA1);ncbi_105067841(APOA1);ncbi_105069553(APOA2);ncbi_105082711(POR)
468	GO:0071605	monocyte chemotactic protein-1 production	5	7	0.0113678	0.238399	ncbi_105069429(C1QTNF3);ncbi_105070346(GSTP1);ncbi_105072334(ADIPOQ);ncbi_105072374(APOD);ncbi_105077986(S100B)
469	GO:0071637	regulation of monocyte chemotactic protein-1 production	5	7	0.0113678	0.238399	ncbi_105069429(C1QTNF3);ncbi_105070346(GSTP1);ncbi_105072334(ADIPOQ);ncbi_105072374(APOD);ncbi_105077986(S100B)
470	GO:0090184	positive regulation of kidney development	5	7	0.0113678	0.238399	ncbi_105069802(ITGB3);ncbi_105072334(ADIPOQ);ncbi_105074292(PDGFRB);ncbi_105075087(AGT);ncbi_105083241(PROM1)
471	GO:0009218	pyrimidine ribonucleotide metabolic process	17	41	0.011399	0.238399	ncbi_105063800(DPYSL2);ncbi_105064304(ACACA);ncbi_105064839(AMDHD2);ncbi_105065734(NME4);ncbi_105067076(Dpysl4);ncbi_105068091(Uck2);ncbi_105068450(UCKL1);ncbi_105068638(CTPS2);ncbi_105068963(ENTPD4);ncbi_105070603(TRIM4);ncbi_105072613(DPYSL3);ncbi_105072655(PCCA);ncbi_105073449(DHODH);ncbi_105078910(UPRT);ncbi_105079175(AK3);ncbi_105079674(HPRT1);ncbi_105081643(UMPS)
472	GO:0010043	response to zinc ion	17	41	0.011399	0.238399	ncbi_105062503(APOE);ncbi_105063841(Khk);ncbi_105064415(SLC30A5);ncbi_105065360(VCAM1);ncbi_105065362(SLC30A7);ncbi_105068220(S100A8);ncbi_105068222(S100A9);ncbi_105073041(TSPO);ncbi_105074444(Crip1);ncbi_105076993(SLC30A4);ncbi_105078366(VIM);ncbi_105079003(HAAO);ncbi_105079328(KRT14);ncbi_105080623(P2RX4);ncbi_105081466(GGH);ncbi_105082754(ASL);ncbi_105084023(PARP1)
473	GO:0046470	phosphatidylcholine metabolic process	17	41	0.011399	0.238399	ncbi_105063680(CEPT1);ncbi_105064054(PISD);ncbi_105064063(ACSL3);ncbi_105064543(PLA2G4A);ncbi_105065892(PCTP);ncbi_105067841(APOA1);ncbi_105067842(APOA4);ncbi_105068703(DBI);ncbi_105069553(APOA2);ncbi_105070613(PLAAT3);ncbi_105075356(LPCAT3);ncbi_105076049(MBOAT2);ncbi_105077741(CDS1);ncbi_105081249(LPCAT1);ncbi_105082677(SLC27A1);ncbi_105082858(PON1);ncbi_105083293(STARD10)
474	GO:0052803	imidazole-containing compound metabolic process	17	41	0.011399	0.238399	ncbi_105061999(GFPT2);ncbi_105063800(DPYSL2);ncbi_105064839(AMDHD2);ncbi_105066004(KYAT1);ncbi_105066338(SGPL1);ncbi_105067076(Dpysl4);ncbi_105068638(CTPS2);ncbi_105071438(IMPA2);ncbi_105072613(DPYSL3);ncbi_105072928(INPP1);ncbi_105074762(SUMF1);ncbi_105075542(CTH);ncbi_105075801(GFPT1);ncbi_105080273(Impdh2);ncbi_105081466(GGH);ncbi_105081757(GOT1);ncbi_105083386(HNMT)
475	GO:0014812	muscle cell migration	22	57	0.0114759	0.238399	ncbi_105063543(HDAC4);ncbi_105063919(DOCK5);ncbi_105063994(IGFBP5);ncbi_105065150(IGFBP3);ncbi_105067142(Camk2d);ncbi_105067278(ANXA1);ncbi_105069792(ACE);ncbi_105069802(ITGB3);ncbi_105070346(GSTP1);ncbi_105071575(VTN);ncbi_105072334(ADIPOQ);ncbi_105072470(NRP1);ncbi_105074292(PDGFRB);ncbi_105075087(AGT);ncbi_105075281(Rbpj);ncbi_105077179(GJA1);ncbi_105077802(IL6ST);ncbi_105078719(ndrg4);ncbi_10…
476	GO:1901879	regulation of protein depolymerization	22	57	0.0114759	0.238399	ncbi_105062146(AVIL);ncbi_105064013(VIL1);ncbi_105064394(MAP1B);ncbi_105064556(MID1IP1);ncbi_105065262(GSN);ncbi_105065992(SPTAN1);ncbi_105066490(NLE1);ncbi_105066510(SPTBN1);ncbi_105068138(ARHGEF2);ncbi_105069312(SH3BP1);ncbi_105072098(CAPG);ncbi_105072329(ADD1);ncbi_105072951(MAP2);ncbi_105073140(TRIOBP);ncbi_105074672(SPTB);ncbi_105076638(Swap70);ncbi_105077746(MID1);ncbi_105080500(TMOD3);ncbi…
477	GO:2000379	positive regulation of reactive oxygen species metabolic process	22	57	0.0114759	0.238399	ncbi_105063543(HDAC4);ncbi_105063875(CLU);ncbi_105068375(ICAM1);ncbi_105068392(Dnm2);ncbi_105069806(PID1);ncbi_105070346(GSTP1);ncbi_105072636(TGFBR2);ncbi_105073041(TSPO);ncbi_105073516(ROMO1);ncbi_105074057(DDAH2);ncbi_105074292(PDGFRB);ncbi_105075087(AGT);ncbi_105076458(F2);ncbi_105076884(THBS1);ncbi_105078000(ITGB2);ncbi_105078974(CYP1B1);ncbi_105079362(RGN);ncbi_105079727(TLR2);ncbi_10508005…
478	GO:0044723	single-organism carbohydrate metabolic process	156	548	0.0114932	0.238399	ncbi_105061609(SIRT5);ncbi_105061725(PLCD1);ncbi_105061783(POMGNT2);ncbi_105061999(GFPT2);ncbi_105062286(CMAS);ncbi_105062342(DERA);ncbi_105062610(DHDH);ncbi_105062970(SEPTIN6);ncbi_105063006(MGAM);ncbi_105063065(AKR1B1);ncbi_105063347(PARL);ncbi_105063356(ALG3);ncbi_105063423(SESN2);ncbi_105063543(HDAC4);ncbi_105063841(Khk);ncbi_105063866(EPHX2);ncbi_105063994(IGFBP5);ncbi_105064049(GMPPA);ncbi_…
479	GO:0043299	leukocyte degranulation	97	325	0.0116202	0.24004	ncbi_105061993(HMOX1);ncbi_105062055(FAF2);ncbi_105062266(MGST1);ncbi_105062342(DERA);ncbi_105062395(FGL2);ncbi_105062488(TTR);ncbi_105062540(PGLYRP1);ncbi_105062613(FTL);ncbi_105062835(GMFG);ncbi_105063006(MGAM);ncbi_105063861(RAB10);ncbi_105063988(XRCC5);ncbi_105064008(TMBIM1);ncbi_105064789(HMOX2);ncbi_105064840(ATP6V0C);ncbi_105065262(GSN);ncbi_105065350(AGL);ncbi_105065508(MAGT1);ncbi_105065…
480	GO:0070371	ERK1 and ERK2 cascade	40	118	0.0116207	0.24004	ncbi_105062383(CD36);ncbi_105062641(Rras);ncbi_105063255(TF);ncbi_105063844(EMILIN1);ncbi_105063941(PRKCA);ncbi_105064287(CCL16);ncbi_105064388(PHB);ncbi_105066402(ARRB2);ncbi_105067142(Camk2d);ncbi_105067347(GLIPR2);ncbi_105067960(EGF);ncbi_105068138(ARHGEF2);ncbi_105068375(ICAM1);ncbi_105068918(ABL2);ncbi_105069140(CTSH);ncbi_105069336(DDT);ncbi_105069429(C1QTNF3);ncbi_105069802(ITGB3);ncbi_105…
481	GO:0006650	glycerophospholipid metabolic process	63	200	0.0117785	0.242619	ncbi_105061791(ABHD5);ncbi_105061811(SACM1L);ncbi_105062133(PIP4K2C);ncbi_105062858(PLD3);ncbi_105063402(Pip4k2a);ncbi_105063680(CEPT1);ncbi_105063861(RAB10);ncbi_105063968(PGAP1);ncbi_105064054(PISD);ncbi_105064063(ACSL3);ncbi_105064543(PLA2G4A);ncbi_105064674(PIP4P1);ncbi_105065479(FGF1);ncbi_105065595(PGS1);ncbi_105065892(PCTP);ncbi_105066265(MTMR6);ncbi_105066622(CPNE3);ncbi_105067653(MTMR7);…
482	GO:0048514	blood vessel morphogenesis	87	288	0.0117945	0.242619	ncbi_105061725(PLCD1);ncbi_105061899(MB);ncbi_105061993(HMOX1);ncbi_105062503(APOE);ncbi_105062641(Rras);ncbi_105062962(APOB);ncbi_105063844(EMILIN1);ncbi_105063941(PRKCA);ncbi_105064378(NGFR);ncbi_105064493(DCN);ncbi_105064618(JAK1);ncbi_105065267(C5);ncbi_105065282(C5);ncbi_105065304(TGFBR3);ncbi_105065479(FGF1);ncbi_105065578(RNF213);ncbi_105065964(ENG);ncbi_105066338(SGPL1);ncbi_105067278(ANX…
483	GO:0002790	peptide secretion	84	277	0.0119079	0.24319	ncbi_105061587(Rab11fip1);ncbi_105062357(SRI);ncbi_105062383(CD36);ncbi_105063358(DNAJC1);ncbi_105063861(RAB10);ncbi_105063941(PRKCA);ncbi_105064358(PDE8B);ncbi_105065267(C5);ncbi_105065282(C5);ncbi_105065649(LLGL2);ncbi_105065672(HID1);ncbi_105065824(NAGPA);ncbi_105066510(SPTBN1);ncbi_105067278(ANXA1);ncbi_105067446(JAGN1);ncbi_105067679(SLC25A4);ncbi_105067780(C1QTNF5);ncbi_105067841(APOA1);ncb…
484	GO:2000021	regulation of ion homeostasis	33	94	0.0119555	0.24319	ncbi_105062357(SRI);ncbi_105064378(NGFR);ncbi_105064415(SLC30A5);ncbi_105064493(DCN);ncbi_105065362(SLC30A7);ncbi_105067049(FHL1);ncbi_105067142(Camk2d);ncbi_105067143(ANK2);ncbi_105067776(THY1);ncbi_105068703(DBI);ncbi_105069792(ACE);ncbi_105069802(ITGB3);ncbi_105070370(MYOC);ncbi_105070538(COMT);ncbi_105071204(PTPN6);ncbi_105073041(TSPO);ncbi_105073613(FKBP1A);ncbi_105075087(AGT);ncbi_105075198…
485	GO:0009082	branched-chain amino acid biosynthetic process	11	23	0.0119613	0.24319	ncbi_105062354(STEAP4);ncbi_105063663(AHCYL1);ncbi_105065038(GAPDHS);ncbi_105069069(IDH2);ncbi_105069146(IDH3A);ncbi_105074551(ILVBL);ncbi_105075691(SDS);ncbi_105076079(IDH3G);ncbi_105078063(CBSL);ncbi_105078734(ACO1);ncbi_105083048(IDH3B)
486	GO:0046461	neutral lipid catabolic process	11	23	0.0119613	0.24319	ncbi_105061791(ABHD5);ncbi_105062447(LIPE);ncbi_105062503(APOE);ncbi_105062504(APOC2);ncbi_105062962(APOB);ncbi_105066427(FABP4);ncbi_105067841(APOA1);ncbi_105067842(APOA4);ncbi_105069553(APOA2);ncbi_105073974(MGLL);ncbi_105079563(ABHD6)
487	GO:0046464	acylglycerol catabolic process	11	23	0.0119613	0.24319	ncbi_105061791(ABHD5);ncbi_105062447(LIPE);ncbi_105062503(APOE);ncbi_105062504(APOC2);ncbi_105062962(APOB);ncbi_105066427(FABP4);ncbi_105067841(APOA1);ncbi_105067842(APOA4);ncbi_105069553(APOA2);ncbi_105073974(MGLL);ncbi_105079563(ABHD6)
488	GO:0045017	glycerolipid biosynthetic process	51	157	0.0119694	0.24319	ncbi_105061791(ABHD5);ncbi_105061811(SACM1L);ncbi_105062133(PIP4K2C);ncbi_105062858(PLD3);ncbi_105063402(Pip4k2a);ncbi_105063680(CEPT1);ncbi_105063861(RAB10);ncbi_105063968(PGAP1);ncbi_105064054(PISD);ncbi_105064062(MOGAT1);ncbi_105064063(ACSL3);ncbi_105064543(PLA2G4A);ncbi_105065479(FGF1);ncbi_105065595(PGS1);ncbi_105065892(PCTP);ncbi_105066265(MTMR6);ncbi_105066622(CPNE3);ncbi_105067653(MTMR7);…
489	GO:0009100	glycoprotein metabolic process	69	222	0.0120271	0.243598	ncbi_105061609(SIRT5);ncbi_105061783(POMGNT2);ncbi_105061999(GFPT2);ncbi_105063273(NGLY1);ncbi_105063356(ALG3);ncbi_105064049(GMPPA);ncbi_105064120(UBE2J1);ncbi_105064493(DCN);ncbi_105064688(ALG6);ncbi_105064887(GNPTG);ncbi_105065334(ALG14);ncbi_105065508(MAGT1);ncbi_105065762(ALG1);ncbi_105065792(ST6GALNAC1);ncbi_105065824(NAGPA);ncbi_105066177(ALG11);ncbi_105066202(ALG5);ncbi_105067002(GALNT4);…
490	GO:0019730	antimicrobial humoral response	21	54	0.0121455	0.243598	ncbi_105062116(STAT6);ncbi_105062540(PGLYRP1);ncbi_105063875(CLU);ncbi_105064710(RNASE6);ncbi_105066015(LCN2);ncbi_105068220(S100A8);ncbi_105068222(S100A9);ncbi_105068865(RARRES2);ncbi_105072330(HRG);ncbi_105072331(KNG1);ncbi_105073516(ROMO1);ncbi_105074544(PGLYRP2);ncbi_105076054(FAM3A);ncbi_105076458(F2);ncbi_105076636(ADM);ncbi_105076881(LYZ);ncbi_105078730(LTF);ncbi_105079732(FGA);ncbi_105080…
491	GO:0046889	positive regulation of lipid biosynthetic process	21	54	0.0121455	0.243598	ncbi_105062503(APOE);ncbi_105062504(APOC2);ncbi_105064063(ACSL3);ncbi_105064543(PLA2G4A);ncbi_105064556(MID1IP1);ncbi_105065479(FGF1);ncbi_105066078(SEC14L2);ncbi_105067278(ANXA1);ncbi_105067841(APOA1);ncbi_105067842(APOA4);ncbi_105068152(FDPS);ncbi_105068703(DBI);ncbi_105070732(DAB2);ncbi_105075087(AGT);ncbi_105077484(CTDNEP1);ncbi_105079362(RGN);ncbi_105079563(ABHD6);ncbi_105082677(SLC27A1);ncb…
492	GO:0032496	response to lipopolysaccharide	49	150	0.0121542	0.243598	ncbi_105062116(STAT6);ncbi_105062266(MGST1);ncbi_105062962(APOB);ncbi_105063941(PRKCA);ncbi_105064378(NGFR);ncbi_105064493(DCN);ncbi_105064543(PLA2G4A);ncbi_105065150(IGFBP3);ncbi_105065193(SHPK);ncbi_105065360(VCAM1);ncbi_105066015(LCN2);ncbi_105067130(PDE5A);ncbi_105068022(FCGR3);ncbi_105068211(S100A14);ncbi_105068220(S100A8);ncbi_105068222(S100A9);ncbi_105068954(NCF2);ncbi_105069792(ACE);ncbi_…
493	GO:0006004	fucose metabolic process	7	12	0.0121615	0.243598	ncbi_105065193(SHPK);ncbi_105071121(FUCA1);ncbi_105072329(ADD1);ncbi_105073572(POFUT1);ncbi_105074679(FUT8);ncbi_105077997(POFUT2);ncbi_105080718(ADD3)
494	GO:0032633	interleukin-4 production	7	12	0.0121615	0.243598	ncbi_105065874(EPX);ncbi_105069552(Fcer1g);ncbi_105070121(SCGB1A1);ncbi_105071048(Prkcz);ncbi_105072355(IL1RAP);ncbi_105075281(Rbpj);ncbi_105078061(ICOSLG)
495	GO:1902932	positive regulation of alcohol biosynthetic process	7	12	0.0121615	0.243598	ncbi_105061725(PLCD1);ncbi_105064063(ACSL3);ncbi_105065479(FGF1);ncbi_105066078(SEC14L2);ncbi_105068152(FDPS);ncbi_105070732(DAB2);ncbi_105082711(POR)
496	GO:0042102	positive regulation of T cell proliferation	14	32	0.0123116	0.246108	ncbi_105065360(VCAM1);ncbi_105067278(ANXA1);ncbi_105069208(CD276);ncbi_105072396(TFRC);ncbi_105072552(SLC4A1);ncbi_105072636(TGFBR2);ncbi_105075355(ADK);ncbi_105076500(TRAF6);ncbi_105077802(IL6ST);ncbi_105078061(ICOSLG);ncbi_105080059(IL18);ncbi_105082774(PYCARD);ncbi_105082840(CORO1A);ncbi_105083710(EFNB1)
497	GO:0002718	regulation of cytokine production involved in immune response	13	29	0.0123965	0.24686	ncbi_105061993(HMOX1);ncbi_105067841(APOA1);ncbi_105067842(APOA4);ncbi_105069552(Fcer1g);ncbi_105069553(APOA2);ncbi_105071048(Prkcz);ncbi_105072636(TGFBR2);ncbi_105075375(TGFB3);ncbi_105076500(TRAF6);ncbi_105079727(TLR2);ncbi_105080059(IL18);ncbi_105082675(Bst2);ncbi_105082839(Mapk3)
498	GO:0098771	inorganic ion homeostasis	96	322	0.012399	0.24686	ncbi_105061725(PLCD1);ncbi_105061993(HMOX1);ncbi_105062354(STEAP4);ncbi_105062357(SRI);ncbi_105062383(CD36);ncbi_105062503(APOE);ncbi_105062613(FTL);ncbi_105063043(SLC26A4);ncbi_105063255(TF);ncbi_105063866(EPHX2);ncbi_105063941(PRKCA);ncbi_105064415(SLC30A5);ncbi_105064535(FLVCR1);ncbi_105064789(HMOX2);ncbi_105064840(ATP6V0C);ncbi_105065362(SLC30A7);ncbi_105065829(CA4);ncbi_105066015(LCN2);ncbi_…
499	GO:0006779	porphyrin-containing compound biosynthetic process	45	136	0.0124304	0.246989	ncbi_105062109(SDR9C7);ncbi_105063405(MECR);ncbi_105063649(MCM4);ncbi_105063663(AHCYL1);ncbi_105064733(DECR1);ncbi_105064776(GLYR1);ncbi_105064958(SPTLC3);ncbi_105066137(SUCLA2);ncbi_105067357(GRHPR);ncbi_105068815(DHRS1);ncbi_105069289(SPTLC3);ncbi_105069794(TANC2);ncbi_105069881(PCYOX1L);ncbi_105070206(Cbr3);ncbi_105070208(CBR1);ncbi_105071494(ANK1);ncbi_105072255(RETSAT);ncbi_105072376(BDH1);n…
500	GO:0070374	positive regulation of ERK1 and ERK2 cascade	27	74	0.0126858	0.248106	ncbi_105062383(CD36);ncbi_105063941(PRKCA);ncbi_105064287(CCL16);ncbi_105064388(PHB);ncbi_105066402(ARRB2);ncbi_105067142(Camk2d);ncbi_105067347(GLIPR2);ncbi_105068138(ARHGEF2);ncbi_105068375(ICAM1);ncbi_105068918(ABL2);ncbi_105069336(DDT);ncbi_105069429(C1QTNF3);ncbi_105069802(ITGB3);ncbi_105071048(Prkcz);ncbi_105071509(SERPINF2);ncbi_105072470(NRP1);ncbi_105074292(PDGFRB);ncbi_105076701(CAVIN3)…
501	GO:0048660	regulation of smooth muscle cell proliferation	29	81	0.0133272	0.248106	ncbi_105061993(HMOX1);ncbi_105063065(AKR1B1);ncbi_105063543(HDAC4);ncbi_105063941(PRKCA);ncbi_105063988(XRCC5);ncbi_105063994(IGFBP5);ncbi_105065150(IGFBP3);ncbi_105067142(Camk2d);ncbi_105069802(ITGB3);ncbi_105070346(GSTP1);ncbi_105070538(COMT);ncbi_105071509(SERPINF2);ncbi_105072334(ADIPOQ);ncbi_105072374(APOD);ncbi_105072636(TGFBR2);ncbi_105073486(TGM2);ncbi_105074292(PDGFRB);ncbi_105075087(AGT…
502	GO:0060348	bone development	29	81	0.0133272	0.248106	ncbi_105062400(LRRC17);ncbi_105063402(Pip4k2a);ncbi_105065964(ENG);ncbi_105066792(MATN1);ncbi_105067849(Cadm1);ncbi_105068159(THBS3);ncbi_105068764(MMP14);ncbi_105068900(RABGAP1L);ncbi_105070370(MYOC);ncbi_105070457(PLS3);ncbi_105071204(PTPN6);ncbi_105072636(TGFBR2);ncbi_105072736(P3H1);ncbi_105075044(GNPTAB);ncbi_105075198(PTPN6);ncbi_105075375(TGFB3);ncbi_105076153(ANO6);ncbi_105076884(THBS1);n…
503	GO:0002687	positive regulation of leukocyte migration	19	48	0.0135261	0.248106	ncbi_105067776(THY1);ncbi_105068078(SELL);ncbi_105068211(S100A14);ncbi_105068375(ICAM1);ncbi_105068764(MMP14);ncbi_105068865(RARRES2);ncbi_105069802(ITGB3);ncbi_105071585(LGALS9);ncbi_105073153(RAC2);ncbi_105073481(LBP);ncbi_105076153(ANO6);ncbi_105076638(Swap70);ncbi_105076884(THBS1);ncbi_105079191(DOCK8);ncbi_105079727(TLR2);ncbi_105079874(LGMN);ncbi_105080623(P2RX4);ncbi_105082774(PYCARD);ncbi…
504	GO:0031102	neuron projection regeneration	19	48	0.0135261	0.248106	ncbi_105062503(APOE);ncbi_105064394(MAP1B);ncbi_105067776(THY1);ncbi_105067841(APOA1);ncbi_105067842(APOA4);ncbi_105068087(Prrx1);ncbi_105070726(TNC);ncbi_105071736(CERS2);ncbi_105072374(APOD);ncbi_105072712(PTPRF);ncbi_105073041(TSPO);ncbi_105075731(MMP2);ncbi_105076636(ADM);ncbi_105080256(DAG1);ncbi_105080269(LAMB2);ncbi_105081087(NCAM1);ncbi_105081433(VCAN);ncbi_105082877(MVP);ncbi_105083937(E…
505	GO:0002523	leukocyte migration involved in inflammatory response	4	5	0.0140847	0.248106	ncbi_105068220(S100A8);ncbi_105068222(S100A9);ncbi_105073481(LBP);ncbi_105078000(ITGB2)
506	GO:0002713	negative regulation of B cell mediated immunity	4	5	0.0140847	0.248106	ncbi_105071204(PTPN6);ncbi_105075198(PTPN6);ncbi_105075417(C4BPB);ncbi_105075418(C4BPA)
507	GO:0002890	negative regulation of immunoglobulin mediated immune response	4	5	0.0140847	0.248106	ncbi_105071204(PTPN6);ncbi_105075198(PTPN6);ncbi_105075417(C4BPB);ncbi_105075418(C4BPA)
508	GO:0006659	phosphatidylserine biosynthetic process	4	5	0.0140847	0.248106	ncbi_105064054(PISD);ncbi_105075356(LPCAT3);ncbi_105079317(PTDSS1);ncbi_105082677(SLC27A1)
509	GO:0010898	positive regulation of triglyceride catabolic process	4	5	0.0140847	0.248106	ncbi_105061791(ABHD5);ncbi_105062504(APOC2);ncbi_105067841(APOA1);ncbi_105067842(APOA4)
510	GO:0019805	quinolinate biosynthetic process	4	5	0.0140847	0.248106	ncbi_105079003(HAAO);ncbi_105083383(KYNU);ncbi_105083404(ACMSD);ncbi_105083511(KMO)
511	GO:0022010	central nervous system myelination	4	5	0.0140847	0.248106	ncbi_105063875(CLU);ncbi_105065177(ASPA);ncbi_105078585(FA2H);ncbi_105079727(TLR2)
512	GO:0032489	regulation of Cdc42 protein signal transduction	4	5	0.0140847	0.248106	ncbi_105062503(APOE);ncbi_105067841(APOA1);ncbi_105067842(APOA4);ncbi_105072470(NRP1)
513	GO:0032616	interleukin-13 production	4	5	0.0140847	0.248106	ncbi_105070121(SCGB1A1);ncbi_105071048(Prkcz);ncbi_105072355(IL1RAP);ncbi_105080059(IL18)
514	GO:0032634	interleukin-5 production	4	5	0.0140847	0.248106	ncbi_105065874(EPX);ncbi_105070121(SCGB1A1);ncbi_105071048(Prkcz);ncbi_105072355(IL1RAP)
515	GO:0032674	regulation of interleukin-5 production	4	5	0.0140847	0.248106	ncbi_105065874(EPX);ncbi_105070121(SCGB1A1);ncbi_105071048(Prkcz);ncbi_105072355(IL1RAP)
516	GO:0034372	very-low-density lipoprotein particle remodeling	4	5	0.0140847	0.248106	ncbi_105062503(APOE);ncbi_105067841(APOA1);ncbi_105067842(APOA4);ncbi_105069553(APOA2)
517	GO:0045917	positive regulation of complement activation	4	5	0.0140847	0.248106	ncbi_105064388(PHB);ncbi_105070840(C6);ncbi_105077986(S100B);ncbi_105078264(C3)
518	GO:0046098	guanine metabolic process	4	5	0.0140847	0.248106	ncbi_105063800(DPYSL2);ncbi_105064839(AMDHD2);ncbi_105072613(DPYSL3);ncbi_105079674(HPRT1)
519	GO:0046874	quinolinate metabolic process	4	5	0.0140847	0.248106	ncbi_105079003(HAAO);ncbi_105083383(KYNU);ncbi_105083404(ACMSD);ncbi_105083511(KMO)
520	GO:0050655	dermatan sulfate proteoglycan metabolic process	4	5	0.0140847	0.248106	ncbi_105064493(DCN);ncbi_105070128(B3GAT3);ncbi_105076091(BGN);ncbi_105081433(VCAN)
521	GO:0051006	positive regulation of lipoprotein lipase activity	4	5	0.0140847	0.248106	ncbi_105061791(ABHD5);ncbi_105062504(APOC2);ncbi_105067841(APOA1);ncbi_105067842(APOA4)
522	GO:0051791	medium-chain fatty acid metabolic process	4	5	0.0140847	0.248106	ncbi_105063272(OXSM);ncbi_105071017(ACOT7);ncbi_105073834(Acad9);ncbi_105075526(ACADM)
523	GO:0051801	cytolysis in other organism involved in symbiotic interaction	4	5	0.0140847	0.248106	ncbi_105070724(C9);ncbi_105072655(PCCA);ncbi_105076458(F2);ncbi_105080389(ALB)
524	GO:0055129	L-proline biosynthetic process	4	5	0.0140847	0.248106	ncbi_105065546(PYCR1);ncbi_105073795(PYCR3);ncbi_105081804(ALDH18A1);ncbi_105083851(PYCR2)
525	GO:0061535	glutamate secretion, neurotransmission	4	5	0.0140847	0.248106	ncbi_105065956(STXBP1);ncbi_105083398(RAB3GAP1);ncbi_105083511(KMO);ncbi_105083612(PAK1)
526	GO:0071374	cellular response to parathyroid hormone stimulus	4	5	0.0140847	0.248106	ncbi_105063543(HDAC4);ncbi_105077179(GJA1);ncbi_105078953(LTBP1);ncbi_105080059(IL18)
527	GO:0071638	negative regulation of monocyte chemotactic protein-1 production	4	5	0.0140847	0.248106	ncbi_105069429(C1QTNF3);ncbi_105070346(GSTP1);ncbi_105072374(APOD);ncbi_105077986(S100B)
528	GO:2000259	positive regulation of protein activation cascade	4	5	0.0140847	0.248106	ncbi_105064388(PHB);ncbi_105070840(C6);ncbi_105077986(S100B);ncbi_105078264(C3)
529	GO:0002444	myeloid leukocyte mediated immunity	98	331	0.0141674	0.248106	ncbi_105061993(HMOX1);ncbi_105062055(FAF2);ncbi_105062266(MGST1);ncbi_105062342(DERA);ncbi_105062395(FGL2);ncbi_105062488(TTR);ncbi_105062540(PGLYRP1);ncbi_105062613(FTL);ncbi_105062835(GMFG);ncbi_105063006(MGAM);ncbi_105063861(RAB10);ncbi_105063988(XRCC5);ncbi_105064008(TMBIM1);ncbi_105064789(HMOX2);ncbi_105064840(ATP6V0C);ncbi_105065262(GSN);ncbi_105065350(AGL);ncbi_105065508(MAGT1);ncbi_105065…
530	GO:0006879	cellular iron ion homeostasis	18	45	0.014222	0.248106	ncbi_105061993(HMOX1);ncbi_105062357(SRI);ncbi_105062613(FTL);ncbi_105063255(TF);ncbi_105064535(FLVCR1);ncbi_105064789(HMOX2);ncbi_105064840(ATP6V0C);ncbi_105066015(LCN2);ncbi_105066268(MIPEP);ncbi_105070117(FTH1);ncbi_105070760(ATP6V1G1);ncbi_105071574(TMEM199);ncbi_105072396(TFRC);ncbi_105076699(HPX);ncbi_105078730(LTF);ncbi_105078734(ACO1);ncbi_105079110(SCARA5);ncbi_105081265(CP)
531	GO:0009156	ribonucleoside monophosphate biosynthetic process	52	162	0.0143418	0.248106	ncbi_105063543(HDAC4);ncbi_105063841(Khk);ncbi_105065038(GAPDHS);ncbi_105065965(AK1);ncbi_105066137(SUCLA2);ncbi_105066355(HKDC1);ncbi_105067334(LHPP);ncbi_105067841(APOA1);ncbi_105067994(DHTKD1);ncbi_105068009(--);ncbi_105068091(Uck2);ncbi_105068450(UCKL1);ncbi_105068564(SURF1);ncbi_105068638(CTPS2);ncbi_105069218(PKM);ncbi_105069344(CHCHD10);ncbi_105069806(PID1);ncbi_105070760(ATP6V1G1);ncbi_10…
532	GO:0035384	thioester biosynthetic process	22	58	0.0143425	0.248106	ncbi_105062916(BCKDHA);ncbi_105064063(ACSL3);ncbi_105064304(ACACA);ncbi_105064613(ACSF2);ncbi_105065535(FASN);ncbi_105065983(SLC27A4);ncbi_105067740(ACSL1);ncbi_105067994(DHTKD1);ncbi_105069025(ACAT1);ncbi_105072011(ACSS3);ncbi_105072655(PCCA);ncbi_105072714(ELOVL1);ncbi_105072763(PPT1);ncbi_105073533(ACSS2);ncbi_105073706(ACSM3);ncbi_105077014(SLC27A2);ncbi_105079560(PDHB);ncbi_105079699(Pdk3);n…
533	GO:0071616	acyl-CoA biosynthetic process	22	58	0.0143425	0.248106	ncbi_105062916(BCKDHA);ncbi_105064063(ACSL3);ncbi_105064304(ACACA);ncbi_105064613(ACSF2);ncbi_105065535(FASN);ncbi_105065983(SLC27A4);ncbi_105067740(ACSL1);ncbi_105067994(DHTKD1);ncbi_105069025(ACAT1);ncbi_105072011(ACSS3);ncbi_105072655(PCCA);ncbi_105072714(ELOVL1);ncbi_105072763(PPT1);ncbi_105073533(ACSS2);ncbi_105073706(ACSM3);ncbi_105077014(SLC27A2);ncbi_105079560(PDHB);ncbi_105079699(Pdk3);n…
534	GO:0045807	positive regulation of endocytosis	35	102	0.0143749	0.248106	ncbi_105062503(APOE);ncbi_105063255(TF);ncbi_105063875(CLU);ncbi_105065976(DNM1);ncbi_105066402(ARRB2);ncbi_105067960(EGF);ncbi_105068392(Dnm2);ncbi_105068570(BIN1);ncbi_105069552(Fcer1g);ncbi_105070223(ITSN1);ncbi_105070732(DAB2);ncbi_105071575(VTN);ncbi_105072047(RAB21);ncbi_105072329(ADD1);ncbi_105072421(AHSG);ncbi_105072763(PPT1);ncbi_105072914(Gulp1);ncbi_105073129(PICK1);ncbi_105073481(LBP)…
535	GO:0001580	detection of chemical stimulus involved in sensory perception of bitter taste	3	3	0.0143884	0.248106	ncbi_105070084(PIP);ncbi_105070601(AZGP1);ncbi_105075423(PIGR)
536	GO:0002254	kinin cascade	3	3	0.0143884	0.248106	ncbi_105062036(F12);ncbi_105067666(KLKB1);ncbi_105083548(PRCP)
537	GO:0002353	plasma kallikrein-kinin cascade	3	3	0.0143884	0.248106	ncbi_105062036(F12);ncbi_105067666(KLKB1);ncbi_105083548(PRCP)
538	GO:0002740	negative regulation of cytokine secretion involved in immune response	3	3	0.0143884	0.248106	ncbi_105067841(APOA1);ncbi_105067842(APOA4);ncbi_105069553(APOA2)
539	GO:0003418	growth plate cartilage chondrocyte differentiation	3	3	0.0143884	0.248106	ncbi_105066792(MATN1);ncbi_105072636(TGFBR2);ncbi_105080898(ANXA6)
540	GO:0003433	chondrocyte development involved in endochondral bone morphogenesis	3	3	0.0143884	0.248106	ncbi_105066792(MATN1);ncbi_105072636(TGFBR2);ncbi_105083328(SERPINH1)
541	GO:0006147	guanine catabolic process	3	3	0.0143884	0.248106	ncbi_105063800(DPYSL2);ncbi_105064839(AMDHD2);ncbi_105072613(DPYSL3)
542	GO:0006642	triglyceride mobilization	3	3	0.0143884	0.248106	ncbi_105062447(LIPE);ncbi_105062962(APOB);ncbi_105077802(IL6ST)
543	GO:0007412	axon target recognition	3	3	0.0143884	0.248106	ncbi_105062137(Arhgef25);ncbi_105065956(STXBP1);ncbi_105074936(Uchl1)
544	GO:0007509	mesoderm migration involved in gastrulation	3	3	0.0143884	0.248106	ncbi_105066202(ALG5);ncbi_105068756(EPB41L5);ncbi_105074949(UGDH)
545	GO:0009297	pilus assembly	3	3	0.0143884	0.248106	ncbi_105065143(LONP2);ncbi_105079324(KRT15);ncbi_105080500(TMOD3)
546	GO:0010901	regulation of very-low-density lipoprotein particle remodeling	3	3	0.0143884	0.248106	ncbi_105067841(APOA1);ncbi_105067842(APOA4);ncbi_105069553(APOA2)
547	GO:0010903	negative regulation of very-low-density lipoprotein particle remodeling	3	3	0.0143884	0.248106	ncbi_105067841(APOA1);ncbi_105067842(APOA4);ncbi_105069553(APOA2)
548	GO:0019254	carnitine metabolic process, CoA-linked	3	3	0.0143884	0.248106	ncbi_105066012(CRAT);ncbi_105072946(ACADL);ncbi_105075526(ACADM)
549	GO:0019413	acetate biosynthetic process	3	3	0.0143884	0.248106	ncbi_105073533(ACSS2);ncbi_105075542(CTH);ncbi_105083185(ACSS1)
550	GO:0030208	dermatan sulfate biosynthetic process	3	3	0.0143884	0.248106	ncbi_105064493(DCN);ncbi_105076091(BGN);ncbi_105081433(VCAN)
551	GO:0030300	regulation of intestinal cholesterol absorption	3	3	0.0143884	0.248106	ncbi_105067841(APOA1);ncbi_105067842(APOA4);ncbi_105069553(APOA2)
552	GO:0032815	negative regulation of natural killer cell activation	3	3	0.0143884	0.248106	ncbi_105062540(PGLYRP1);ncbi_105071585(LGALS9);ncbi_105074544(PGLYRP2)
553	GO:0035743	CD4-positive, alpha-beta T cell cytokine production	3	3	0.0143884	0.248106	ncbi_105070021(DENND1B);ncbi_105071048(Prkcz);ncbi_105080059(IL18)
554	GO:0035907	dorsal aorta development	3	3	0.0143884	0.248106	ncbi_105064378(NGFR);ncbi_105065964(ENG);ncbi_105075281(Rbpj)
555	GO:0042128	nitrate assimilation	3	3	0.0143884	0.248106	ncbi_105064600(RFESD);ncbi_105075908(SUOX);ncbi_105080620(SYTL4)
556	GO:0042636	negative regulation of hair cycle	3	3	0.0143884	0.248106	ncbi_105064378(NGFR);ncbi_105074862(CDH3);ncbi_105083001(FERMT1)
557	GO:0043711	pilus organization	3	3	0.0143884	0.248106	ncbi_105065143(LONP2);ncbi_105079324(KRT15);ncbi_105080500(TMOD3)
558	GO:0046356	acetyl-CoA catabolic process	3	3	0.0143884	0.248106	ncbi_105069025(ACAT1);ncbi_105072088(SUCLG1);ncbi_105080129(ACLY)
559	GO:0050859	negative regulation of B cell receptor signaling pathway	3	3	0.0143884	0.248106	ncbi_105070053(LPXN);ncbi_105071204(PTPN6);ncbi_105075198(PTPN6)
560	GO:0051790	short-chain fatty acid biosynthetic process	3	3	0.0143884	0.248106	ncbi_105063272(OXSM);ncbi_105073533(ACSS2);ncbi_105083185(ACSS1)
561	GO:0051799	negative regulation of hair follicle development	3	3	0.0143884	0.248106	ncbi_105064378(NGFR);ncbi_105074862(CDH3);ncbi_105083001(FERMT1)
562	GO:0051919	positive regulation of fibrinolysis	3	3	0.0143884	0.248106	ncbi_105062036(F12);ncbi_105067666(KLKB1);ncbi_105077372(PLG)
563	GO:0060346	bone trabecula formation	3	3	0.0143884	0.248106	ncbi_105068159(THBS3);ncbi_105071321(SFRP1);ncbi_105075731(MMP2)
564	GO:0060600	dichotomous subdivision of an epithelial terminal unit	3	3	0.0143884	0.248106	ncbi_105062381(SEMA3C);ncbi_105069140(CTSH);ncbi_105072470(NRP1)
565	GO:0070120	ciliary neurotrophic factor-mediated signaling pathway	3	3	0.0143884	0.248106	ncbi_105069144(TBC1D2B);ncbi_105077802(IL6ST);ncbi_105078764(CNTFR)
566	GO:0070339	response to bacterial lipopeptide	3	3	0.0143884	0.248106	ncbi_105062383(CD36);ncbi_105079727(TLR2);ncbi_105082208(CD14)
567	GO:0070483	detection of hypoxia	3	3	0.0143884	0.248106	ncbi_105065964(ENG);ncbi_105072636(TGFBR2);ncbi_105075375(TGFB3)
568	GO:0070543	response to linoleic acid	3	3	0.0143884	0.248106	ncbi_105062383(CD36);ncbi_105068078(SELL);ncbi_105072334(ADIPOQ)
569	GO:0071220	cellular response to bacterial lipoprotein	3	3	0.0143884	0.248106	ncbi_105062383(CD36);ncbi_105079727(TLR2);ncbi_105082208(CD14)
570	GO:0071221	cellular response to bacterial lipopeptide	3	3	0.0143884	0.248106	ncbi_105062383(CD36);ncbi_105079727(TLR2);ncbi_105082208(CD14)
571	GO:0071724	response to diacyl bacterial lipopeptide	3	3	0.0143884	0.248106	ncbi_105062383(CD36);ncbi_105079727(TLR2);ncbi_105082208(CD14)
572	GO:0071726	cellular response to diacyl bacterial lipopeptide	3	3	0.0143884	0.248106	ncbi_105062383(CD36);ncbi_105079727(TLR2);ncbi_105082208(CD14)
573	GO:0097051	establishment of protein localization to endoplasmic reticulum membrane	3	3	0.0143884	0.248106	ncbi_105063861(RAB10);ncbi_105083398(RAB3GAP1);ncbi_105083966(RAB3GAP2)
574	GO:1904026	regulation of collagen fibril organization	3	3	0.0143884	0.248106	ncbi_105063844(EMILIN1);ncbi_105064493(DCN);ncbi_105082555(COLGALT1)
575	GO:2000504	positive regulation of blood vessel remodeling	3	3	0.0143884	0.248106	ncbi_105064008(TMBIM1);ncbi_105072330(HRG);ncbi_105080059(IL18)
576	GO:1903530	regulation of secretion by cell	95	320	0.0144416	0.248592	ncbi_105061587(Rab11fip1);ncbi_105061725(PLCD1);ncbi_105061993(HMOX1);ncbi_105062357(SRI);ncbi_105062950(SDC1);ncbi_105063358(DNAJC1);ncbi_105063800(DPYSL2);ncbi_105063861(RAB10);ncbi_105063941(PRKCA);ncbi_105064358(PDE8B);ncbi_105065150(IGFBP3);ncbi_105065267(C5);ncbi_105065282(C5);ncbi_105065481(NR3C1);ncbi_105065649(LLGL2);ncbi_105065956(STXBP1);ncbi_105065976(DNM1);ncbi_105066131(Cpb2);ncbi_1…
577	GO:0010127	mycothiol-dependent detoxification	8	15	0.0145742	0.249575	ncbi_105063405(MECR);ncbi_105063881(TP53I3);ncbi_105065535(FASN);ncbi_105067894(ADH1B);ncbi_105075532(CRYZ);ncbi_105076982(SORD);ncbi_105077090(RTN4IP1);ncbi_105080082(VAT1)
578	GO:0042816	vitamin B6 metabolic process	8	15	0.0145742	0.249575	ncbi_105062916(BCKDHA);ncbi_105065038(GAPDHS);ncbi_105067300(PSAT1);ncbi_105069146(IDH3A);ncbi_105069312(SH3BP1);ncbi_105078062(PDXK);ncbi_105079560(PDHB);ncbi_105083095(BCKDHB)
579	GO:0040012	regulation of locomotion	153	540	0.0145742	0.249575	ncbi_105061993(HMOX1);ncbi_105062086(Dbn1);ncbi_105062381(SEMA3C);ncbi_105062503(APOE);ncbi_105062641(Rras);ncbi_105063151(CAV2);ncbi_105063255(TF);ncbi_105063543(HDAC4);ncbi_105063844(EMILIN1);ncbi_105063919(DOCK5);ncbi_105063941(PRKCA);ncbi_105063994(IGFBP5);ncbi_105064013(VIL1);ncbi_105064067(SERPINE2);ncbi_105064493(DCN);ncbi_105064841(Tbc1d24);ncbi_105065150(IGFBP3);ncbi_105065262(GSN);ncbi_…
580	GO:0015711	organic anion transport	78	257	0.0146918	0.251155	ncbi_105062383(CD36);ncbi_105062503(APOE);ncbi_105062504(APOC2);ncbi_105062610(DHDH);ncbi_105063027(SLC37A3);ncbi_105063043(SLC26A4);ncbi_105063530(SEPTIN2);ncbi_105063701(MOV10);ncbi_105063800(DPYSL2);ncbi_105063922(ABCA10);ncbi_105063981(GLS);ncbi_105064028(Slc6a9);ncbi_105064063(ACSL3);ncbi_105064133(SLC35A1);ncbi_105064208(DRG1);ncbi_105064304(ACACA);ncbi_105064543(PLA2G4A);ncbi_105064556(MID…
581	GO:0072507	divalent inorganic cation homeostasis	55	173	0.0147196	0.251197	ncbi_105061725(PLCD1);ncbi_105062357(SRI);ncbi_105062383(CD36);ncbi_105062503(APOE);ncbi_105063866(EPHX2);ncbi_105063941(PRKCA);ncbi_105064415(SLC30A5);ncbi_105065362(SLC30A7);ncbi_105066338(SGPL1);ncbi_105067142(Camk2d);ncbi_105067143(ANK2);ncbi_105067776(THY1);ncbi_105068211(S100A14);ncbi_105068220(S100A8);ncbi_105068222(S100A9);ncbi_105068703(DBI);ncbi_105068918(ABL2);ncbi_105069092(NMB);ncbi_…
582	GO:0001568	blood vessel development	97	328	0.0151002	0.256292	ncbi_105061725(PLCD1);ncbi_105061899(MB);ncbi_105061993(HMOX1);ncbi_105062381(SEMA3C);ncbi_105062503(APOE);ncbi_105062641(Rras);ncbi_105062962(APOB);ncbi_105063844(EMILIN1);ncbi_105063941(PRKCA);ncbi_105064378(NGFR);ncbi_105064493(DCN);ncbi_105064535(FLVCR1);ncbi_105064618(JAK1);ncbi_105065267(C5);ncbi_105065282(C5);ncbi_105065304(TGFBR3);ncbi_105065479(FGF1);ncbi_105065578(RNF213);ncbi_105065649…
583	GO:0002275	myeloid cell activation involved in immune response	97	328	0.0151002	0.256292	ncbi_105061993(HMOX1);ncbi_105062055(FAF2);ncbi_105062266(MGST1);ncbi_105062342(DERA);ncbi_105062395(FGL2);ncbi_105062488(TTR);ncbi_105062540(PGLYRP1);ncbi_105062613(FTL);ncbi_105062835(GMFG);ncbi_105063006(MGAM);ncbi_105063861(RAB10);ncbi_105063988(XRCC5);ncbi_105064008(TMBIM1);ncbi_105064789(HMOX2);ncbi_105064840(ATP6V0C);ncbi_105065262(GSN);ncbi_105065350(AGL);ncbi_105065508(MAGT1);ncbi_105065…
584	GO:0048870	cell motility	218	792	0.0151216	0.256292	ncbi_105061783(POMGNT2);ncbi_105061993(HMOX1);ncbi_105062116(STAT6);ncbi_105062381(SEMA3C);ncbi_105062503(APOE);ncbi_105062641(Rras);ncbi_105062950(SDC1);ncbi_105062962(APOB);ncbi_105063255(TF);ncbi_105063482(STMN1);ncbi_105063543(HDAC4);ncbi_105063844(EMILIN1);ncbi_105063919(DOCK5);ncbi_105063922(ABCA10);ncbi_105063941(PRKCA);ncbi_105063994(IGFBP5);ncbi_105064013(VIL1);ncbi_105064047(DES);ncbi_1…
585	GO:0051674	localization of cell	218	792	0.0151216	0.256292	ncbi_105061783(POMGNT2);ncbi_105061993(HMOX1);ncbi_105062116(STAT6);ncbi_105062381(SEMA3C);ncbi_105062503(APOE);ncbi_105062641(Rras);ncbi_105062950(SDC1);ncbi_105062962(APOB);ncbi_105063255(TF);ncbi_105063482(STMN1);ncbi_105063543(HDAC4);ncbi_105063844(EMILIN1);ncbi_105063919(DOCK5);ncbi_105063922(ABCA10);ncbi_105063941(PRKCA);ncbi_105063994(IGFBP5);ncbi_105064013(VIL1);ncbi_105064047(DES);ncbi_1…
586	GO:0042737	drug catabolic process	24	65	0.0155388	0.262438	ncbi_105064839(AMDHD2);ncbi_105065874(EPX);ncbi_105066004(KYAT1);ncbi_105067842(APOA4);ncbi_105067894(ADH1B);ncbi_105068796(PCK2);ncbi_105069025(ACAT1);ncbi_105069127(FAH);ncbi_105069140(CTSH);ncbi_105069312(SH3BP1);ncbi_105069713(Chid1);ncbi_105069792(ACE);ncbi_105070120(ASRGL1);ncbi_105070538(COMT);ncbi_105072376(BDH1);ncbi_105073138(GCAT);ncbi_105075691(SDS);ncbi_105076516(CAT);ncbi_105079347(…
587	GO:0030834	regulation of actin filament depolymerization	16	39	0.0155636	0.262438	ncbi_105062146(AVIL);ncbi_105064013(VIL1);ncbi_105065262(GSN);ncbi_105065992(SPTAN1);ncbi_105066490(NLE1);ncbi_105066510(SPTBN1);ncbi_105069312(SH3BP1);ncbi_105072098(CAPG);ncbi_105072329(ADD1);ncbi_105073140(TRIOBP);ncbi_105074672(SPTB);ncbi_105076638(Swap70);ncbi_105080500(TMOD3);ncbi_105080502(TMOD2);ncbi_105081385(TWF1);ncbi_105082457(SCIN)
588	GO:1903513	endoplasmic reticulum to cytosol transport	16	39	0.0155636	0.262438	ncbi_105062055(FAF2);ncbi_105062357(SRI);ncbi_105064076(RHBDD1);ncbi_105064120(UBE2J1);ncbi_105066504(ERLEC1);ncbi_105067142(Camk2d);ncbi_105067143(ANK2);ncbi_105069680(SEL1L);ncbi_105070671(SYVN1);ncbi_105072146(TMEM129);ncbi_105073613(FKBP1A);ncbi_105076083(BCAP31);ncbi_105078004(UBE2G2);ncbi_105078071(AUP1);ncbi_105078993(SLC8A1);ncbi_105081677(GSTO1)
589	GO:0045765	regulation of angiogenesis	47	145	0.016047	0.269126	ncbi_105061993(HMOX1);ncbi_105062641(Rras);ncbi_105063844(EMILIN1);ncbi_105063941(PRKCA);ncbi_105064378(NGFR);ncbi_105064493(DCN);ncbi_105064618(JAK1);ncbi_105065267(C5);ncbi_105065282(C5);ncbi_105065479(FGF1);ncbi_105065964(ENG);ncbi_105067278(ANXA1);ncbi_105068007(MMRN2);ncbi_105069140(CTSH);ncbi_105069802(ITGB3);ncbi_105070840(C6);ncbi_105071321(SFRP1);ncbi_105071422(PTPRM);ncbi_105071510(SERP…
590	GO:0002446	neutrophil mediated immunity	92	310	0.0160523	0.269126	ncbi_105062055(FAF2);ncbi_105062266(MGST1);ncbi_105062342(DERA);ncbi_105062395(FGL2);ncbi_105062488(TTR);ncbi_105062540(PGLYRP1);ncbi_105062613(FTL);ncbi_105062835(GMFG);ncbi_105063006(MGAM);ncbi_105063861(RAB10);ncbi_105063988(XRCC5);ncbi_105064008(TMBIM1);ncbi_105064789(HMOX2);ncbi_105064840(ATP6V0C);ncbi_105065262(GSN);ncbi_105065350(AGL);ncbi_105065508(MAGT1);ncbi_105065582(GAA);ncbi_10506559…
591	GO:0010714	positive regulation of collagen metabolic process	9	18	0.016096	0.269126	ncbi_105065964(ENG);ncbi_105066402(ARRB2);ncbi_105071509(SERPINF2);ncbi_105074292(PDGFRB);ncbi_105075375(TGFB3);ncbi_105076458(F2);ncbi_105078366(VIM);ncbi_105078953(LTBP1);ncbi_105080059(IL18)
592	GO:0044253	positive regulation of multicellular organismal metabolic process	9	18	0.016096	0.269126	ncbi_105065964(ENG);ncbi_105066402(ARRB2);ncbi_105071509(SERPINF2);ncbi_105074292(PDGFRB);ncbi_105075375(TGFB3);ncbi_105076458(F2);ncbi_105078366(VIM);ncbi_105078953(LTBP1);ncbi_105080059(IL18)
593	GO:0048521	negative regulation of behavior	9	18	0.016096	0.269126	ncbi_105062086(Dbn1);ncbi_105065267(C5);ncbi_105065282(C5);ncbi_105065672(HID1);ncbi_105069336(DDT);ncbi_105070346(GSTP1);ncbi_105072330(HRG);ncbi_105072470(NRP1);ncbi_105076884(THBS1)
594	GO:0014911	positive regulation of smooth muscle cell migration	15	36	0.0161707	0.269185	ncbi_105063543(HDAC4);ncbi_105063919(DOCK5);ncbi_105063994(IGFBP5);ncbi_105067142(Camk2d);ncbi_105069802(ITGB3);ncbi_105071575(VTN);ncbi_105072470(NRP1);ncbi_105074292(PDGFRB);ncbi_105075087(AGT);ncbi_105077179(GJA1);ncbi_105077802(IL6ST);ncbi_105078974(CYP1B1);ncbi_105079732(FGA);ncbi_105080059(IL18);ncbi_105083612(PAK1)
595	GO:0046717	acid secretion	15	36	0.0161707	0.269185	ncbi_105063800(DPYSL2);ncbi_105063981(GLS);ncbi_105064028(Slc6a9);ncbi_105064543(PLA2G4A);ncbi_105065481(NR3C1);ncbi_105065956(STXBP1);ncbi_105067278(ANXA1);ncbi_105069092(NMB);ncbi_105069792(ACE);ncbi_105080623(P2RX4);ncbi_105083085(MYO6);ncbi_105083293(STARD10);ncbi_105083398(RAB3GAP1);ncbi_105083511(KMO);ncbi_105083612(PAK1)
596	GO:0046365	monosaccharide catabolic process	20	52	0.0161969	0.269185	ncbi_105062610(DHDH);ncbi_105063841(Khk);ncbi_105065038(GAPDHS);ncbi_105065193(SHPK);ncbi_105065773(Dcxr);ncbi_105067277(ALDH1A1);ncbi_105068796(PCK2);ncbi_105070850(GALE);ncbi_105071081(ENO2);ncbi_105071569(ALDOC);ncbi_105072329(ADD1);ncbi_105073834(Acad9);ncbi_105074679(FUT8);ncbi_105075355(ADK);ncbi_105076580(LDHA);ncbi_105076982(SORD);ncbi_105078062(PDXK);ncbi_105078980(GALM);ncbi_105080718(A…
597	GO:0010035	response to inorganic substance	123	427	0.0162081	0.269185	ncbi_105061725(PLCD1);ncbi_105061899(MB);ncbi_105061993(HMOX1);ncbi_105062116(STAT6);ncbi_105062503(APOE);ncbi_105062950(SDC1);ncbi_105062962(APOB);ncbi_105063065(AKR1B1);ncbi_105063255(TF);ncbi_105063593(DTYMK);ncbi_105063663(AHCYL1);ncbi_105063841(Khk);ncbi_105063875(CLU);ncbi_105064346(HOMER1);ncbi_105064394(MAP1B);ncbi_105064415(SLC30A5);ncbi_105064543(PLA2G4A);ncbi_105065262(GSN);ncbi_105065…
598	GO:0006955	immune response	247	907	0.0165266	0.274016	ncbi_105061640(HLA-A);ncbi_105061888(RPS6);ncbi_105061993(HMOX1);ncbi_105062036(F12);ncbi_105062055(FAF2);ncbi_105062116(STAT6);ncbi_105062185(A2M);ncbi_105062266(MGST1);ncbi_105062342(DERA);ncbi_105062383(CD36);ncbi_105062395(FGL2);ncbi_105062488(TTR);ncbi_105062540(PGLYRP1);ncbi_105062613(FTL);ncbi_105062635(RPL13A);ncbi_105062637(FCGRT);ncbi_105062835(GMFG);ncbi_105062962(APOB);ncbi_105062992(…
599	GO:0042158	lipoprotein biosynthetic process	23	62	0.0166115	0.274791	ncbi_105062503(APOE);ncbi_105062962(APOB);ncbi_105063968(PGAP1);ncbi_105067841(APOA1);ncbi_105067842(APOA4);ncbi_105068163(DPM3);ncbi_105069542(NIT1);ncbi_105071570(PIGS);ncbi_105071846(DPM1);ncbi_105071905(PIGT);ncbi_105071912(PIGG);ncbi_105072530(NMT1);ncbi_105073807(GPAA1);ncbi_105073901(KDSR);ncbi_105075521(PIGK);ncbi_105077234(VNN1);ncbi_105077236(VNN2);ncbi_105079141(ZDHHC7);ncbi_105080247(…
600	GO:0051384	response to glucocorticoid	33	96	0.0166606	0.274791	ncbi_105062950(SDC1);ncbi_105063941(PRKCA);ncbi_105064543(PLA2G4A);ncbi_105064871(IGFALS);ncbi_105065350(AGL);ncbi_105065481(NR3C1);ncbi_105066427(FABP4);ncbi_105067278(ANXA1);ncbi_105067478(RPL32);ncbi_105068796(PCK2);ncbi_105069553(APOA2);ncbi_105069792(ACE);ncbi_105070121(SCGB1A1);ncbi_105070346(GSTP1);ncbi_105070733(ORM1);ncbi_105070868(C1QB);ncbi_105071510(SERPINF1);ncbi_105072334(ADIPOQ);nc…
601	GO:2000377	regulation of reactive oxygen species metabolic process	39	117	0.0168233	0.274791	ncbi_105061609(SIRT5);ncbi_105063347(PARL);ncbi_105063543(HDAC4);ncbi_105063829(MPV17);ncbi_105063875(CLU);ncbi_105064378(NGFR);ncbi_105068375(ICAM1);ncbi_105068392(Dnm2);ncbi_105069806(PID1);ncbi_105070346(GSTP1);ncbi_105071862(PTGIS);ncbi_105072636(TGFBR2);ncbi_105073041(TSPO);ncbi_105073153(RAC2);ncbi_105073420(HP);ncbi_105073516(ROMO1);ncbi_105074057(DDAH2);ncbi_105074292(PDGFRB);ncbi_1050750…
602	GO:0046148	pigment biosynthetic process	48	149	0.0169459	0.274791	ncbi_105062109(SDR9C7);ncbi_105063405(MECR);ncbi_105063649(MCM4);ncbi_105063800(DPYSL2);ncbi_105064733(DECR1);ncbi_105064839(AMDHD2);ncbi_105064958(SPTLC3);ncbi_105067300(PSAT1);ncbi_105068815(DHRS1);ncbi_105069289(SPTLC3);ncbi_105069336(DDT);ncbi_105069794(TANC2);ncbi_105069881(PCYOX1L);ncbi_105070206(Cbr3);ncbi_105070208(CBR1);ncbi_105072255(RETSAT);ncbi_105072376(BDH1);ncbi_105072613(DPYSL3);n…
603	GO:0006505	GPI anchor metabolic process	10	21	0.0169508	0.274791	ncbi_105063968(PGAP1);ncbi_105068163(DPM3);ncbi_105071570(PIGS);ncbi_105071846(DPM1);ncbi_105071905(PIGT);ncbi_105071912(PIGG);ncbi_105073807(GPAA1);ncbi_105073901(KDSR);ncbi_105075521(PIGK);ncbi_105080881(DPEP1)
604	GO:0010955	negative regulation of protein processing	10	21	0.0169508	0.274791	ncbi_105062185(A2M);ncbi_105064067(SERPINE2);ncbi_105066131(Cpb2);ncbi_105066936(SERPING1);ncbi_105071509(SERPINF2);ncbi_105071799(CTSZ);ncbi_105072340(MASP1);ncbi_105075417(C4BPB);ncbi_105075418(C4BPA);ncbi_105076884(THBS1)
605	GO:0032611	interleukin-1 beta production	10	21	0.0169508	0.274791	ncbi_105062383(CD36);ncbi_105066402(ARRB2);ncbi_105067841(APOA1);ncbi_105067842(APOA4);ncbi_105070346(GSTP1);ncbi_105073791(GSDMD);ncbi_105079727(TLR2);ncbi_105080059(IL18);ncbi_105082052(TNFAIP8);ncbi_105082774(PYCARD)
606	GO:1903318	negative regulation of protein maturation	10	21	0.0169508	0.274791	ncbi_105062185(A2M);ncbi_105064067(SERPINE2);ncbi_105066131(Cpb2);ncbi_105066936(SERPING1);ncbi_105071509(SERPINF2);ncbi_105071799(CTSZ);ncbi_105072340(MASP1);ncbi_105075417(C4BPB);ncbi_105075418(C4BPA);ncbi_105076884(THBS1)
607	GO:0009124	nucleoside monophosphate biosynthetic process	53	167	0.0170076	0.274791	ncbi_105063543(HDAC4);ncbi_105063841(Khk);ncbi_105065038(GAPDHS);ncbi_105065965(AK1);ncbi_105066137(SUCLA2);ncbi_105066355(HKDC1);ncbi_105067334(LHPP);ncbi_105067841(APOA1);ncbi_105067994(DHTKD1);ncbi_105068009(--);ncbi_105068091(Uck2);ncbi_105068450(UCKL1);ncbi_105068564(SURF1);ncbi_105068638(CTPS2);ncbi_105069218(PKM);ncbi_105069344(CHCHD10);ncbi_105069806(PID1);ncbi_105070760(ATP6V1G1);ncbi_10…
608	GO:0006573	valine metabolic process	13	30	0.0171049	0.274791	ncbi_105062354(STEAP4);ncbi_105063663(AHCYL1);ncbi_105064776(GLYR1);ncbi_105065392(ACAD8);ncbi_105067277(ALDH1A1);ncbi_105072927(HIBCH);ncbi_105074551(ILVBL);ncbi_105074998(Aldh6a1);ncbi_105075150(Aldh1a3);ncbi_105080599(ALDH2);ncbi_105081391(ALDH1L2);ncbi_105081804(ALDH18A1);ncbi_105084193(ALDH5A1)
609	GO:0022617	extracellular matrix disassembly	13	30	0.0171049	0.274791	ncbi_105062185(A2M);ncbi_105065591(TIMP2);ncbi_105065964(ENG);ncbi_105066132(LCP1);ncbi_105067666(KLKB1);ncbi_105068764(MMP14);ncbi_105068949(Lamc1);ncbi_105071741(CTSS);ncbi_105072378(MELTF);ncbi_105075731(MMP2);ncbi_105077372(PLG);ncbi_105080798(HTRA1);ncbi_105081949(FAP)
610	GO:0042119	neutrophil activation	91	307	0.0171172	0.274791	ncbi_105062055(FAF2);ncbi_105062266(MGST1);ncbi_105062342(DERA);ncbi_105062395(FGL2);ncbi_105062488(TTR);ncbi_105062540(PGLYRP1);ncbi_105062613(FTL);ncbi_105062835(GMFG);ncbi_105063006(MGAM);ncbi_105063861(RAB10);ncbi_105063988(XRCC5);ncbi_105064008(TMBIM1);ncbi_105064789(HMOX2);ncbi_105064840(ATP6V0C);ncbi_105065262(GSN);ncbi_105065350(AGL);ncbi_105065508(MAGT1);ncbi_105065582(GAA);ncbi_10506559…
611	GO:0042133	neurotransmitter metabolic process	19	49	0.0171753	0.274791	ncbi_105065597(THA2);ncbi_105070057(GLYAT);ncbi_105070538(COMT);ncbi_105073138(GCAT);ncbi_105073349(NQO1);ncbi_105074057(DDAH2);ncbi_105074998(Aldh6a1);ncbi_105075503(GLUL);ncbi_105075691(SDS);ncbi_105076908(GCHFR);ncbi_105078974(CYP1B1);ncbi_105079347(MAOA);ncbi_105079586(CHDH);ncbi_105079727(TLR2);ncbi_105080623(P2RX4);ncbi_105082711(POR);ncbi_105083386(HNMT);ncbi_105083517(SHMT1);ncbi_10508419…
612	GO:0055017	cardiac muscle tissue growth	19	49	0.0171753	0.274791	ncbi_105064162(PI16);ncbi_105065304(TGFBR3);ncbi_105065479(FGF1);ncbi_105065481(NR3C1);ncbi_105067142(Camk2d);ncbi_105067670(Sorbs2);ncbi_105067679(SLC25A4);ncbi_105067971(LARP7);ncbi_105068152(FDPS);ncbi_105072636(TGFBR2);ncbi_105075087(AGT);ncbi_105075281(Rbpj);ncbi_105076052(G6PD);ncbi_105077179(GJA1);ncbi_105078719(ndrg4);ncbi_105081087(NCAM1);ncbi_105081824(RBP4);ncbi_105082976(COL14A1);ncbi…
613	GO:0003416	endochondral bone growth	6	10	0.0171831	0.274791	ncbi_105066792(MATN1);ncbi_105068159(THBS3);ncbi_105072636(TGFBR2);ncbi_105076884(THBS1);ncbi_105080898(ANXA6);ncbi_105082711(POR)
614	GO:0003417	growth plate cartilage development	6	10	0.0171831	0.274791	ncbi_105066792(MATN1);ncbi_105068159(THBS3);ncbi_105072636(TGFBR2);ncbi_105076884(THBS1);ncbi_105080898(ANXA6);ncbi_105082711(POR)
615	GO:0006189	'de novo' IMP biosynthetic process	6	10	0.0171831	0.274791	ncbi_105066137(SUCLA2);ncbi_105072462(SEPHS1);ncbi_105072655(PCCA);ncbi_105072932(ATIC);ncbi_105077540(PFAS);ncbi_105077682(PAICS)
616	GO:0030325	adrenal gland development	6	10	0.0171831	0.274791	ncbi_105065481(NR3C1);ncbi_105067841(APOA1);ncbi_105067842(APOA4);ncbi_105073041(TSPO);ncbi_105074292(PDGFRB);ncbi_105077672(PDGFRA)
617	GO:0031290	retinal ganglion cell axon guidance	6	10	0.0171831	0.274791	ncbi_105068949(Lamc1);ncbi_105070867(EPHB2);ncbi_105071422(PTPRM);ncbi_105072470(NRP1);ncbi_105077904(RPL24);ncbi_105083657(MYCBP2)
618	GO:0032354	response to follicle-stimulating hormone	6	10	0.0171831	0.274791	ncbi_105065304(TGFBR3);ncbi_105077838(HMGCS1);ncbi_105082651(ASNS);ncbi_105082711(POR);ncbi_105083716(AR);ncbi_105083874(GCLC)
619	GO:0046113	nucleobase catabolic process	6	10	0.0171831	0.274791	ncbi_105063800(DPYSL2);ncbi_105064839(AMDHD2);ncbi_105072613(DPYSL3);ncbi_105074998(Aldh6a1);ncbi_105076580(LDHA);ncbi_105082311(AOX1)
620	GO:0098868	bone growth	6	10	0.0171831	0.274791	ncbi_105066792(MATN1);ncbi_105068159(THBS3);ncbi_105072636(TGFBR2);ncbi_105076884(THBS1);ncbi_105080898(ANXA6);ncbi_105082711(POR)
621	GO:0030335	positive regulation of cell migration	77	255	0.0172989	0.275469	ncbi_105061993(HMOX1);ncbi_105062381(SEMA3C);ncbi_105063543(HDAC4);ncbi_105063919(DOCK5);ncbi_105063941(PRKCA);ncbi_105063994(IGFBP5);ncbi_105064013(VIL1);ncbi_105064841(Tbc1d24);ncbi_105065479(FGF1);ncbi_105066622(CPNE3);ncbi_105066914(F10);ncbi_105067142(Camk2d);ncbi_105067278(ANXA1);ncbi_105067347(GLIPR2);ncbi_105067762(TRIP6);ncbi_105067776(THY1);ncbi_105067783(MCAM);ncbi_105067960(EGF);ncbi_…
622	GO:0030500	regulation of bone mineralization	11	24	0.0173189	0.275469	ncbi_105064543(PLA2G4A);ncbi_105066792(MATN1);ncbi_105069208(CD276);ncbi_105071747(ECM1);ncbi_105072421(AHSG);ncbi_105075375(TGFB3);ncbi_105076153(ANO6);ncbi_105077179(GJA1);ncbi_105078730(LTF);ncbi_105078993(SLC8A1);ncbi_123612601(BMP2K)
623	GO:0070527	platelet aggregation	11	24	0.0173189	0.275469	ncbi_105063941(PRKCA);ncbi_105064067(SERPINE2);ncbi_105065956(STXBP1);ncbi_105069802(ITGB3);ncbi_105070479(STXBP3);ncbi_105070626(FERMT3);ncbi_105071204(PTPN6);ncbi_105075198(PTPN6);ncbi_105077672(PDGFRA);ncbi_105079732(FGA);ncbi_105079733(FGG)
624	GO:0001974	blood vessel remodeling	12	27	0.0173366	0.275469	ncbi_105062381(SEMA3C);ncbi_105064008(TMBIM1);ncbi_105065304(TGFBR3);ncbi_105069792(ACE);ncbi_105072330(HRG);ncbi_105073486(TGM2);ncbi_105075087(AGT);ncbi_105075281(Rbpj);ncbi_105076091(BGN);ncbi_105077179(GJA1);ncbi_105078063(CBSL);ncbi_105080059(IL18)
625	GO:0044057	regulation of system process	74	244	0.0174626	0.277027	ncbi_105061587(Rab11fip1);ncbi_105062086(Dbn1);ncbi_105062357(SRI);ncbi_105062453(DSC2);ncbi_105062596(DSG2);ncbi_105063255(TF);ncbi_105063543(HDAC4);ncbi_105063663(AHCYL1);ncbi_105063919(DOCK5);ncbi_105063941(PRKCA);ncbi_105063981(GLS);ncbi_105063994(IGFBP5);ncbi_105064047(DES);ncbi_105064162(PI16);ncbi_105064378(NGFR);ncbi_105064841(Tbc1d24);ncbi_105065150(IGFBP3);ncbi_105065481(NR3C1);ncbi_105…
626	GO:0042129	regulation of T cell proliferation	22	59	0.0177481	0.281105	ncbi_105064248(HLA-DQA2);ncbi_105065360(VCAM1);ncbi_105067130(PDE5A);ncbi_105067278(ANXA1);ncbi_105069208(CD276);ncbi_105070121(SCGB1A1);ncbi_105071204(PTPN6);ncbi_105071585(LGALS9);ncbi_105072396(TFRC);ncbi_105072552(SLC4A1);ncbi_105072636(TGFBR2);ncbi_105073153(RAC2);ncbi_105075198(PTPN6);ncbi_105075355(ADK);ncbi_105076500(TRAF6);ncbi_105077802(IL6ST);ncbi_105078061(ICOSLG);ncbi_105079807(GPNMB…
627	GO:0033014	tetrapyrrole biosynthetic process	57	182	0.0180568	0.28554	ncbi_105062109(SDR9C7);ncbi_105062848(FBL);ncbi_105063405(MECR);ncbi_105063557(MLPH);ncbi_105063649(MCM4);ncbi_105063663(AHCYL1);ncbi_105063827(EIF2B4);ncbi_105064733(DECR1);ncbi_105064776(GLYR1);ncbi_105064958(SPTLC3);ncbi_105066004(KYAT1);ncbi_105066137(SUCLA2);ncbi_105067357(GRHPR);ncbi_105068815(DHRS1);ncbi_105069289(SPTLC3);ncbi_105069794(TANC2);ncbi_105069881(PCYOX1L);ncbi_105070206(Cbr3);n…
628	GO:0050728	negative regulation of inflammatory response	18	46	0.0181797	0.287024	ncbi_105062503(APOE);ncbi_105062540(PGLYRP1);ncbi_105067841(APOA1);ncbi_105067842(APOA4);ncbi_105068821(PROC);ncbi_105069208(CD276);ncbi_105069429(C1QTNF3);ncbi_105069713(Chid1);ncbi_105070346(GSTP1);ncbi_105071510(SERPINF1);ncbi_105071585(LGALS9);ncbi_105071862(PTGIS);ncbi_105072334(ADIPOQ);ncbi_105072374(APOD);ncbi_105074792(CDH5);ncbi_105075675(MVK);ncbi_105076458(F2);ncbi_105083114(NT5E)
629	GO:0009108	coenzyme biosynthetic process	107	368	0.0183377	0.28906	ncbi_105061791(ABHD5);ncbi_105062916(BCKDHA);ncbi_105062962(APOB);ncbi_105063841(Khk);ncbi_105063866(EPHX2);ncbi_105064040(STK16);ncbi_105064063(ACSL3);ncbi_105064304(ACACA);ncbi_105064335(DHFR);ncbi_105064506(HSD11B1);ncbi_105064613(ACSF2);ncbi_105064733(DECR1);ncbi_105065038(GAPDHS);ncbi_105065442(AUH);ncbi_105065535(FASN);ncbi_105065773(Dcxr);ncbi_105065965(AK1);ncbi_105065982(COQ4);ncbi_10506…
630	GO:0042440	pigment metabolic process	55	175	0.0185962	0.292669	ncbi_105061993(HMOX1);ncbi_105062109(SDR9C7);ncbi_105062240(HEBP1);ncbi_105063405(MECR);ncbi_105063483(PAFAH2);ncbi_105063649(MCM4);ncbi_105063800(DPYSL2);ncbi_105064733(DECR1);ncbi_105064789(HMOX2);ncbi_105064839(AMDHD2);ncbi_105064958(SPTLC3);ncbi_105067300(PSAT1);ncbi_105068815(DHRS1);ncbi_105069289(SPTLC3);ncbi_105069336(DDT);ncbi_105069794(TANC2);ncbi_105069881(PCYOX1L);ncbi_105070206(Cbr3);…
631	GO:0048659	smooth muscle cell proliferation	29	83	0.0189691	0.298065	ncbi_105061993(HMOX1);ncbi_105063065(AKR1B1);ncbi_105063543(HDAC4);ncbi_105063941(PRKCA);ncbi_105063988(XRCC5);ncbi_105063994(IGFBP5);ncbi_105065150(IGFBP3);ncbi_105067142(Camk2d);ncbi_105069802(ITGB3);ncbi_105070346(GSTP1);ncbi_105070538(COMT);ncbi_105071509(SERPINF2);ncbi_105072334(ADIPOQ);ncbi_105072374(APOD);ncbi_105072636(TGFBR2);ncbi_105073486(TGM2);ncbi_105074292(PDGFRB);ncbi_105075087(AGT…
632	GO:0036230	granulocyte activation	92	312	0.0190582	0.298991	ncbi_105062055(FAF2);ncbi_105062266(MGST1);ncbi_105062342(DERA);ncbi_105062395(FGL2);ncbi_105062488(TTR);ncbi_105062540(PGLYRP1);ncbi_105062613(FTL);ncbi_105062835(GMFG);ncbi_105063006(MGAM);ncbi_105063861(RAB10);ncbi_105063988(XRCC5);ncbi_105064008(TMBIM1);ncbi_105064789(HMOX2);ncbi_105064840(ATP6V0C);ncbi_105065262(GSN);ncbi_105065350(AGL);ncbi_105065508(MAGT1);ncbi_105065582(GAA);ncbi_10506559…
633	GO:0044550	secondary metabolite biosynthetic process	17	43	0.0191999	0.300738	ncbi_105064063(ACSL3);ncbi_105064613(ACSF2);ncbi_105065983(SLC27A4);ncbi_105067740(ACSL1);ncbi_105069336(DDT);ncbi_105072011(ACSS3);ncbi_105073533(ACSS2);ncbi_105073706(ACSM3);ncbi_105074862(CDH3);ncbi_105075542(CTH);ncbi_105077014(SLC27A2);ncbi_105078063(CBSL);ncbi_105080889(TUBB3);ncbi_105082677(SLC27A1);ncbi_105083185(ACSS1);ncbi_105083511(KMO);ncbi_105083874(GCLC)
634	GO:0043086	negative regulation of catalytic activity	125	437	0.0192838	0.301215	ncbi_105062055(FAF2);ncbi_105062086(Dbn1);ncbi_105062181(A2ML1);ncbi_105062185(A2M);ncbi_105062187(Pzp);ncbi_105062503(APOE);ncbi_105062504(APOC2);ncbi_105062835(GMFG);ncbi_105063256(ICA);ncbi_105063460(RPS6KA1);ncbi_105063558(COL6A3);ncbi_105063641(SORT1);ncbi_105063941(PRKCA);ncbi_105064008(TMBIM1);ncbi_105064013(VIL1);ncbi_105064067(SERPINE2);ncbi_105064162(PI16);ncbi_105064378(NGFR);ncbi_1050…
635	GO:0009311	oligosaccharide metabolic process	31	90	0.0193215	0.301215	ncbi_105062286(CMAS);ncbi_105062342(DERA);ncbi_105063006(MGAM);ncbi_105063841(Khk);ncbi_105063866(EPHX2);ncbi_105064049(GMPPA);ncbi_105064887(GNPTG);ncbi_105065350(AGL);ncbi_105065368(AMY2A);ncbi_105065582(GAA);ncbi_105065792(ST6GALNAC1);ncbi_105066177(ALG11);ncbi_105067334(LHPP);ncbi_105067394(ALG2);ncbi_105067627(DCTN6);ncbi_105070796(ALG12);ncbi_105070850(GALE);ncbi_105074192(ST3GAL4);ncbi_105…
636	GO:0015995	chlorophyll biosynthetic process	31	90	0.0193215	0.301215	ncbi_105062109(SDR9C7);ncbi_105063405(MECR);ncbi_105063649(MCM4);ncbi_105064733(DECR1);ncbi_105068815(DHRS1);ncbi_105069794(TANC2);ncbi_105070206(Cbr3);ncbi_105070208(CBR1);ncbi_105072255(RETSAT);ncbi_105072376(BDH1);ncbi_105073685(METTL9);ncbi_105073901(KDSR);ncbi_105074273(ITIH2);ncbi_105074290(ITIH5);ncbi_105074351(RDH13);ncbi_105074698(RDH11);ncbi_105075641(HSD17B6);ncbi_105076623(MICAL2);ncb…
637	GO:0006873	cellular ion homeostasis	85	286	0.0193861	0.301747	ncbi_105061725(PLCD1);ncbi_105061993(HMOX1);ncbi_105062357(SRI);ncbi_105062383(CD36);ncbi_105062503(APOE);ncbi_105062613(FTL);ncbi_105063043(SLC26A4);ncbi_105063255(TF);ncbi_105063866(EPHX2);ncbi_105063941(PRKCA);ncbi_105064415(SLC30A5);ncbi_105064535(FLVCR1);ncbi_105064789(HMOX2);ncbi_105064840(ATP6V0C);ncbi_105065362(SLC30A7);ncbi_105066015(LCN2);ncbi_105066268(MIPEP);ncbi_105066338(SGPL1);ncbi…
638	GO:0046496	nicotinamide nucleotide metabolic process	51	161	0.0196558	0.305467	ncbi_105062342(DERA);ncbi_105063543(HDAC4);ncbi_105063841(Khk);ncbi_105063881(TP53I3);ncbi_105064506(HSD11B1);ncbi_105064776(GLYR1);ncbi_105065038(GAPDHS);ncbi_105065193(SHPK);ncbi_105065773(Dcxr);ncbi_105066355(HKDC1);ncbi_105066834(NMNAT3);ncbi_105066979(BOLA3);ncbi_105067351(GNE);ncbi_105067357(GRHPR);ncbi_105067994(DHTKD1);ncbi_105068796(PCK2);ncbi_105068954(NCF2);ncbi_105069069(IDH2);ncbi_10…
639	GO:0070509	calcium ion import	26	73	0.0198046	0.307297	ncbi_105062357(SRI);ncbi_105064346(HOMER1);ncbi_105067142(Camk2d);ncbi_105067143(ANK2);ncbi_105067776(THY1);ncbi_105067960(EGF);ncbi_105068703(DBI);ncbi_105069792(ACE);ncbi_105069802(ITGB3);ncbi_105070486(TRPV6);ncbi_105071204(PTPN6);ncbi_105071443(AFG3L2);ncbi_105073058(SMDT1);ncbi_105073613(FKBP1A);ncbi_105074292(PDGFRB);ncbi_105075198(PTPN6);ncbi_105075383(MCU);ncbi_105076014(CASK);ncbi_105076…
640	GO:2000147	positive regulation of cell motility	79	264	0.0200348	0.310382	ncbi_105061993(HMOX1);ncbi_105062381(SEMA3C);ncbi_105063255(TF);ncbi_105063543(HDAC4);ncbi_105063919(DOCK5);ncbi_105063941(PRKCA);ncbi_105063994(IGFBP5);ncbi_105064013(VIL1);ncbi_105064841(Tbc1d24);ncbi_105065479(FGF1);ncbi_105066622(CPNE3);ncbi_105066914(F10);ncbi_105067142(Camk2d);ncbi_105067278(ANXA1);ncbi_105067347(GLIPR2);ncbi_105067762(TRIP6);ncbi_105067776(THY1);ncbi_105067783(MCAM);ncbi_1…
641	GO:0030003	cellular cation homeostasis	83	279	0.0202028	0.311818	ncbi_105061725(PLCD1);ncbi_105061993(HMOX1);ncbi_105062357(SRI);ncbi_105062383(CD36);ncbi_105062503(APOE);ncbi_105062613(FTL);ncbi_105063043(SLC26A4);ncbi_105063255(TF);ncbi_105063866(EPHX2);ncbi_105063941(PRKCA);ncbi_105064415(SLC30A5);ncbi_105064535(FLVCR1);ncbi_105064789(HMOX2);ncbi_105064840(ATP6V0C);ncbi_105065362(SLC30A7);ncbi_105066015(LCN2);ncbi_105066268(MIPEP);ncbi_105066338(SGPL1);ncbi…
642	GO:0008653	lipopolysaccharide metabolic process	16	40	0.0202218	0.311818	ncbi_105062286(CMAS);ncbi_105062342(DERA);ncbi_105063841(Khk);ncbi_105064049(GMPPA);ncbi_105064733(DECR1);ncbi_105067351(GNE);ncbi_105067627(DCTN6);ncbi_105070850(GALE);ncbi_105074351(RDH13);ncbi_105075355(ADK);ncbi_105077138(LAMA4);ncbi_105078062(PDXK);ncbi_105079790(GMDS);ncbi_105080253(GMPPB);ncbi_105082555(COLGALT1);ncbi_105083313(PGM2L1)
643	GO:0009103	lipopolysaccharide biosynthetic process	16	40	0.0202218	0.311818	ncbi_105062286(CMAS);ncbi_105062342(DERA);ncbi_105063841(Khk);ncbi_105064049(GMPPA);ncbi_105064733(DECR1);ncbi_105067351(GNE);ncbi_105067627(DCTN6);ncbi_105070850(GALE);ncbi_105074351(RDH13);ncbi_105075355(ADK);ncbi_105077138(LAMA4);ncbi_105078062(PDXK);ncbi_105079790(GMDS);ncbi_105080253(GMPPB);ncbi_105082555(COLGALT1);ncbi_105083313(PGM2L1)
644	GO:0002922	positive regulation of humoral immune response	7	13	0.020885	0.316145	ncbi_105062540(PGLYRP1);ncbi_105064388(PHB);ncbi_105070840(C6);ncbi_105076699(HPX);ncbi_105077986(S100B);ncbi_105078264(C3);ncbi_105084023(PARP1)
645	GO:0006188	IMP biosynthetic process	7	13	0.020885	0.316145	ncbi_105066137(SUCLA2);ncbi_105072462(SEPHS1);ncbi_105072655(PCCA);ncbi_105072932(ATIC);ncbi_105077540(PFAS);ncbi_105077682(PAICS);ncbi_105079674(HPRT1)
646	GO:0006775	fat-soluble vitamin metabolic process	7	13	0.020885	0.316145	ncbi_105069150(CRABP1);ncbi_105070208(CBR1);ncbi_105071890(PLTP);ncbi_105076609(CYP2R1);ncbi_105079874(LGMN);ncbi_105080395(GC);ncbi_105082780(VKORC1)
647	GO:0008614	pyridoxine metabolic process	7	13	0.020885	0.316145	ncbi_105062916(BCKDHA);ncbi_105065038(GAPDHS);ncbi_105067300(PSAT1);ncbi_105069146(IDH3A);ncbi_105078062(PDXK);ncbi_105079560(PDHB);ncbi_105083095(BCKDHB)
648	GO:0008615	pyridoxine biosynthetic process	7	13	0.020885	0.316145	ncbi_105062916(BCKDHA);ncbi_105065038(GAPDHS);ncbi_105067300(PSAT1);ncbi_105069146(IDH3A);ncbi_105078062(PDXK);ncbi_105079560(PDHB);ncbi_105083095(BCKDHB)
649	GO:0009092	homoserine metabolic process	7	13	0.020885	0.316145	ncbi_105064958(SPTLC3);ncbi_105066004(KYAT1);ncbi_105066338(SGPL1);ncbi_105069289(SPTLC3);ncbi_105073138(GCAT);ncbi_105075542(CTH);ncbi_105078063(CBSL)
650	GO:0019346	transsulfuration	7	13	0.020885	0.316145	ncbi_105064958(SPTLC3);ncbi_105066004(KYAT1);ncbi_105066338(SGPL1);ncbi_105069289(SPTLC3);ncbi_105073138(GCAT);ncbi_105075542(CTH);ncbi_105078063(CBSL)
651	GO:0034694	response to prostaglandin	7	13	0.020885	0.316145	ncbi_105061725(PLCD1);ncbi_105062962(APOB);ncbi_105064304(ACACA);ncbi_105065304(TGFBR3);ncbi_105070726(TNC);ncbi_105071321(SFRP1);ncbi_105075864(SERPINA7)
652	GO:0042819	vitamin B6 biosynthetic process	7	13	0.020885	0.316145	ncbi_105062916(BCKDHA);ncbi_105065038(GAPDHS);ncbi_105067300(PSAT1);ncbi_105069146(IDH3A);ncbi_105078062(PDXK);ncbi_105079560(PDHB);ncbi_105083095(BCKDHB)
653	GO:0055090	acylglycerol homeostasis	7	13	0.020885	0.316145	ncbi_105062503(APOE);ncbi_105062504(APOC2);ncbi_105063423(SESN2);ncbi_105067841(APOA1);ncbi_105067842(APOA4);ncbi_105069429(C1QTNF3);ncbi_105080059(IL18)
654	GO:0070328	triglyceride homeostasis	7	13	0.020885	0.316145	ncbi_105062503(APOE);ncbi_105062504(APOC2);ncbi_105063423(SESN2);ncbi_105067841(APOA1);ncbi_105067842(APOA4);ncbi_105069429(C1QTNF3);ncbi_105080059(IL18)
655	GO:0090208	positive regulation of triglyceride metabolic process	7	13	0.020885	0.316145	ncbi_105061791(ABHD5);ncbi_105062504(APOC2);ncbi_105067841(APOA1);ncbi_105067842(APOA4);ncbi_105077484(CTDNEP1);ncbi_105079362(RGN);ncbi_105082677(SLC27A1)
656	GO:0009220	pyrimidine ribonucleotide biosynthetic process	15	37	0.0212249	0.319825	ncbi_105063800(DPYSL2);ncbi_105064304(ACACA);ncbi_105064839(AMDHD2);ncbi_105065734(NME4);ncbi_105067076(Dpysl4);ncbi_105068091(Uck2);ncbi_105068450(UCKL1);ncbi_105068638(CTPS2);ncbi_105070603(TRIM4);ncbi_105072613(DPYSL3);ncbi_105072655(PCCA);ncbi_105073449(DHODH);ncbi_105078910(UPRT);ncbi_105079674(HPRT1);ncbi_105081643(UMPS)
657	GO:0032602	chemokine production	15	37	0.0212249	0.319825	ncbi_105061993(HMOX1);ncbi_105065267(C5);ncbi_105065282(C5);ncbi_105068220(S100A8);ncbi_105068222(S100A9);ncbi_105069429(C1QTNF3);ncbi_105070346(GSTP1);ncbi_105071585(LGALS9);ncbi_105072334(ADIPOQ);ncbi_105072374(APOD);ncbi_105073481(LBP);ncbi_105077986(S100B);ncbi_105079727(TLR2);ncbi_105080059(IL18);ncbi_105083024(MAVS)
658	GO:0042866	pyruvate biosynthetic process	15	37	0.0212249	0.319825	ncbi_105063841(Khk);ncbi_105065038(GAPDHS);ncbi_105066355(HKDC1);ncbi_105067994(DHTKD1);ncbi_105069218(PKM);ncbi_105070850(GALE);ncbi_105071081(ENO2);ncbi_105071569(ALDOC);ncbi_105075691(SDS);ncbi_105076580(LDHA);ncbi_105078778(IDNK);ncbi_105079560(PDHB);ncbi_105081784(PGAM1);ncbi_105083313(PGM2L1);ncbi_105083859(PGK2)
659	GO:0032526	response to retinoic acid	19	50	0.0215461	0.324172	ncbi_105062503(APOE);ncbi_105067894(ADH1B);ncbi_105068918(ABL2);ncbi_105069140(CTSH);ncbi_105070726(TNC);ncbi_105070733(ORM1);ncbi_105071510(SERPINF1);ncbi_105072329(ADD1);ncbi_105072396(TFRC);ncbi_105074292(PDGFRB);ncbi_105075731(MMP2);ncbi_105077179(GJA1);ncbi_105077261(Map7);ncbi_105077369(IGF2R);ncbi_105078073(HTRA2);ncbi_105081127(PTGES);ncbi_105081824(RBP4);ncbi_105082122(AQP1);ncbi_1050825…
660	GO:0001525	angiogenesis	75	250	0.0217105	0.326151	ncbi_105061725(PLCD1);ncbi_105061993(HMOX1);ncbi_105062641(Rras);ncbi_105063844(EMILIN1);ncbi_105063941(PRKCA);ncbi_105064378(NGFR);ncbi_105064493(DCN);ncbi_105064618(JAK1);ncbi_105065267(C5);ncbi_105065282(C5);ncbi_105065479(FGF1);ncbi_105065578(RNF213);ncbi_105065964(ENG);ncbi_105067278(ANXA1);ncbi_105067776(THY1);ncbi_105067783(MCAM);ncbi_105067960(EGF);ncbi_105068007(MMRN2);ncbi_105068764(MMP…
661	GO:0043502	regulation of muscle adaptation	22	60	0.0217552	0.326327	ncbi_105063543(HDAC4);ncbi_105063941(PRKCA);ncbi_105063994(IGFBP5);ncbi_105064162(PI16);ncbi_105065481(NR3C1);ncbi_105065883(AKAP1);ncbi_105067130(PDE5A);ncbi_105067142(Camk2d);ncbi_105067422(LMCD1);ncbi_105067679(SLC25A4);ncbi_105068152(FDPS);ncbi_105075087(AGT);ncbi_105075355(ADK);ncbi_105076052(G6PD);ncbi_105077802(IL6ST);ncbi_105080256(DAG1);ncbi_105080623(P2RX4);ncbi_105081385(TWF1);ncbi_105…
662	GO:0019362	pyridine nucleotide metabolic process	51	162	0.0220974	0.330214	ncbi_105062342(DERA);ncbi_105063543(HDAC4);ncbi_105063841(Khk);ncbi_105063881(TP53I3);ncbi_105064506(HSD11B1);ncbi_105064776(GLYR1);ncbi_105065038(GAPDHS);ncbi_105065193(SHPK);ncbi_105065773(Dcxr);ncbi_105066355(HKDC1);ncbi_105066834(NMNAT3);ncbi_105066979(BOLA3);ncbi_105067351(GNE);ncbi_105067357(GRHPR);ncbi_105067994(DHTKD1);ncbi_105068796(PCK2);ncbi_105068954(NCF2);ncbi_105069069(IDH2);ncbi_10…
663	GO:0046434	organophosphate catabolic process	51	162	0.0220974	0.330214	ncbi_105062342(DERA);ncbi_105062504(APOC2);ncbi_105063543(HDAC4);ncbi_105063841(Khk);ncbi_105064358(PDE8B);ncbi_105064543(PLA2G4A);ncbi_105064776(GLYR1);ncbi_105065038(GAPDHS);ncbi_105065546(PYCR1);ncbi_105066355(HKDC1);ncbi_105067130(PDE5A);ncbi_105067653(MTMR7);ncbi_105067994(DHTKD1);ncbi_105068796(PCK2);ncbi_105068954(NCF2);ncbi_105068963(ENTPD4);ncbi_105069025(ACAT1);ncbi_105069218(PKM);ncbi_…
664	GO:0009083	branched-chain amino acid catabolic process	14	34	0.0221808	0.330214	ncbi_105064776(GLYR1);ncbi_105065392(ACAD8);ncbi_105065442(AUH);ncbi_105067277(ALDH1A1);ncbi_105069025(ACAT1);ncbi_105072927(HIBCH);ncbi_105074998(Aldh6a1);ncbi_105075150(Aldh1a3);ncbi_105080599(ALDH2);ncbi_105081391(ALDH1L2);ncbi_105081804(ALDH18A1);ncbi_105083095(BCKDHB);ncbi_105083162(Dtd1);ncbi_105084193(ALDH5A1)
665	GO:0045833	negative regulation of lipid metabolic process	14	34	0.0221808	0.330214	ncbi_105062503(APOE);ncbi_105062504(APOC2);ncbi_105063036(FMC1);ncbi_105063861(RAB10);ncbi_105064358(PDE8B);ncbi_105068703(DBI);ncbi_105069553(APOA2);ncbi_105071439(CIDEA);ncbi_105072374(APOD);ncbi_105072946(ACADL);ncbi_105075920(Ormdl2);ncbi_105077484(CTDNEP1);ncbi_105081249(LPCAT1);ncbi_105082677(SLC27A1)
666	GO:1900026	positive regulation of substrate adhesion-dependent cell spreading	14	34	0.0221808	0.330214	ncbi_105062086(Dbn1);ncbi_105063919(DOCK5);ncbi_105067841(APOA1);ncbi_105067842(APOA4);ncbi_105068392(Dnm2);ncbi_105069802(ITGB3);ncbi_105070370(MYOC);ncbi_105070732(DAB2);ncbi_105071699(S100A10);ncbi_105072470(NRP1);ncbi_105073140(TRIOBP);ncbi_105074321(MYADM);ncbi_105079732(FGA);ncbi_105079733(FGG)
667	GO:0046474	glycerophospholipid biosynthetic process	46	144	0.0222292	0.330438	ncbi_105061791(ABHD5);ncbi_105061811(SACM1L);ncbi_105062133(PIP4K2C);ncbi_105062858(PLD3);ncbi_105063402(Pip4k2a);ncbi_105063680(CEPT1);ncbi_105063861(RAB10);ncbi_105063968(PGAP1);ncbi_105064054(PISD);ncbi_105064063(ACSL3);ncbi_105064543(PLA2G4A);ncbi_105065479(FGF1);ncbi_105065595(PGS1);ncbi_105065892(PCTP);ncbi_105066265(MTMR6);ncbi_105066622(CPNE3);ncbi_105067653(MTMR7);ncbi_105067715(AGPAT5);…
668	GO:0030336	negative regulation of cell migration	39	119	0.0222643	0.330464	ncbi_105061993(HMOX1);ncbi_105062503(APOE);ncbi_105062641(Rras);ncbi_105063844(EMILIN1);ncbi_105063994(IGFBP5);ncbi_105064493(DCN);ncbi_105065150(IGFBP3);ncbi_105065267(C5);ncbi_105065282(C5);ncbi_105065304(TGFBR3);ncbi_105065621(CYGB);ncbi_105065649(LLGL2);ncbi_105065964(ENG);ncbi_105067776(THY1);ncbi_105068007(MMRN2);ncbi_105069069(IDH2);ncbi_105069336(DDT);ncbi_105070346(GSTP1);ncbi_105071321(…
669	GO:0042398	cellular modified amino acid biosynthetic process	31	91	0.022666	0.335641	ncbi_105061999(GFPT2);ncbi_105064054(PISD);ncbi_105064335(DHFR);ncbi_105066004(KYAT1);ncbi_105066338(SGPL1);ncbi_105067244(PLOD3);ncbi_105069360(GGT5);ncbi_105070140(HNRNPUL2);ncbi_105070223(ITSN1);ncbi_105070965(MTHFR);ncbi_105071155(PLOD1);ncbi_105072462(SEPHS1);ncbi_105072932(ATIC);ncbi_105074762(SUMF1);ncbi_105075356(LPCAT3);ncbi_105075526(ACADM);ncbi_105075542(CTH);ncbi_105075801(GFPT1);ncbi…
670	GO:0007565	female pregnancy	35	105	0.0226868	0.335641	ncbi_105062185(A2M);ncbi_105062187(Pzp);ncbi_105062447(LIPE);ncbi_105062596(DSG2);ncbi_105063065(AKR1B1);ncbi_105063994(IGFBP5);ncbi_105064067(SERPINE2);ncbi_105064543(PLA2G4A);ncbi_105065150(IGFBP3);ncbi_105065640(His3.3A);ncbi_105065849(VMP1);ncbi_105069792(ACE);ncbi_105069802(ITGB3);ncbi_105070121(SCGB1A1);ncbi_105070538(COMT);ncbi_105070736(AMBP);ncbi_105071585(LGALS9);ncbi_105071862(PTGIS);n…
671	GO:0033993	response to lipid	152	543	0.0227146	0.335641	ncbi_105061725(PLCD1);ncbi_105061993(HMOX1);ncbi_105062116(STAT6);ncbi_105062266(MGST1);ncbi_105062383(CD36);ncbi_105062385(GNAI1);ncbi_105062503(APOE);ncbi_105062596(DSG2);ncbi_105062950(SDC1);ncbi_105062962(APOB);ncbi_105063423(SESN2);ncbi_105063593(DTYMK);ncbi_105063777(UFL1);ncbi_105063941(PRKCA);ncbi_105063988(XRCC5);ncbi_105064304(ACACA);ncbi_105064378(NGFR);ncbi_105064388(PHB);ncbi_1050643…
672	GO:0046209	nitric oxide metabolic process	18	47	0.0229362	0.33608	ncbi_105063875(CLU);ncbi_105068375(ICAM1);ncbi_105068392(Dnm2);ncbi_105071862(PTGIS);ncbi_105073041(TSPO);ncbi_105073349(NQO1);ncbi_105074057(DDAH2);ncbi_105075087(AGT);ncbi_105076908(GCHFR);ncbi_105078000(ITGB2);ncbi_105078620(CD34);ncbi_105078974(CYP1B1);ncbi_105079362(RGN);ncbi_105079727(TLR2);ncbi_105080623(P2RX4);ncbi_105082711(POR);ncbi_123613388(ATP2B4);ncbi_123615981(PTX3)
673	GO:0009593	detection of chemical stimulus	8	16	0.0230332	0.33608	ncbi_105065964(ENG);ncbi_105070084(PIP);ncbi_105070601(AZGP1);ncbi_105072636(TGFBR2);ncbi_105073481(LBP);ncbi_105075375(TGFB3);ncbi_105075423(PIGR);ncbi_105079727(TLR2)
674	GO:0018149	peptide cross-linking	8	16	0.0230332	0.33608	ncbi_105064493(DCN);ncbi_105067269(MAMDC2);ncbi_105067278(ANXA1);ncbi_105070639(EGFLAM);ncbi_105073486(TGM2);ncbi_105076091(BGN);ncbi_105076884(THBS1);ncbi_105079788(F13A1)
675	GO:0050873	brown fat cell differentiation	8	16	0.0230332	0.33608	ncbi_105061899(MB);ncbi_105063929(EBF2);ncbi_105066427(FABP4);ncbi_105068865(RARRES2);ncbi_105072334(ADIPOQ);ncbi_105074998(Aldh6a1);ncbi_105077138(LAMA4);ncbi_105078225(LRG1)
676	GO:0043312	neutrophil degranulation	89	303	0.023037	0.33608	ncbi_105062055(FAF2);ncbi_105062266(MGST1);ncbi_105062342(DERA);ncbi_105062395(FGL2);ncbi_105062488(TTR);ncbi_105062540(PGLYRP1);ncbi_105062613(FTL);ncbi_105062835(GMFG);ncbi_105063006(MGAM);ncbi_105063861(RAB10);ncbi_105063988(XRCC5);ncbi_105064008(TMBIM1);ncbi_105064789(HMOX2);ncbi_105064840(ATP6V0C);ncbi_105065262(GSN);ncbi_105065350(AGL);ncbi_105065508(MAGT1);ncbi_105065582(GAA);ncbi_10506559…
677	GO:0006534	cysteine metabolic process	13	31	0.0230494	0.33608	ncbi_105063663(AHCYL1);ncbi_105064049(GMPPA);ncbi_105064958(SPTLC3);ncbi_105066004(KYAT1);ncbi_105066338(SGPL1);ncbi_105069289(SPTLC3);ncbi_105073138(GCAT);ncbi_105075542(CTH);ncbi_105075691(SDS);ncbi_105076103(CLCN5);ncbi_105078063(CBSL);ncbi_105080273(Impdh2);ncbi_105083874(GCLC)
678	GO:0009252	peptidoglycan biosynthetic process	13	31	0.0230494	0.33608	ncbi_105061999(GFPT2);ncbi_105064049(GMPPA);ncbi_105064304(ACACA);ncbi_105067627(DCTN6);ncbi_105069413(UGT3A1);ncbi_105069414(UGT3A1);ncbi_105069911(RPL35);ncbi_105072655(PCCA);ncbi_105075801(GFPT1);ncbi_105077138(LAMA4);ncbi_105079531(DHRSX);ncbi_105080253(GMPPB);ncbi_105083313(PGM2L1)
679	GO:0009404	toxin metabolic process	13	31	0.0230494	0.33608	ncbi_105063405(MECR);ncbi_105063881(TP53I3);ncbi_105065535(FASN);ncbi_105067894(ADH1B);ncbi_105071077(SDF4);ncbi_105075037(ARL1);ncbi_105075532(CRYZ);ncbi_105075542(CTH);ncbi_105076982(SORD);ncbi_105077090(RTN4IP1);ncbi_105078063(CBSL);ncbi_105078974(CYP1B1);ncbi_105081677(GSTO1)
680	GO:0060840	artery development	13	31	0.0230494	0.33608	ncbi_105062503(APOE);ncbi_105062962(APOB);ncbi_105064378(NGFR);ncbi_105065964(ENG);ncbi_105067950(SEC24B);ncbi_105068087(Prrx1);ncbi_105068392(Dnm2);ncbi_105072470(NRP1);ncbi_105074292(PDGFRB);ncbi_105075281(Rbpj);ncbi_105077547(MYH10);ncbi_105078953(LTBP1);ncbi_105083343(PDE2A)
681	GO:0016051	carbohydrate biosynthetic process	61	199	0.023341	0.33656	ncbi_105061725(PLCD1);ncbi_105062286(CMAS);ncbi_105062342(DERA);ncbi_105062970(SEPTIN6);ncbi_105063065(AKR1B1);ncbi_105063347(PARL);ncbi_105063423(SESN2);ncbi_105063841(Khk);ncbi_105064049(GMPPA);ncbi_105064304(ACACA);ncbi_105064421(NLN);ncbi_105064733(DECR1);ncbi_105064887(GNPTG);ncbi_105065038(GAPDHS);ncbi_105065350(AGL);ncbi_105065368(AMY2A);ncbi_105065481(NR3C1);ncbi_105065792(ST6GALNAC1);ncb…
682	GO:0042098	T cell proliferation	26	74	0.0236606	0.33656	ncbi_105061888(RPS6);ncbi_105064248(HLA-DQA2);ncbi_105065360(VCAM1);ncbi_105067130(PDE5A);ncbi_105067278(ANXA1);ncbi_105069208(CD276);ncbi_105070121(SCGB1A1);ncbi_105071204(PTPN6);ncbi_105071585(LGALS9);ncbi_105072396(TFRC);ncbi_105072552(SLC4A1);ncbi_105072636(TGFBR2);ncbi_105073153(RAC2);ncbi_105073613(FKBP1A);ncbi_105075198(PTPN6);ncbi_105075355(ADK);ncbi_105076500(TRAF6);ncbi_105077802(IL6ST)…
683	GO:0048878	chemical homeostasis	150	536	0.0237482	0.33656	ncbi_105061725(PLCD1);ncbi_105061888(RPS6);ncbi_105061993(HMOX1);ncbi_105062354(STEAP4);ncbi_105062357(SRI);ncbi_105062383(CD36);ncbi_105062503(APOE);ncbi_105062504(APOC2);ncbi_105062613(FTL);ncbi_105062962(APOB);ncbi_105063043(SLC26A4);ncbi_105063065(AKR1B1);ncbi_105063255(TF);ncbi_105063423(SESN2);ncbi_105063482(STMN1);ncbi_105063866(EPHX2);ncbi_105063941(PRKCA);ncbi_105063994(IGFBP5);ncbi_1050…
684	GO:0010812	negative regulation of cell-substrate adhesion	12	28	0.0237742	0.33656	ncbi_105067964(AP1AR);ncbi_105068764(MMP14);ncbi_105070370(MYOC);ncbi_105072374(APOD);ncbi_105072378(MELTF);ncbi_105073021(FBLN1);ncbi_105073142(LGALS1);ncbi_105075551(ACTN4);ncbi_105075731(MMP2);ncbi_105076014(CASK);ncbi_105076884(THBS1);ncbi_105077372(PLG)
685	GO:0051272	positive regulation of cellular component movement	83	281	0.024052	0.33656	ncbi_105061993(HMOX1);ncbi_105062381(SEMA3C);ncbi_105063255(TF);ncbi_105063482(STMN1);ncbi_105063543(HDAC4);ncbi_105063919(DOCK5);ncbi_105063941(PRKCA);ncbi_105063994(IGFBP5);ncbi_105064013(VIL1);ncbi_105064841(Tbc1d24);ncbi_105064883(Ift140);ncbi_105065479(FGF1);ncbi_105066622(CPNE3);ncbi_105066914(F10);ncbi_105067142(Camk2d);ncbi_105067278(ANXA1);ncbi_105067347(GLIPR2);ncbi_105067762(TRIP6);ncb…
686	GO:0006506	GPI anchor biosynthetic process	9	19	0.0241046	0.33656	ncbi_105063968(PGAP1);ncbi_105068163(DPM3);ncbi_105071570(PIGS);ncbi_105071846(DPM1);ncbi_105071905(PIGT);ncbi_105071912(PIGG);ncbi_105073807(GPAA1);ncbi_105073901(KDSR);ncbi_105075521(PIGK)
687	GO:0033617	mitochondrial respiratory chain complex IV assembly	9	19	0.0241046	0.33656	ncbi_105065045(COX6B1);ncbi_105068564(SURF1);ncbi_105068566(SURF4);ncbi_105070815(SCO2);ncbi_105072630(CMC1);ncbi_105074716(COX16);ncbi_105075282(SMIM20);ncbi_105080095(COA3);ncbi_105080391(COX18)
688	GO:0046949	fatty-acyl-CoA biosynthetic process	9	19	0.0241046	0.33656	ncbi_105064063(ACSL3);ncbi_105064304(ACACA);ncbi_105065535(FASN);ncbi_105067740(ACSL1);ncbi_105069025(ACAT1);ncbi_105072714(ELOVL1);ncbi_105072763(PPT1);ncbi_105080129(ACLY);ncbi_105083095(BCKDHB)
689	GO:0071827	plasma lipoprotein particle organization	9	19	0.0241046	0.33656	ncbi_105062503(APOE);ncbi_105062962(APOB);ncbi_105064063(ACSL3);ncbi_105067841(APOA1);ncbi_105067842(APOA4);ncbi_105069553(APOA2);ncbi_105071890(PLTP);ncbi_105075087(AGT);ncbi_105080389(ALB)
690	GO:0097034	mitochondrial respiratory chain complex IV biogenesis	9	19	0.0241046	0.33656	ncbi_105065045(COX6B1);ncbi_105068564(SURF1);ncbi_105068566(SURF4);ncbi_105070815(SCO2);ncbi_105072630(CMC1);ncbi_105074716(COX16);ncbi_105075282(SMIM20);ncbi_105080095(COA3);ncbi_105080391(COX18)
691	GO:0045785	positive regulation of cell adhesion	62	203	0.0241225	0.33656	ncbi_105062086(Dbn1);ncbi_105063844(EMILIN1);ncbi_105063919(DOCK5);ncbi_105063941(PRKCA);ncbi_105064248(HLA-DQA2);ncbi_105065360(VCAM1);ncbi_105067278(ANXA1);ncbi_105067581(Fbln2);ncbi_105067776(THY1);ncbi_105067841(APOA1);ncbi_105067842(APOA4);ncbi_105068375(ICAM1);ncbi_105068392(Dnm2);ncbi_105068756(EPB41L5);ncbi_105069208(CD276);ncbi_105069802(ITGB3);ncbi_105070076(Stx3);ncbi_105070370(MYOC);n…
692	GO:0002828	regulation of type 2 immune response	5	8	0.0242709	0.33656	ncbi_105062116(STAT6);ncbi_105067278(ANXA1);ncbi_105071048(Prkcz);ncbi_105071747(ECM1);ncbi_105080059(IL18)
693	GO:0010874	regulation of cholesterol efflux	5	8	0.0242709	0.33656	ncbi_105062503(APOE);ncbi_105067960(EGF);ncbi_105071890(PLTP);ncbi_105072334(ADIPOQ);ncbi_105082858(PON1)
694	GO:0030682	evasion or tolerance of host defense response	5	8	0.0242709	0.33656	ncbi_105063968(PGAP1);ncbi_105068815(DHRS1);ncbi_105069873(ARHGEF37);ncbi_105072374(APOD);ncbi_105081824(RBP4)
695	GO:0032119	sequestering of zinc ion	5	8	0.0242709	0.33656	ncbi_105064415(SLC30A5);ncbi_105065362(SLC30A7);ncbi_105068220(S100A8);ncbi_105068222(S100A9);ncbi_105076993(SLC30A4)
696	GO:0032488	Cdc42 protein signal transduction	5	8	0.0242709	0.33656	ncbi_105062503(APOE);ncbi_105067841(APOA1);ncbi_105067842(APOA4);ncbi_105072470(NRP1);ncbi_105079392(WAS)
697	GO:0034433	steroid esterification	5	8	0.0242709	0.33656	ncbi_105062503(APOE);ncbi_105067841(APOA1);ncbi_105067842(APOA4);ncbi_105069553(APOA2);ncbi_105075087(AGT)
698	GO:0034434	sterol esterification	5	8	0.0242709	0.33656	ncbi_105062503(APOE);ncbi_105067841(APOA1);ncbi_105067842(APOA4);ncbi_105069553(APOA2);ncbi_105075087(AGT)
699	GO:0034435	cholesterol esterification	5	8	0.0242709	0.33656	ncbi_105062503(APOE);ncbi_105067841(APOA1);ncbi_105067842(APOA4);ncbi_105069553(APOA2);ncbi_105075087(AGT)
700	GO:0043691	reverse cholesterol transport	5	8	0.0242709	0.33656	ncbi_105062503(APOE);ncbi_105063875(CLU);ncbi_105067841(APOA1);ncbi_105067842(APOA4);ncbi_105069553(APOA2)
701	GO:0044342	type B pancreatic cell proliferation	5	8	0.0242709	0.33656	ncbi_105063036(FMC1);ncbi_105063994(IGFBP5);ncbi_105065150(IGFBP3);ncbi_105071321(SFRP1);ncbi_105075355(ADK)
702	GO:0044413	avoidance of host defenses	5	8	0.0242709	0.33656	ncbi_105063968(PGAP1);ncbi_105068815(DHRS1);ncbi_105069873(ARHGEF37);ncbi_105072374(APOD);ncbi_105081824(RBP4)
703	GO:0044415	evasion or tolerance of host defenses	5	8	0.0242709	0.33656	ncbi_105063968(PGAP1);ncbi_105068815(DHRS1);ncbi_105069873(ARHGEF37);ncbi_105072374(APOD);ncbi_105081824(RBP4)
704	GO:0044539	long-chain fatty acid import	5	8	0.0242709	0.33656	ncbi_105062383(CD36);ncbi_105064063(ACSL3);ncbi_105065983(SLC27A4);ncbi_105067740(ACSL1);ncbi_105082677(SLC27A1)
705	GO:0048251	elastic fiber assembly	5	8	0.0242709	0.33656	ncbi_105063844(EMILIN1);ncbi_105070698(EFEMP2);ncbi_105073736(MYH11);ncbi_105074122(TNXB);ncbi_105079867(FBLN5)
706	GO:0050746	regulation of lipoprotein metabolic process	5	8	0.0242709	0.33656	ncbi_105067842(APOA4);ncbi_105069802(ITGB3);ncbi_105072374(APOD);ncbi_105083398(RAB3GAP1);ncbi_105083966(RAB3GAP2)
707	GO:0050909	sensory perception of taste	5	8	0.0242709	0.33656	ncbi_105062383(CD36);ncbi_105070084(PIP);ncbi_105070601(AZGP1);ncbi_105075423(PIGR);ncbi_105075550(GNG12)
708	GO:0051807	evasion or tolerance of defense response of other organism involved in symbiotic interaction	5	8	0.0242709	0.33656	ncbi_105063968(PGAP1);ncbi_105068815(DHRS1);ncbi_105069873(ARHGEF37);ncbi_105072374(APOD);ncbi_105081824(RBP4)
709	GO:0051832	avoidance of defenses of other organism involved in symbiotic interaction	5	8	0.0242709	0.33656	ncbi_105063968(PGAP1);ncbi_105068815(DHRS1);ncbi_105069873(ARHGEF37);ncbi_105072374(APOD);ncbi_105081824(RBP4)
710	GO:0051834	evasion or tolerance of defenses of other organism involved in symbiotic interaction	5	8	0.0242709	0.33656	ncbi_105063968(PGAP1);ncbi_105068815(DHRS1);ncbi_105069873(ARHGEF37);ncbi_105072374(APOD);ncbi_105081824(RBP4)
711	GO:1901201	regulation of extracellular matrix assembly	5	8	0.0242709	0.33656	ncbi_105063844(EMILIN1);ncbi_105067807(PHLDB1);ncbi_105075087(AGT);ncbi_105075836(ANTXR1);ncbi_105080256(DAG1)
712	GO:0010613	positive regulation of cardiac muscle hypertrophy	11	25	0.0242756	0.33656	ncbi_105063941(PRKCA);ncbi_105065481(NR3C1);ncbi_105067130(PDE5A);ncbi_105067142(Camk2d);ncbi_105067679(SLC25A4);ncbi_105068152(FDPS);ncbi_105075087(AGT);ncbi_105075355(ADK);ncbi_105077802(IL6ST);ncbi_105081385(TWF1);ncbi_105084023(PARP1)
713	GO:0014742	positive regulation of muscle hypertrophy	11	25	0.0242756	0.33656	ncbi_105063941(PRKCA);ncbi_105065481(NR3C1);ncbi_105067130(PDE5A);ncbi_105067142(Camk2d);ncbi_105067679(SLC25A4);ncbi_105068152(FDPS);ncbi_105075087(AGT);ncbi_105075355(ADK);ncbi_105077802(IL6ST);ncbi_105081385(TWF1);ncbi_105084023(PARP1)
714	GO:0040013	negative regulation of locomotion	48	152	0.0244341	0.33656	ncbi_105061993(HMOX1);ncbi_105062086(Dbn1);ncbi_105062503(APOE);ncbi_105062641(Rras);ncbi_105063844(EMILIN1);ncbi_105063994(IGFBP5);ncbi_105064493(DCN);ncbi_105065150(IGFBP3);ncbi_105065262(GSN);ncbi_105065267(C5);ncbi_105065282(C5);ncbi_105065304(TGFBR3);ncbi_105065621(CYGB);ncbi_105065649(LLGL2);ncbi_105065964(ENG);ncbi_105067776(THY1);ncbi_105067964(AP1AR);ncbi_105068007(MMRN2);ncbi_105069069(…
715	GO:0006574	valine catabolic process	10	22	0.0244401	0.33656	ncbi_105064776(GLYR1);ncbi_105065392(ACAD8);ncbi_105067277(ALDH1A1);ncbi_105072927(HIBCH);ncbi_105074998(Aldh6a1);ncbi_105075150(Aldh1a3);ncbi_105080599(ALDH2);ncbi_105081391(ALDH1L2);ncbi_105081804(ALDH18A1);ncbi_105084193(ALDH5A1)
716	GO:0032677	regulation of interleukin-8 production	10	22	0.0244401	0.33656	ncbi_105067278(ANXA1);ncbi_105069553(APOA2);ncbi_105072334(ADIPOQ);ncbi_105073481(LBP);ncbi_105078736(DDX58);ncbi_105079727(TLR2);ncbi_105080059(IL18);ncbi_105080748(AFAP1L2);ncbi_105082208(CD14);ncbi_105083024(MAVS)
717	GO:0033344	cholesterol efflux	10	22	0.0244401	0.33656	ncbi_105062503(APOE);ncbi_105062504(APOC2);ncbi_105062962(APOB);ncbi_105067841(APOA1);ncbi_105067842(APOA4);ncbi_105067960(EGF);ncbi_105069553(APOA2);ncbi_105071890(PLTP);ncbi_105072334(ADIPOQ);ncbi_105082858(PON1)
718	GO:0035987	endodermal cell differentiation	10	22	0.0244401	0.33656	ncbi_105068616(COL5A1);ncbi_105068764(MMP14);ncbi_105071376(LAMA3);ncbi_105071575(VTN);ncbi_105072916(COL5A2);ncbi_105075724(ITGA7);ncbi_105075731(MMP2);ncbi_105076384(ITGA5);ncbi_105078000(ITGB2);ncbi_105081644(ITGB5)
719	GO:0050710	negative regulation of cytokine secretion	10	22	0.0244401	0.33656	ncbi_105067278(ANXA1);ncbi_105067841(APOA1);ncbi_105067842(APOA4);ncbi_105069429(C1QTNF3);ncbi_105069553(APOA2);ncbi_105071439(CIDEA);ncbi_105071585(LGALS9);ncbi_105073021(FBLN1);ncbi_105078620(CD34);ncbi_105084023(PARP1)
720	GO:1902042	negative regulation of extrinsic apoptotic signaling pathway via death domain receptors	10	22	0.0244401	0.33656	ncbi_105061993(HMOX1);ncbi_105064008(TMBIM1);ncbi_105066840(FAIM);ncbi_105068138(ARHGEF2);ncbi_105068375(ICAM1);ncbi_105069518(PEA15);ncbi_105073585(BCL2L1);ncbi_105079732(FGA);ncbi_105079733(FGG);ncbi_105082299(CASP8)
721	GO:0002283	neutrophil activation involved in immune response	89	304	0.0250185	0.344048	ncbi_105062055(FAF2);ncbi_105062266(MGST1);ncbi_105062342(DERA);ncbi_105062395(FGL2);ncbi_105062488(TTR);ncbi_105062540(PGLYRP1);ncbi_105062613(FTL);ncbi_105062835(GMFG);ncbi_105063006(MGAM);ncbi_105063861(RAB10);ncbi_105063988(XRCC5);ncbi_105064008(TMBIM1);ncbi_105064789(HMOX2);ncbi_105064840(ATP6V0C);ncbi_105065262(GSN);ncbi_105065350(AGL);ncbi_105065508(MAGT1);ncbi_105065582(GAA);ncbi_10506559…
722	GO:0044699	single-organism process	1490	6044	0.0253602	0.348264	ncbi_105061587(Rab11fip1);ncbi_105061609(SIRT5);ncbi_105061725(PLCD1);ncbi_105061757(RPL14);ncbi_105061783(POMGNT2);ncbi_105061791(ABHD5);ncbi_105061805(CLEC3B);ncbi_105061811(SACM1L);ncbi_105061888(RPS6);ncbi_105061899(MB);ncbi_105061946(RPS8);ncbi_105061993(HMOX1);ncbi_105061999(GFPT2);ncbi_105062033(GRK6);ncbi_105062036(F12);ncbi_105062055(FAF2);ncbi_105062086(Dbn1);ncbi_105062107(HSD17B6);ncb…
723	);ncbi_123612601(BMP2K);ncbi_123613388(ATP2B4);ncbi_123615419(Cobl);ncbi_123615981(PTX3);ncbi_123616117(Atp11a);ncbi_123618324(FN1);ncbi_123619373(PPP3R1);ncbi_123619773(SYNJ2)
724	GO:0009233	menaquinone metabolic process	25	71	0.0254758	0.348885	ncbi_105061791(ABHD5);ncbi_105062962(APOB);ncbi_105063866(EPHX2);ncbi_105064063(ACSL3);ncbi_105064613(ACSF2);ncbi_105065442(AUH);ncbi_105065983(SLC27A4);ncbi_105066479(ECHDC2);ncbi_105067740(ACSL1);ncbi_105071081(ENO2);ncbi_105072011(ACSS3);ncbi_105072927(HIBCH);ncbi_105073533(ACSS2);ncbi_105073706(ACSM3);ncbi_105073974(MGLL);ncbi_105074219(ECHDC3);ncbi_105074551(ILVBL);ncbi_105076230(METTL7A);nc…
725	GO:0009234	menaquinone biosynthetic process	25	71	0.0254758	0.348885	ncbi_105061791(ABHD5);ncbi_105062962(APOB);ncbi_105063866(EPHX2);ncbi_105064063(ACSL3);ncbi_105064613(ACSF2);ncbi_105065442(AUH);ncbi_105065983(SLC27A4);ncbi_105066479(ECHDC2);ncbi_105067740(ACSL1);ncbi_105071081(ENO2);ncbi_105072011(ACSS3);ncbi_105072927(HIBCH);ncbi_105073533(ACSS2);ncbi_105073706(ACSM3);ncbi_105073974(MGLL);ncbi_105074219(ECHDC3);ncbi_105074551(ILVBL);ncbi_105076230(METTL7A);nc…
726	GO:0000097	sulfur amino acid biosynthetic process	16	41	0.0258683	0.353771	ncbi_105063827(EIF2B4);ncbi_105063866(EPHX2);ncbi_105064049(GMPPA);ncbi_105065038(GAPDHS);ncbi_105070965(MTHFR);ncbi_105072329(ADD1);ncbi_105075542(CTH);ncbi_105075691(SDS);ncbi_105076103(CLCN5);ncbi_105076230(METTL7A);ncbi_105078063(CBSL);ncbi_105079563(ABHD6);ncbi_105080273(Impdh2);ncbi_105080718(ADD3);ncbi_105081437(METTL7B);ncbi_105082729(ABHD11)
727	GO:0098742	cell-cell adhesion via plasma-membrane adhesion molecules	27	78	0.026042	0.355656	ncbi_105062453(DSC2);ncbi_105062596(DSG2);ncbi_105065360(VCAM1);ncbi_105067783(MCAM);ncbi_105067841(APOA1);ncbi_105067842(APOA4);ncbi_105067849(Cadm1);ncbi_105068078(SELL);ncbi_105069491(CADM3);ncbi_105070264(Cldn8);ncbi_105071422(PTPRM);ncbi_105071585(LGALS9);ncbi_105072334(ADIPOQ);ncbi_105072510(FZD1);ncbi_105072636(TGFBR2);ncbi_105072712(PTPRF);ncbi_105073142(LGALS1);ncbi_105074161(ESAM);ncbi_…
728	GO:0019674	NAD metabolic process	22	61	0.0264268	0.35992	ncbi_105065038(GAPDHS);ncbi_105066834(NMNAT3);ncbi_105068796(PCK2);ncbi_105069146(IDH3A);ncbi_105070373(NADSYN1);ncbi_105071081(ENO2);ncbi_105071569(ALDOC);ncbi_105071862(PTGIS);ncbi_105073802(PARP10);ncbi_105076079(IDH3G);ncbi_105076580(LDHA);ncbi_105076982(SORD);ncbi_105077944(LDHB);ncbi_105079003(HAAO);ncbi_105082017(NUDT12);ncbi_105082651(ASNS);ncbi_105083048(IDH3B);ncbi_105083114(NT5E);ncbi_…
729	GO:0034308	primary alcohol metabolic process	22	61	0.0264268	0.35992	ncbi_105062488(TTR);ncbi_105063065(AKR1B1);ncbi_105067277(ALDH1A1);ncbi_105067894(ADH1B);ncbi_105072047(RAB21);ncbi_105072255(RETSAT);ncbi_105073061(SEPTIN3);ncbi_105073533(ACSS2);ncbi_105073719(GDE1);ncbi_105073934(RAB27B);ncbi_105074351(RDH13);ncbi_105074698(RDH11);ncbi_105075037(ARL1);ncbi_105075150(Aldh1a3);ncbi_105075442(Rab29);ncbi_105075923(RDH5);ncbi_105078974(CYP1B1);ncbi_105080599(ALDH2…
730	GO:0016114	terpenoid biosynthetic process	15	38	0.0273845	0.372452	ncbi_105062185(A2M);ncbi_105062916(BCKDHA);ncbi_105067942(CYP2U1);ncbi_105068152(FDPS);ncbi_105069881(PCYOX1L);ncbi_105072255(RETSAT);ncbi_105074038(C4A);ncbi_105074510(IDI1);ncbi_105075150(Aldh1a3);ncbi_105075675(MVK);ncbi_105076623(MICAL2);ncbi_105077838(HMGCS1);ncbi_105079347(MAOA);ncbi_105081764(PYROXD2);ncbi_105083511(KMO)
731	GO:0030048	actin filament-based movement	24	68	0.0274338	0.372612	ncbi_105062086(Dbn1);ncbi_105062357(SRI);ncbi_105062453(DSC2);ncbi_105062596(DSG2);ncbi_105062659(MYH14);ncbi_105063557(MLPH);ncbi_105064013(VIL1);ncbi_105064047(DES);ncbi_105067142(Camk2d);ncbi_105067143(ANK2);ncbi_105068570(BIN1);ncbi_105068756(EPB41L5);ncbi_105073170(MYH9);ncbi_105073508(MYL9);ncbi_105075551(ACTN4);ncbi_105075898(Myl6b);ncbi_105075899(Myl6);ncbi_105077179(GJA1);ncbi_105077547(…
732	GO:0060326	cell chemotaxis	36	110	0.0278819	0.377662	ncbi_105063941(PRKCA);ncbi_105064287(CCL16);ncbi_105065267(C5);ncbi_105065282(C5);ncbi_105065360(VCAM1);ncbi_105065479(FGF1);ncbi_105065964(ENG);ncbi_105066402(ARRB2);ncbi_105067278(ANXA1);ncbi_105067809(ARHGEF5);ncbi_105068078(SELL);ncbi_105068211(S100A14);ncbi_105068220(S100A8);ncbi_105068222(S100A9);ncbi_105068865(RARRES2);ncbi_105069336(DDT);ncbi_105069552(Fcer1g);ncbi_105070346(GSTP1);ncbi_1…
733	GO:0070372	regulation of ERK1 and ERK2 cascade	36	110	0.0278819	0.377662	ncbi_105062383(CD36);ncbi_105062641(Rras);ncbi_105063844(EMILIN1);ncbi_105063941(PRKCA);ncbi_105064287(CCL16);ncbi_105064388(PHB);ncbi_105066402(ARRB2);ncbi_105067142(Camk2d);ncbi_105067347(GLIPR2);ncbi_105068138(ARHGEF2);ncbi_105068375(ICAM1);ncbi_105068918(ABL2);ncbi_105069336(DDT);ncbi_105069429(C1QTNF3);ncbi_105069802(ITGB3);ncbi_105070346(GSTP1);ncbi_105070732(DAB2);ncbi_105070867(EPHB2);ncb…
734	GO:0001944	vasculature development	100	347	0.0279751	0.378408	ncbi_105061725(PLCD1);ncbi_105061899(MB);ncbi_105061993(HMOX1);ncbi_105062381(SEMA3C);ncbi_105062503(APOE);ncbi_105062641(Rras);ncbi_105062962(APOB);ncbi_105063844(EMILIN1);ncbi_105063941(PRKCA);ncbi_105064378(NGFR);ncbi_105064493(DCN);ncbi_105064535(FLVCR1);ncbi_105064618(JAK1);ncbi_105065267(C5);ncbi_105065282(C5);ncbi_105065304(TGFBR3);ncbi_105065479(FGF1);ncbi_105065578(RNF213);ncbi_105065649…
735	GO:0045834	positive regulation of lipid metabolic process	30	89	0.0285314	0.385407	ncbi_105061791(ABHD5);ncbi_105062503(APOE);ncbi_105062504(APOC2);ncbi_105063423(SESN2);ncbi_105064063(ACSL3);ncbi_105064543(PLA2G4A);ncbi_105064556(MID1IP1);ncbi_105065479(FGF1);ncbi_105066078(SEC14L2);ncbi_105067278(ANXA1);ncbi_105067841(APOA1);ncbi_105067842(APOA4);ncbi_105068152(FDPS);ncbi_105068703(DBI);ncbi_105069553(APOA2);ncbi_105070362(CPT1A);ncbi_105070384(CD81);ncbi_105070732(DAB2);ncbi…
736	GO:0006749	glutathione metabolic process	18	48	0.0285822	0.385569	ncbi_105062266(MGST1);ncbi_105063656(GSTM1);ncbi_105063657(GSTM1);ncbi_105064575(GLRX);ncbi_105065973(PTGES2);ncbi_105069337(GSTT1);ncbi_105069338(Gstt3);ncbi_105069360(GGT5);ncbi_105070223(ITSN1);ncbi_105070346(GSTP1);ncbi_105075542(CTH);ncbi_105076052(G6PD);ncbi_105080881(DPEP1);ncbi_105081677(GSTO1);ncbi_105083741(Glo1);ncbi_105083868(GSTA4);ncbi_105083874(GCLC);ncbi_105084193(ALDH5A1)
737	GO:0002367	cytokine production involved in immune response	14	35	0.0289055	0.388871	ncbi_105061993(HMOX1);ncbi_105067841(APOA1);ncbi_105067842(APOA4);ncbi_105069552(Fcer1g);ncbi_105069553(APOA2);ncbi_105070021(DENND1B);ncbi_105071048(Prkcz);ncbi_105072636(TGFBR2);ncbi_105075375(TGFB3);ncbi_105076500(TRAF6);ncbi_105079727(TLR2);ncbi_105080059(IL18);ncbi_105082675(Bst2);ncbi_105082839(Mapk3)
738	GO:0055021	regulation of cardiac muscle tissue growth	14	35	0.0289055	0.388871	ncbi_105064162(PI16);ncbi_105065304(TGFBR3);ncbi_105065481(NR3C1);ncbi_105067679(SLC25A4);ncbi_105067971(LARP7);ncbi_105068152(FDPS);ncbi_105072636(TGFBR2);ncbi_105075281(Rbpj);ncbi_105076052(G6PD);ncbi_105077179(GJA1);ncbi_105081087(NCAM1);ncbi_105081824(RBP4);ncbi_105082976(COL14A1);ncbi_105083612(PAK1)
739	GO:0019693	ribose phosphate metabolic process	138	493	0.029127	0.39132	ncbi_105061999(GFPT2);ncbi_105062342(DERA);ncbi_105062691(ETFB);ncbi_105063272(OXSM);ncbi_105063543(HDAC4);ncbi_105063800(DPYSL2);ncbi_105063827(EIF2B4);ncbi_105063841(Khk);ncbi_105064063(ACSL3);ncbi_105064304(ACACA);ncbi_105064358(PDE8B);ncbi_105064506(HSD11B1);ncbi_105064613(ACSF2);ncbi_105064776(GLYR1);ncbi_105064839(AMDHD2);ncbi_105065038(GAPDHS);ncbi_105065045(COX6B1);ncbi_105065074(COX7A1);…
740	GO:0006820	anion transport	94	325	0.0296051	0.397204	ncbi_105062033(GRK6);ncbi_105062383(CD36);ncbi_105062503(APOE);ncbi_105062504(APOC2);ncbi_105062610(DHDH);ncbi_105063027(SLC37A3);ncbi_105063043(SLC26A4);ncbi_105063530(SEPTIN2);ncbi_105063663(AHCYL1);ncbi_105063701(MOV10);ncbi_105063800(DPYSL2);ncbi_105063922(ABCA10);ncbi_105063941(PRKCA);ncbi_105063981(GLS);ncbi_105064028(Slc6a9);ncbi_105064063(ACSL3);ncbi_105064133(SLC35A1);ncbi_105064208(DRG1…
741	GO:0014912	negative regulation of smooth muscle cell migration	6	11	0.0301208	0.398728	ncbi_105063994(IGFBP5);ncbi_105065150(IGFBP3);ncbi_105070346(GSTP1);ncbi_105072334(ADIPOQ);ncbi_105075281(Rbpj);ncbi_105078719(ndrg4)
742	GO:0016024	CDP-diacylglycerol biosynthetic process	6	11	0.0301208	0.398728	ncbi_105065595(PGS1);ncbi_105067715(AGPAT5);ncbi_105069742(AGPAT2);ncbi_105077741(CDS1);ncbi_105078020(AGPAT3);ncbi_105082821(CDIPT)
743	GO:0018119	peptidyl-cysteine S-nitrosylation	6	11	0.0301208	0.398728	ncbi_105064841(Tbc1d24);ncbi_105068220(S100A8);ncbi_105068222(S100A9);ncbi_105069792(ACE);ncbi_105077195(NCOA7);ncbi_123613388(ATP2B4)
744	GO:0033539	fatty acid beta-oxidation using acyl-CoA dehydrogenase	6	11	0.0301208	0.398728	ncbi_105062691(ETFB);ncbi_105063265(ACAD11);ncbi_105072153(ACOXL);ncbi_105072946(ACADL);ncbi_105075526(ACADM);ncbi_105080697(ACADS)
745	GO:0042447	hormone catabolic process	6	11	0.0301208	0.398728	ncbi_105062107(HSD17B6);ncbi_105064506(HSD11B1);ncbi_105067942(CYP2U1);ncbi_105069792(ACE);ncbi_105075641(HSD17B6);ncbi_105077738(HSD17B11)
746	GO:0045780	positive regulation of bone resorption	6	11	0.0301208	0.398728	ncbi_105063255(TF);ncbi_105063941(PRKCA);ncbi_105068022(FCGR3);ncbi_105069802(ITGB3);ncbi_105072396(TFRC);ncbi_105072421(AHSG)
747	GO:0046325	negative regulation of glucose import	6	11	0.0301208	0.398728	ncbi_105063941(PRKCA);ncbi_105069518(PEA15);ncbi_105069792(ACE);ncbi_105069806(PID1);ncbi_105070479(STXBP3);ncbi_105082182(MZB1)
748	GO:0046341	CDP-diacylglycerol metabolic process	6	11	0.0301208	0.398728	ncbi_105065595(PGS1);ncbi_105067715(AGPAT5);ncbi_105069742(AGPAT2);ncbi_105077741(CDS1);ncbi_105078020(AGPAT3);ncbi_105082821(CDIPT)
749	GO:0046852	positive regulation of bone remodeling	6	11	0.0301208	0.398728	ncbi_105063255(TF);ncbi_105063941(PRKCA);ncbi_105068022(FCGR3);ncbi_105069802(ITGB3);ncbi_105072396(TFRC);ncbi_105072421(AHSG)
750	GO:0051957	positive regulation of amino acid transport	6	11	0.0301208	0.398728	ncbi_105063800(DPYSL2);ncbi_105065481(NR3C1);ncbi_105065956(STXBP1);ncbi_105075087(AGT);ncbi_105083398(RAB3GAP1);ncbi_105083511(KMO)
751	GO:0006547	histidine metabolic process	13	32	0.0303963	0.401625	ncbi_105063800(DPYSL2);ncbi_105064839(AMDHD2);ncbi_105066004(KYAT1);ncbi_105067076(Dpysl4);ncbi_105068638(CTPS2);ncbi_105071438(IMPA2);ncbi_105072613(DPYSL3);ncbi_105072928(INPP1);ncbi_105075542(CTH);ncbi_105080273(Impdh2);ncbi_105081466(GGH);ncbi_105081757(GOT1);ncbi_105083386(HNMT)
752	GO:0006085	acetyl-CoA biosynthetic process	17	45	0.0305478	0.401625	ncbi_105062916(BCKDHA);ncbi_105064063(ACSL3);ncbi_105064613(ACSF2);ncbi_105065983(SLC27A4);ncbi_105067740(ACSL1);ncbi_105067994(DHTKD1);ncbi_105069025(ACAT1);ncbi_105072011(ACSS3);ncbi_105072655(PCCA);ncbi_105073533(ACSS2);ncbi_105073706(ACSM3);ncbi_105077014(SLC27A2);ncbi_105079560(PDHB);ncbi_105079699(Pdk3);ncbi_105080129(ACLY);ncbi_105082677(SLC27A1);ncbi_105083185(ACSS1)
753	GO:0006809	nitric oxide biosynthetic process	17	45	0.0305478	0.401625	ncbi_105063875(CLU);ncbi_105068375(ICAM1);ncbi_105068392(Dnm2);ncbi_105071862(PTGIS);ncbi_105073041(TSPO);ncbi_105073349(NQO1);ncbi_105074057(DDAH2);ncbi_105075087(AGT);ncbi_105076908(GCHFR);ncbi_105078000(ITGB2);ncbi_105078620(CD34);ncbi_105078974(CYP1B1);ncbi_105079362(RGN);ncbi_105079727(TLR2);ncbi_105080623(P2RX4);ncbi_123613388(ATP2B4);ncbi_123615981(PTX3)
754	GO:0030042	actin filament depolymerization	17	45	0.0305478	0.401625	ncbi_105062146(AVIL);ncbi_105064013(VIL1);ncbi_105065262(GSN);ncbi_105065992(SPTAN1);ncbi_105066490(NLE1);ncbi_105066510(SPTBN1);ncbi_105069312(SH3BP1);ncbi_105072098(CAPG);ncbi_105072329(ADD1);ncbi_105073140(TRIOBP);ncbi_105074672(SPTB);ncbi_105076623(MICAL2);ncbi_105076638(Swap70);ncbi_105080500(TMOD3);ncbi_105080502(TMOD2);ncbi_105081385(TWF1);ncbi_105082457(SCIN)
755	GO:0032233	positive regulation of actin filament bundle assembly	17	45	0.0305478	0.401625	ncbi_105064013(VIL1);ncbi_105065860(PPM1E);ncbi_105067809(ARHGEF5);ncbi_105067841(APOA1);ncbi_105067842(APOA4);ncbi_105070370(MYOC);ncbi_105071321(SFRP1);ncbi_105071509(SERPINF2);ncbi_105071699(S100A10);ncbi_105072470(NRP1);ncbi_105072636(TGFBR2);ncbi_105074821(FHOD1);ncbi_105074934(LIMCH1);ncbi_105075375(TGFB3);ncbi_105075965(ARHGEF10);ncbi_105076638(Swap70);ncbi_105083612(PAK1)
756	GO:0006767	water-soluble vitamin metabolic process	60	198	0.0305826	0.401625	ncbi_105061791(ABHD5);ncbi_105062916(BCKDHA);ncbi_105063242(PCCB);ncbi_105063265(ACAD11);ncbi_105063557(MLPH);ncbi_105063663(AHCYL1);ncbi_105063866(EPHX2);ncbi_105064958(SPTLC3);ncbi_105065038(GAPDHS);ncbi_105065535(FASN);ncbi_105066004(KYAT1);ncbi_105066086(TCN2);ncbi_105066132(LCP1);ncbi_105066338(SGPL1);ncbi_105067300(PSAT1);ncbi_105069146(IDH3A);ncbi_105069289(SPTLC3);ncbi_105069312(SH3BP1);n…
757	GO:0010039	response to iron ion	12	29	0.0318055	0.416839	ncbi_105061993(HMOX1);ncbi_105063255(TF);ncbi_105067953(CASP6);ncbi_105070871(C1QA);ncbi_105072330(HRG);ncbi_105072396(TFRC);ncbi_105073539(MAP1LC3A);ncbi_105073613(FKBP1A);ncbi_105076052(G6PD);ncbi_105077427(MAP1LC3A);ncbi_105077929(CPOX);ncbi_105078734(ACO1)
758	GO:0051238	sequestering of metal ion	22	62	0.0318252	0.416839	ncbi_105062357(SRI);ncbi_105062613(FTL);ncbi_105064415(SLC30A5);ncbi_105065362(SLC30A7);ncbi_105067142(Camk2d);ncbi_105067143(ANK2);ncbi_105067776(THY1);ncbi_105068220(S100A8);ncbi_105068222(S100A9);ncbi_105068703(DBI);ncbi_105069802(ITGB3);ncbi_105070117(FTH1);ncbi_105071204(PTPN6);ncbi_105073613(FKBP1A);ncbi_105075198(PTPN6);ncbi_105076458(F2);ncbi_105076993(SLC30A4);ncbi_105078942(PLCG2);ncbi_…
759	GO:0048738	cardiac muscle tissue development	34	104	0.0324296	0.42085	ncbi_105062515(Ppp1r13l);ncbi_105062596(DSG2);ncbi_105064162(PI16);ncbi_105065304(TGFBR3);ncbi_105065479(FGF1);ncbi_105065481(NR3C1);ncbi_105065964(ENG);ncbi_105066402(ARRB2);ncbi_105067142(Camk2d);ncbi_105067670(Sorbs2);ncbi_105067679(SLC25A4);ncbi_105067971(LARP7);ncbi_105068152(FDPS);ncbi_105072233(FHL2);ncbi_105072636(TGFBR2);ncbi_105073613(FKBP1A);ncbi_105073736(MYH11);ncbi_105074292(PDGFRB)…
760	GO:0001775	cell activation	178	650	0.0324628	0.42085	ncbi_105061888(RPS6);ncbi_105061993(HMOX1);ncbi_105062055(FAF2);ncbi_105062116(STAT6);ncbi_105062266(MGST1);ncbi_105062342(DERA);ncbi_105062395(FGL2);ncbi_105062488(TTR);ncbi_105062503(APOE);ncbi_105062540(PGLYRP1);ncbi_105062613(FTL);ncbi_105062835(GMFG);ncbi_105062992(DOCK11);ncbi_105063006(MGAM);ncbi_105063460(RPS6KA1);ncbi_105063543(HDAC4);ncbi_105063844(EMILIN1);ncbi_105063861(RAB10);ncbi_10…
761	GO:0090288	negative regulation of cellular response to growth factor stimulus	24	69	0.0326497	0.42085	ncbi_105063151(CAV2);ncbi_105063844(EMILIN1);ncbi_105064378(NGFR);ncbi_105064493(DCN);ncbi_105065304(TGFBR3);ncbi_105065964(ENG);ncbi_105068007(MMRN2);ncbi_105068392(Dnm2);ncbi_105071321(SFRP1);ncbi_105071439(CIDEA);ncbi_105072330(HRG);ncbi_105072510(FZD1);ncbi_105072636(TGFBR2);ncbi_105072712(PTPRF);ncbi_105075087(AGT);ncbi_105075375(TGFB3);ncbi_105076014(CASK);ncbi_105076884(THBS1);ncbi_1050770…
762	GO:0070542	response to fatty acid	19	52	0.0327797	0.42085	ncbi_105061725(PLCD1);ncbi_105062383(CD36);ncbi_105062962(APOB);ncbi_105063988(XRCC5);ncbi_105064304(ACACA);ncbi_105065304(TGFBR3);ncbi_105067740(ACSL1);ncbi_105068078(SELL);ncbi_105069806(PID1);ncbi_105070362(CPT1A);ncbi_105070726(TNC);ncbi_105071321(SFRP1);ncbi_105072334(ADIPOQ);ncbi_105075864(SERPINA7);ncbi_105076516(CAT);ncbi_105079699(Pdk3);ncbi_105079727(TLR2);ncbi_105080599(ALDH2);ncbi_105…
763	GO:0032755	positive regulation of interleukin-6 production	11	26	0.0330574	0.42085	ncbi_105068138(ARHGEF2);ncbi_105069552(Fcer1g);ncbi_105071585(LGALS9);ncbi_105072355(IL1RAP);ncbi_105073481(LBP);ncbi_105076500(TRAF6);ncbi_105078736(DDX58);ncbi_105079727(TLR2);ncbi_105081579(ZBTB20);ncbi_105082774(PYCARD);ncbi_105083024(MAVS)
764	GO:0035337	fatty-acyl-CoA metabolic process	11	26	0.0330574	0.42085	ncbi_105064063(ACSL3);ncbi_105064304(ACACA);ncbi_105065535(FASN);ncbi_105067740(ACSL1);ncbi_105069025(ACAT1);ncbi_105071017(ACOT7);ncbi_105071702(Them5);ncbi_105072714(ELOVL1);ncbi_105072763(PPT1);ncbi_105080129(ACLY);ncbi_105083095(BCKDHB)
765	GO:0046131	pyrimidine ribonucleoside metabolic process	11	26	0.0330574	0.42085	ncbi_105065734(NME4);ncbi_105068091(Uck2);ncbi_105068450(UCKL1);ncbi_105068638(CTPS2);ncbi_105068963(ENTPD4);ncbi_105072532(DCAKD);ncbi_105073449(DHODH);ncbi_105073795(PYCR3);ncbi_105078910(UPRT);ncbi_105079175(AK3);ncbi_105081643(UMPS)
766	GO:0015701	bicarbonate transport	7	14	0.0331531	0.42085	ncbi_105063043(SLC26A4);ncbi_105065829(CA4);ncbi_105066569(CA1);ncbi_105069875(SLC26A2);ncbi_105069981(CYB5R1);ncbi_105072552(SLC4A1);ncbi_105083856(RHAG)
767	GO:0050701	interleukin-1 secretion	7	14	0.0331531	0.42085	ncbi_105062383(CD36);ncbi_105067841(APOA1);ncbi_105067842(APOA4);ncbi_105068210(S100A13);ncbi_105073791(GSDMD);ncbi_105079727(TLR2);ncbi_105082774(PYCARD)
768	GO:0050922	negative regulation of chemotaxis	7	14	0.0331531	0.42085	ncbi_105065267(C5);ncbi_105065282(C5);ncbi_105069336(DDT);ncbi_105070346(GSTP1);ncbi_105072330(HRG);ncbi_105072470(NRP1);ncbi_105076884(THBS1)
769	GO:0070296	sarcoplasmic reticulum calcium ion transport	7	14	0.0331531	0.42085	ncbi_105062357(SRI);ncbi_105067142(Camk2d);ncbi_105067143(ANK2);ncbi_105073613(FKBP1A);ncbi_105078993(SLC8A1);ncbi_105081677(GSTO1);ncbi_105082851(ATP2A1)
770	GO:0071353	cellular response to interleukin-4	7	14	0.0331531	0.42085	ncbi_105062116(STAT6);ncbi_105065193(SHPK);ncbi_105065535(FASN);ncbi_105073105(RPL3);ncbi_105078422(MRC1);ncbi_105080273(Impdh2);ncbi_105082840(CORO1A)
771	GO:0006560	proline metabolic process	10	23	0.0340391	0.42085	ncbi_105065546(PYCR1);ncbi_105067277(ALDH1A1);ncbi_105073795(PYCR3);ncbi_105074998(Aldh6a1);ncbi_105075150(Aldh1a3);ncbi_105080599(ALDH2);ncbi_105081391(ALDH1L2);ncbi_105081804(ALDH18A1);ncbi_105083851(PYCR2);ncbi_105084193(ALDH5A1)
772	GO:0008535	respiratory chain complex IV assembly	10	23	0.0340391	0.42085	ncbi_105065045(COX6B1);ncbi_105068564(SURF1);ncbi_105068566(SURF4);ncbi_105070815(SCO2);ncbi_105072630(CMC1);ncbi_105074716(COX16);ncbi_105075282(SMIM20);ncbi_105080095(COA3);ncbi_105080391(COX18);ncbi_105081754(COX15)
773	GO:0044090	positive regulation of vacuole organization	10	23	0.0340391	0.42085	ncbi_105062133(PIP4K2C);ncbi_105063402(Pip4k2a);ncbi_105065954(Lrsam1);ncbi_105069187(ULK3);ncbi_105072047(RAB21);ncbi_105073539(MAP1LC3A);ncbi_105077427(MAP1LC3A);ncbi_105079449(MAP1LC3B);ncbi_105083398(RAB3GAP1);ncbi_105083966(RAB3GAP2)
774	GO:0085029	extracellular matrix assembly	10	23	0.0340391	0.42085	ncbi_105063844(EMILIN1);ncbi_105067244(PLOD3);ncbi_105067807(PHLDB1);ncbi_105070698(EFEMP2);ncbi_105073736(MYH11);ncbi_105074122(TNXB);ncbi_105075087(AGT);ncbi_105075836(ANTXR1);ncbi_105079867(FBLN5);ncbi_105080256(DAG1)
775	GO:0006069	ethanol oxidation	4	6	0.0341256	0.42085	ncbi_105067277(ALDH1A1);ncbi_105067894(ADH1B);ncbi_105073533(ACSS2);ncbi_105083185(ACSS1)
776	GO:0006102	isocitrate metabolic process	4	6	0.0341256	0.42085	ncbi_105069069(IDH2);ncbi_105069146(IDH3A);ncbi_105076079(IDH3G);ncbi_105083048(IDH3B)
777	GO:0016264	gap junction assembly	4	6	0.0341256	0.42085	ncbi_105069792(ACE);ncbi_105075087(AGT);ncbi_105077179(GJA1);ncbi_105083728(GJB1)
778	GO:0019541	propionate metabolic process	4	6	0.0341256	0.42085	ncbi_105068796(PCK2);ncbi_105073533(ACSS2);ncbi_105078734(ACO1);ncbi_105083185(ACSS1)
779	GO:0019991	septate junction assembly	4	6	0.0341256	0.42085	ncbi_105066202(ALG5);ncbi_105069334(SUSD2);ncbi_105072378(MELTF);ncbi_105083875(LRRC1)
780	GO:0031643	positive regulation of myelination	4	6	0.0341256	0.42085	ncbi_105063255(TF);ncbi_105064378(NGFR);ncbi_105077986(S100B);ncbi_105080256(DAG1)
781	GO:0032291	axon ensheathment in central nervous system	4	6	0.0341256	0.42085	ncbi_105063875(CLU);ncbi_105065177(ASPA);ncbi_105078585(FA2H);ncbi_105079727(TLR2)
782	GO:0033239	negative regulation of cellular amine metabolic process	4	6	0.0341256	0.42085	ncbi_105070538(COMT);ncbi_105078000(ITGB2);ncbi_105081249(LPCAT1);ncbi_123613388(ATP2B4)
783	GO:0036065	fucosylation	4	6	0.0341256	0.42085	ncbi_105073572(POFUT1);ncbi_105074679(FUT8);ncbi_105076479(SLC35C1);ncbi_105077997(POFUT2)
784	GO:0042574	retinal metabolic process	4	6	0.0341256	0.42085	ncbi_105074698(RDH11);ncbi_105075150(Aldh1a3);ncbi_105078974(CYP1B1);ncbi_105081824(RBP4)
785	GO:0043568	positive regulation of insulin-like growth factor receptor signaling pathway	4	6	0.0341256	0.42085	ncbi_105063994(IGFBP5);ncbi_105065150(IGFBP3);ncbi_105074862(CDH3);ncbi_105083716(AR)
786	GO:0045337	farnesyl diphosphate biosynthetic process	4	6	0.0341256	0.42085	ncbi_105068152(FDPS);ncbi_105074510(IDI1);ncbi_105075675(MVK);ncbi_105077838(HMGCS1)
787	GO:0045542	positive regulation of cholesterol biosynthetic process	4	6	0.0341256	0.42085	ncbi_105065479(FGF1);ncbi_105066078(SEC14L2);ncbi_105068152(FDPS);ncbi_105082711(POR)
788	GO:0046108	uridine metabolic process	4	6	0.0341256	0.42085	ncbi_105068091(Uck2);ncbi_105068450(UCKL1);ncbi_105072532(DCAKD);ncbi_105081643(UMPS)
789	GO:0060312	regulation of blood vessel remodeling	4	6	0.0341256	0.42085	ncbi_105064008(TMBIM1);ncbi_105072330(HRG);ncbi_105077179(GJA1);ncbi_105080059(IL18)
790	GO:0060973	cell migration involved in heart development	4	6	0.0341256	0.42085	ncbi_105065964(ENG);ncbi_105072470(NRP1);ncbi_105074292(PDGFRB);ncbi_105078719(ndrg4)
791	GO:0061365	positive regulation of triglyceride lipase activity	4	6	0.0341256	0.42085	ncbi_105061791(ABHD5);ncbi_105062504(APOC2);ncbi_105067841(APOA1);ncbi_105067842(APOA4)
792	GO:0070189	kynurenine metabolic process	4	6	0.0341256	0.42085	ncbi_105065600(AFMID);ncbi_105066004(KYAT1);ncbi_105083383(KYNU);ncbi_105083511(KMO)
793	GO:0070293	renal absorption	4	6	0.0341256	0.42085	ncbi_105065262(GSN);ncbi_105072334(ADIPOQ);ncbi_105081621(MAGED2);ncbi_105082122(AQP1)
794	GO:0071679	commissural neuron axon guidance	4	6	0.0341256	0.42085	ncbi_105070867(EPHB2);ncbi_105072470(NRP1);ncbi_105080256(DAG1);ncbi_105081087(NCAM1)
795	GO:0072239	metanephric glomerulus vasculature development	4	6	0.0341256	0.42085	ncbi_105074292(PDGFRB);ncbi_105077672(PDGFRA);ncbi_105078620(CD34);ncbi_105082122(AQP1)
796	GO:0072643	interferon-gamma secretion	4	6	0.0341256	0.42085	ncbi_105068918(ABL2);ncbi_105071585(LGALS9);ncbi_105079769(SERPINB6);ncbi_105080059(IL18)
797	GO:0090205	positive regulation of cholesterol metabolic process	4	6	0.0341256	0.42085	ncbi_105065479(FGF1);ncbi_105066078(SEC14L2);ncbi_105068152(FDPS);ncbi_105082711(POR)
798	GO:0098856	intestinal lipid absorption	4	6	0.0341256	0.42085	ncbi_105062383(CD36);ncbi_105067841(APOA1);ncbi_105067842(APOA4);ncbi_105069553(APOA2)
799	GO:1902713	regulation of interferon-gamma secretion	4	6	0.0341256	0.42085	ncbi_105068918(ABL2);ncbi_105071585(LGALS9);ncbi_105079769(SERPINB6);ncbi_105080059(IL18)
800	GO:1904776	regulation of protein localization to cell cortex	4	6	0.0341256	0.42085	ncbi_105062385(GNAI1);ncbi_105063408(EPB41);ncbi_105077215(EPB41L2);ncbi_105078646(SORL1)
801	GO:1904778	positive regulation of protein localization to cell cortex	4	6	0.0341256	0.42085	ncbi_105062385(GNAI1);ncbi_105063408(EPB41);ncbi_105077215(EPB41L2);ncbi_105078646(SORL1)
802	GO:2000095	regulation of Wnt signaling pathway, planar cell polarity pathway	4	6	0.0341256	0.42085	ncbi_105068918(ABL2);ncbi_105070732(DAB2);ncbi_105071321(SFRP1);ncbi_105081770(SFRP5)
803	GO:1901342	regulation of vasculature development	48	155	0.0343374	0.42085	ncbi_105061993(HMOX1);ncbi_105062641(Rras);ncbi_105063844(EMILIN1);ncbi_105063941(PRKCA);ncbi_105064378(NGFR);ncbi_105064493(DCN);ncbi_105064618(JAK1);ncbi_105065267(C5);ncbi_105065282(C5);ncbi_105065479(FGF1);ncbi_105065964(ENG);ncbi_105067278(ANXA1);ncbi_105068007(MMRN2);ncbi_105069140(CTSH);ncbi_105069802(ITGB3);ncbi_105070840(C6);ncbi_105071321(SFRP1);ncbi_105071422(PTPRM);ncbi_105071510(SERP…
804	GO:0050900	leukocyte migration	51	166	0.0343819	0.42085	ncbi_105061993(HMOX1);ncbi_105062950(SDC1);ncbi_105062962(APOB);ncbi_105063844(EMILIN1);ncbi_105063941(PRKCA);ncbi_105064287(CCL16);ncbi_105065267(C5);ncbi_105065282(C5);ncbi_105065360(VCAM1);ncbi_105065874(EPX);ncbi_105067278(ANXA1);ncbi_105067446(JAGN1);ncbi_105067776(THY1);ncbi_105067809(ARHGEF5);ncbi_105068078(SELL);ncbi_105068211(S100A14);ncbi_105068220(S100A8);ncbi_105068222(S100A9);ncbi_10…
805	GO:0031960	response to corticosteroid	35	108	0.0343909	0.42085	ncbi_105062950(SDC1);ncbi_105063941(PRKCA);ncbi_105064543(PLA2G4A);ncbi_105064871(IGFALS);ncbi_105065350(AGL);ncbi_105065481(NR3C1);ncbi_105065964(ENG);ncbi_105066427(FABP4);ncbi_105067278(ANXA1);ncbi_105067478(RPL32);ncbi_105068796(PCK2);ncbi_105069553(APOA2);ncbi_105069792(ACE);ncbi_105070121(SCGB1A1);ncbi_105070346(GSTP1);ncbi_105070733(ORM1);ncbi_105070868(C1QB);ncbi_105071510(SERPINF1);ncbi_…
806	GO:0033002	muscle cell proliferation	35	108	0.0343909	0.42085	ncbi_105061993(HMOX1);ncbi_105063065(AKR1B1);ncbi_105063543(HDAC4);ncbi_105063941(PRKCA);ncbi_105063988(XRCC5);ncbi_105063994(IGFBP5);ncbi_105065150(IGFBP3);ncbi_105065304(TGFBR3);ncbi_105065479(FGF1);ncbi_105067142(Camk2d);ncbi_105067971(LARP7);ncbi_105069802(ITGB3);ncbi_105070346(GSTP1);ncbi_105070538(COMT);ncbi_105071509(SERPINF2);ncbi_105072334(ADIPOQ);ncbi_105072374(APOD);ncbi_105072636(TGFB…
807	GO:0014047	glutamate secretion	8	17	0.0344215	0.42085	ncbi_105063800(DPYSL2);ncbi_105063981(GLS);ncbi_105065481(NR3C1);ncbi_105065956(STXBP1);ncbi_105083085(MYO6);ncbi_105083398(RAB3GAP1);ncbi_105083511(KMO);ncbi_105083612(PAK1)
808	GO:0051560	mitochondrial calcium ion homeostasis	8	17	0.0344215	0.42085	ncbi_105071443(AFG3L2);ncbi_105073058(SMDT1);ncbi_105073486(TGM2);ncbi_105075383(MCU);ncbi_105076083(BCAP31);ncbi_105080815(PDZD8);ncbi_105080898(ANXA6);ncbi_105082851(ATP2A1)
809	GO:0051955	regulation of amino acid transport	8	17	0.0344215	0.42085	ncbi_105063530(SEPTIN2);ncbi_105063800(DPYSL2);ncbi_105065481(NR3C1);ncbi_105065956(STXBP1);ncbi_105066591(ARL6IP5);ncbi_105075087(AGT);ncbi_105083398(RAB3GAP1);ncbi_105083511(KMO)
810	GO:0002712	regulation of B cell mediated immunity	9	20	0.0345807	0.42085	ncbi_105062116(STAT6);ncbi_105069552(Fcer1g);ncbi_105071204(PTPN6);ncbi_105072396(TFRC);ncbi_105075198(PTPN6);ncbi_105075417(C4BPB);ncbi_105075418(C4BPA);ncbi_105076699(HPX);ncbi_105078264(C3)
811	GO:0002889	regulation of immunoglobulin mediated immune response	9	20	0.0345807	0.42085	ncbi_105062116(STAT6);ncbi_105069552(Fcer1g);ncbi_105071204(PTPN6);ncbi_105072396(TFRC);ncbi_105075198(PTPN6);ncbi_105075417(C4BPB);ncbi_105075418(C4BPA);ncbi_105076699(HPX);ncbi_105078264(C3)
812	GO:0009261	ribonucleotide catabolic process	9	20	0.0345807	0.42085	ncbi_105064358(PDE8B);ncbi_105067130(PDE5A);ncbi_105068963(ENTPD4);ncbi_105069025(ACAT1);ncbi_105071017(ACOT7);ncbi_105079674(HPRT1);ncbi_105083036(ITPA);ncbi_105083114(NT5E);ncbi_105083343(PDE2A)
813	GO:0016138	glycoside biosynthetic process	9	20	0.0345807	0.42085	ncbi_105062503(APOE);ncbi_105066177(ALG11);ncbi_105066917(CARS2);ncbi_105067394(ALG2);ncbi_105067841(APOA1);ncbi_105067842(APOA4);ncbi_105070620(NAA40);ncbi_105074106(VARS2);ncbi_105076054(FAM3A)
814	GO:0030317	sperm motility	9	20	0.0345807	0.42085	ncbi_105062962(APOB);ncbi_105065038(GAPDHS);ncbi_105071890(PLTP);ncbi_105076982(SORD);ncbi_105079362(RGN);ncbi_105081784(PGAM1);ncbi_105083085(MYO6);ncbi_105083859(PGK2);ncbi_123613388(ATP2B4)
815	GO:0034105	positive regulation of tissue remodeling	9	20	0.0345807	0.42085	ncbi_105063255(TF);ncbi_105063941(PRKCA);ncbi_105064008(TMBIM1);ncbi_105068022(FCGR3);ncbi_105069802(ITGB3);ncbi_105072330(HRG);ncbi_105072396(TFRC);ncbi_105072421(AHSG);ncbi_105080059(IL18)
816	GO:0007160	cell-matrix adhesion	40	126	0.0345933	0.42085	ncbi_105063844(EMILIN1);ncbi_105065360(VCAM1);ncbi_105067762(TRIP6);ncbi_105067776(THY1);ncbi_105068005(LDB3);ncbi_105068159(THBS3);ncbi_105068366(COL5A3);ncbi_105068756(EPB41L5);ncbi_105068764(MMP14);ncbi_105069334(SUSD2);ncbi_105069802(ITGB3);ncbi_105070370(MYOC);ncbi_105071048(Prkcz);ncbi_105071321(SFRP1);ncbi_105071575(VTN);ncbi_105071699(S100A10);ncbi_105072330(HRG);ncbi_105072374(APOD);ncbi…
817	GO:1901700	response to oxygen-containing compound	252	942	0.034709	0.420965	ncbi_105061725(PLCD1);ncbi_105061888(RPS6);ncbi_105061899(MB);ncbi_105061993(HMOX1);ncbi_105062116(STAT6);ncbi_105062266(MGST1);ncbi_105062357(SRI);ncbi_105062383(CD36);ncbi_105062385(GNAI1);ncbi_105062503(APOE);ncbi_105062540(PGLYRP1);ncbi_105062596(DSG2);ncbi_105062950(SDC1);ncbi_105062962(APOB);ncbi_105063065(AKR1B1);ncbi_105063151(CAV2);ncbi_105063273(NGLY1);ncbi_105063279(RPL15);ncbi_1050634…
818	GO:0006935	chemotaxis	85	293	0.0347292	0.420965	ncbi_105061811(SACM1L);ncbi_105062137(Arhgef25);ncbi_105062381(SEMA3C);ncbi_105063800(DPYSL2);ncbi_105063941(PRKCA);ncbi_105064287(CCL16);ncbi_105064378(NGFR);ncbi_105064793(CORO7);ncbi_105065267(C5);ncbi_105065282(C5);ncbi_105065360(VCAM1);ncbi_105065479(FGF1);ncbi_105065964(ENG);ncbi_105065992(SPTAN1);ncbi_105066338(SGPL1);ncbi_105066402(ARRB2);ncbi_105066510(SPTBN1);ncbi_105067076(Dpysl4);ncbi…
819	GO:0009247	glycolipid biosynthetic process	15	39	0.0347726	0.420965	ncbi_105063968(PGAP1);ncbi_105064049(GMPPA);ncbi_105065792(ST6GALNAC1);ncbi_105067627(DCTN6);ncbi_105068163(DPM3);ncbi_105070796(ALG12);ncbi_105071570(PIGS);ncbi_105071846(DPM1);ncbi_105071905(PIGT);ncbi_105071912(PIGG);ncbi_105073807(GPAA1);ncbi_105073901(KDSR);ncbi_105074192(ST3GAL4);ncbi_105075521(PIGK);ncbi_105080253(GMPPB)
820	GO:0051496	positive regulation of stress fiber assembly	15	39	0.0347726	0.420965	ncbi_105065860(PPM1E);ncbi_105067809(ARHGEF5);ncbi_105067841(APOA1);ncbi_105067842(APOA4);ncbi_105070370(MYOC);ncbi_105071321(SFRP1);ncbi_105071509(SERPINF2);ncbi_105071699(S100A10);ncbi_105072470(NRP1);ncbi_105072636(TGFBR2);ncbi_105074821(FHOD1);ncbi_105074934(LIMCH1);ncbi_105075375(TGFB3);ncbi_105075965(ARHGEF10);ncbi_105083612(PAK1)
821	GO:0009084	glutamine family amino acid biosynthetic process	18	49	0.0352056	0.425169	ncbi_105063981(GLS);ncbi_105065546(PYCR1);ncbi_105069146(IDH3A);ncbi_105072255(RETSAT);ncbi_105073693(CRYM);ncbi_105073795(PYCR3);ncbi_105074998(Aldh6a1);ncbi_105075503(GLUL);ncbi_105079347(MAOA);ncbi_105079461(FMO5);ncbi_105080273(Impdh2);ncbi_105081757(GOT1);ncbi_105081764(PYROXD2);ncbi_105081804(ALDH18A1);ncbi_105082754(ASL);ncbi_105083048(IDH3B);ncbi_105083511(KMO);ncbi_105083851(PYCR2)
822	GO:1901570	fatty acid derivative biosynthetic process	18	49	0.0352056	0.425169	ncbi_105064063(ACSL3);ncbi_105064304(ACACA);ncbi_105064543(PLA2G4A);ncbi_105065535(FASN);ncbi_105065973(PTGES2);ncbi_105067278(ANXA1);ncbi_105067740(ACSL1);ncbi_105069025(ACAT1);ncbi_105069360(GGT5);ncbi_105071041(Prxl2b);ncbi_105071862(PTGIS);ncbi_105072011(ACSS3);ncbi_105072376(BDH1);ncbi_105072714(ELOVL1);ncbi_105072763(PPT1);ncbi_105080129(ACLY);ncbi_105081127(PTGES);ncbi_105083095(BCKDHB)
823	GO:0031667	response to nutrient levels	137	493	0.0369215	0.444786	ncbi_105061609(SIRT5);ncbi_105061993(HMOX1);ncbi_105062133(PIP4K2C);ncbi_105062453(DSC2);ncbi_105062503(APOE);ncbi_105063347(PARL);ncbi_105063402(Pip4k2a);ncbi_105063423(SESN2);ncbi_105063777(UFL1);ncbi_105064054(PISD);ncbi_105064063(ACSL3);ncbi_105064208(DRG1);ncbi_105064394(MAP1B);ncbi_105064493(DCN);ncbi_105064506(HSD11B1);ncbi_105064543(PLA2G4A);ncbi_105064840(ATP6V0C);ncbi_105064871(IGFALS);…
824	GO:0002700	regulation of production of molecular mediator of immune response	20	56	0.0369377	0.444786	ncbi_105061993(HMOX1);ncbi_105062116(STAT6);ncbi_105062540(PGLYRP1);ncbi_105067841(APOA1);ncbi_105067842(APOA4);ncbi_105069552(Fcer1g);ncbi_105069553(APOA2);ncbi_105071048(Prkcz);ncbi_105072396(TFRC);ncbi_105072636(TGFBR2);ncbi_105075375(TGFB3);ncbi_105076500(TRAF6);ncbi_105076699(HPX);ncbi_105079727(TLR2);ncbi_105080059(IL18);ncbi_105081824(RBP4);ncbi_105082182(MZB1);ncbi_105082675(Bst2);ncbi_10…
825	GO:0009435	NAD biosynthetic process	14	36	0.0370094	0.444786	ncbi_105065038(GAPDHS);ncbi_105066834(NMNAT3);ncbi_105070373(NADSYN1);ncbi_105071081(ENO2);ncbi_105071569(ALDOC);ncbi_105071862(PTGIS);ncbi_105073802(PARP10);ncbi_105079003(HAAO);ncbi_105082017(NUDT12);ncbi_105082651(ASNS);ncbi_105083313(PGM2L1);ncbi_105083383(KYNU);ncbi_105083404(ACMSD);ncbi_105083511(KMO)
826	GO:0033619	membrane protein proteolysis	14	36	0.0370094	0.444786	ncbi_105062503(APOE);ncbi_105063347(PARL);ncbi_105064076(RHBDD1);ncbi_105064378(NGFR);ncbi_105065591(TIMP2);ncbi_105067055(Rbmx);ncbi_105069140(CTSH);ncbi_105073170(MYH9);ncbi_105076454(PACSIN3);ncbi_105076500(TRAF6);ncbi_105077351(SNX9);ncbi_105079018(MBTPS1);ncbi_105079711(SH3D19);ncbi_105080256(DAG1)
827	GO:0048732	gland development	80	275	0.0372649	0.447314	ncbi_105061946(RPS8);ncbi_105061993(HMOX1);ncbi_105062116(STAT6);ncbi_105062381(SEMA3C);ncbi_105063460(RPS6KA1);ncbi_105063994(IGFBP5);ncbi_105064067(SERPINE2);ncbi_105064509(IRF6);ncbi_105065304(TGFBR3);ncbi_105065481(NR3C1);ncbi_105065535(FASN);ncbi_105066131(Cpb2);ncbi_105067278(ANXA1);ncbi_105067478(RPL32);ncbi_105067666(KLKB1);ncbi_105067679(SLC25A4);ncbi_105067841(APOA1);ncbi_105067842(APOA…
828	GO:0035265	organ growth	32	98	0.037758	0.452138	ncbi_105064162(PI16);ncbi_105064535(FLVCR1);ncbi_105065304(TGFBR3);ncbi_105065479(FGF1);ncbi_105065481(NR3C1);ncbi_105066792(MATN1);ncbi_105067142(Camk2d);ncbi_105067670(Sorbs2);ncbi_105067679(SLC25A4);ncbi_105067971(LARP7);ncbi_105068152(FDPS);ncbi_105068159(THBS3);ncbi_105072636(TGFBR2);ncbi_105074292(PDGFRB);ncbi_105075087(AGT);ncbi_105075281(Rbpj);ncbi_105075395(PSAP);ncbi_105076052(G6PD);ncb…
829	GO:0050920	regulation of chemotaxis	32	98	0.037758	0.452138	ncbi_105063941(PRKCA);ncbi_105065267(C5);ncbi_105065282(C5);ncbi_105065479(FGF1);ncbi_105068078(SELL);ncbi_105068211(S100A14);ncbi_105068865(RARRES2);ncbi_105069336(DDT);ncbi_105070076(Stx3);ncbi_105070346(GSTP1);ncbi_105071343(AGRN);ncbi_105071395(USP14);ncbi_105072330(HRG);ncbi_105072470(NRP1);ncbi_105072510(FZD1);ncbi_105072763(PPT1);ncbi_105073153(RAC2);ncbi_105073481(LBP);ncbi_105074292(PDGF…
830	GO:0016999	antibiotic metabolic process	30	91	0.0382857	0.457904	ncbi_105062286(CMAS);ncbi_105063065(AKR1B1);ncbi_105064839(AMDHD2);ncbi_105065177(ASPA);ncbi_105065874(EPX);ncbi_105065883(AKAP1);ncbi_105066137(SUCLA2);ncbi_105066583(SUCLG2);ncbi_105067277(ALDH1A1);ncbi_105067351(GNE);ncbi_105067842(APOA4);ncbi_105067894(ADH1B);ncbi_105067942(CYP2U1);ncbi_105067994(DHTKD1);ncbi_105068796(PCK2);ncbi_105069069(IDH2);ncbi_105069146(IDH3A);ncbi_105072088(SUCLG1);nc…
831	GO:0001816	cytokine production	82	283	0.0385938	0.461034	ncbi_105061993(HMOX1);ncbi_105062116(STAT6);ncbi_105062383(CD36);ncbi_105062540(PGLYRP1);ncbi_105063553(LRRFIP1);ncbi_105063875(CLU);ncbi_105063988(XRCC5);ncbi_105064120(UBE2J1);ncbi_105064494(LUM);ncbi_105065267(C5);ncbi_105065282(C5);ncbi_105065609(Sec14l1);ncbi_105065874(EPX);ncbi_105066402(ARRB2);ncbi_105066427(FABP4);ncbi_105066510(SPTBN1);ncbi_105067278(ANXA1);ncbi_105067841(APOA1);ncbi_105…
832	GO:0032760	positive regulation of tumor necrosis factor production	13	33	0.0393002	0.46722	ncbi_105063875(CLU);ncbi_105068138(ARHGEF2);ncbi_105069336(DDT);ncbi_105069552(Fcer1g);ncbi_105071585(LGALS9);ncbi_105073481(LBP);ncbi_105076884(THBS1);ncbi_105078736(DDX58);ncbi_105079727(TLR2);ncbi_105080059(IL18);ncbi_105081579(ZBTB20);ncbi_105082208(CD14);ncbi_105083024(MAVS)
833	GO:0046503	glycerolipid catabolic process	13	33	0.0393002	0.46722	ncbi_105061791(ABHD5);ncbi_105062447(LIPE);ncbi_105062503(APOE);ncbi_105062504(APOC2);ncbi_105062962(APOB);ncbi_105066427(FABP4);ncbi_105067841(APOA1);ncbi_105067842(APOA4);ncbi_105069553(APOA2);ncbi_105073719(GDE1);ncbi_105073974(MGLL);ncbi_105079563(ABHD6);ncbi_105083009(GPCPD1)
834	GO:0046688	response to copper ion	13	33	0.0393002	0.46722	ncbi_105068210(S100A13);ncbi_105072396(TFRC);ncbi_105072829(KIAA0319L);ncbi_105073539(MAP1LC3A);ncbi_105075293(SOD3);ncbi_105075526(ACADM);ncbi_105076516(CAT);ncbi_105076982(SORD);ncbi_105077427(MAP1LC3A);ncbi_105080841(AOC1);ncbi_105081265(CP);ncbi_105082122(AQP1);ncbi_105083874(GCLC)
835	GO:0051156	glucose 6-phosphate metabolic process	13	33	0.0393002	0.46722	ncbi_105062342(DERA);ncbi_105064506(HSD11B1);ncbi_105064776(GLYR1);ncbi_105065193(SHPK);ncbi_105066355(HKDC1);ncbi_105066979(BOLA3);ncbi_105067351(GNE);ncbi_105067357(GRHPR);ncbi_105076052(G6PD);ncbi_105078778(IDNK);ncbi_105081784(PGAM1);ncbi_105082553(PGLS);ncbi_105083859(PGK2)
836	GO:0048661	positive regulation of smooth muscle cell proliferation	19	53	0.0398006	0.472037	ncbi_105061993(HMOX1);ncbi_105063065(AKR1B1);ncbi_105063543(HDAC4);ncbi_105063941(PRKCA);ncbi_105063994(IGFBP5);ncbi_105067142(Camk2d);ncbi_105069802(ITGB3);ncbi_105071509(SERPINF2);ncbi_105072636(TGFBR2);ncbi_105073486(TGM2);ncbi_105074292(PDGFRB);ncbi_105075087(AGT);ncbi_105075281(Rbpj);ncbi_105075731(MMP2);ncbi_105076500(TRAF6);ncbi_105076884(THBS1);ncbi_105080059(IL18);ncbi_105080234(GNAI2);n…
837	GO:0060419	heart growth	19	53	0.0398006	0.472037	ncbi_105064162(PI16);ncbi_105065304(TGFBR3);ncbi_105065479(FGF1);ncbi_105065481(NR3C1);ncbi_105067142(Camk2d);ncbi_105067670(Sorbs2);ncbi_105067679(SLC25A4);ncbi_105067971(LARP7);ncbi_105068152(FDPS);ncbi_105072636(TGFBR2);ncbi_105075087(AGT);ncbi_105075281(Rbpj);ncbi_105076052(G6PD);ncbi_105077179(GJA1);ncbi_105078719(ndrg4);ncbi_105081087(NCAM1);ncbi_105081824(RBP4);ncbi_105082976(COL14A1);ncbi…
838	GO:0090092	regulation of transmembrane receptor protein serine/threonine kinase signaling pathway	33	102	0.0400226	0.474103	ncbi_105063151(CAV2);ncbi_105063273(NGLY1);ncbi_105063844(EMILIN1);ncbi_105065304(TGFBR3);ncbi_105065964(ENG);ncbi_105066510(SPTBN1);ncbi_105067723(RBPMS);ncbi_105068392(Dnm2);ncbi_105069569(CILP);ncbi_105070732(DAB2);ncbi_105071321(SFRP1);ncbi_105071439(CIDEA);ncbi_105071585(LGALS9);ncbi_105072510(FZD1);ncbi_105072636(TGFBR2);ncbi_105073613(FKBP1A);ncbi_105074713(Smoc1);ncbi_105075281(Rbpj);ncbi…
839	GO:0009112	nucleobase metabolic process	16	43	0.040563	0.47873	ncbi_105063800(DPYSL2);ncbi_105064839(AMDHD2);ncbi_105067300(PSAT1);ncbi_105068091(Uck2);ncbi_105068450(UCKL1);ncbi_105072613(DPYSL3);ncbi_105073449(DHODH);ncbi_105074998(Aldh6a1);ncbi_105075355(ADK);ncbi_105076580(LDHA);ncbi_105077682(PAICS);ncbi_105078910(UPRT);ncbi_105079674(HPRT1);ncbi_105081643(UMPS);ncbi_105082311(AOX1);ncbi_105083517(SHMT1)
840	GO:0070206	protein trimerization	16	43	0.040563	0.47873	ncbi_105062266(MGST1);ncbi_105063844(EMILIN1);ncbi_105064047(DES);ncbi_105066015(LCN2);ncbi_105067780(C1QTNF5);ncbi_105069429(C1QTNF3);ncbi_105070603(TRIM4);ncbi_105070981(PEX14);ncbi_105072334(ADIPOQ);ncbi_105072696(CLYBL);ncbi_105075332(MBL1);ncbi_105076271(KRT8);ncbi_105077992(Col6a2);ncbi_105078073(HTRA2);ncbi_105078366(VIM);ncbi_105079110(SCARA5)
841	GO:0072523	purine-containing compound catabolic process	16	43	0.040563	0.47873	ncbi_105062488(TTR);ncbi_105063800(DPYSL2);ncbi_105064358(PDE8B);ncbi_105064839(AMDHD2);ncbi_105067130(PDE5A);ncbi_105069025(ACAT1);ncbi_105071017(ACOT7);ncbi_105072613(DPYSL3);ncbi_105073500(SAMHD1);ncbi_105076580(LDHA);ncbi_105079550(FHIT);ncbi_105079674(HPRT1);ncbi_105082311(AOX1);ncbi_105083036(ITPA);ncbi_105083114(NT5E);ncbi_105083343(PDE2A)
842	GO:0016477	cell migration	193	713	0.0406063	0.47873	ncbi_105061783(POMGNT2);ncbi_105061993(HMOX1);ncbi_105062116(STAT6);ncbi_105062381(SEMA3C);ncbi_105062503(APOE);ncbi_105062641(Rras);ncbi_105062950(SDC1);ncbi_105062962(APOB);ncbi_105063482(STMN1);ncbi_105063543(HDAC4);ncbi_105063844(EMILIN1);ncbi_105063919(DOCK5);ncbi_105063941(PRKCA);ncbi_105063994(IGFBP5);ncbi_105064013(VIL1);ncbi_105064067(SERPINE2);ncbi_105064131(ORC3);ncbi_105064287(CCL16);…
843	GO:0042330	taxis	86	299	0.0411662	0.484754	ncbi_105061811(SACM1L);ncbi_105062137(Arhgef25);ncbi_105062381(SEMA3C);ncbi_105063800(DPYSL2);ncbi_105063941(PRKCA);ncbi_105064287(CCL16);ncbi_105064378(NGFR);ncbi_105064793(CORO7);ncbi_105065267(C5);ncbi_105065282(C5);ncbi_105065360(VCAM1);ncbi_105065479(FGF1);ncbi_105065964(ENG);ncbi_105065992(SPTAN1);ncbi_105066338(SGPL1);ncbi_105066402(ARRB2);ncbi_105066510(SPTBN1);ncbi_105067076(Dpysl4);ncbi…
844	GO:0006570	tyrosine metabolic process	12	30	0.041606	0.488193	ncbi_105065597(THA2);ncbi_105066004(KYAT1);ncbi_105066338(SGPL1);ncbi_105069127(FAH);ncbi_105069337(GSTT1);ncbi_105069338(Gstt3);ncbi_105070346(GSTP1);ncbi_105080706(HPD);ncbi_105081677(GSTO1);ncbi_105081757(GOT1);ncbi_105083162(Dtd1);ncbi_105083868(GSTA4)
845	GO:0050994	regulation of lipid catabolic process	12	30	0.041606	0.488193	ncbi_105061791(ABHD5);ncbi_105062504(APOC2);ncbi_105063036(FMC1);ncbi_105063423(SESN2);ncbi_105065143(LONP2);ncbi_105067841(APOA1);ncbi_105067842(APOA4);ncbi_105068703(DBI);ncbi_105068865(RARRES2);ncbi_105069553(APOA2);ncbi_105070362(CPT1A);ncbi_105071439(CIDEA)
846	GO:0060349	bone morphogenesis	12	30	0.041606	0.488193	ncbi_105066792(MATN1);ncbi_105068159(THBS3);ncbi_105068764(MMP14);ncbi_105072636(TGFBR2);ncbi_105075375(TGFB3);ncbi_105076884(THBS1);ncbi_105078063(CBSL);ncbi_105078730(LTF);ncbi_105080898(ANXA6);ncbi_105082711(POR);ncbi_105083328(SERPINH1);ncbi_105083894(RAB23)
847	GO:0097305	response to alcohol	87	303	0.0417915	0.48979	ncbi_105061888(RPS6);ncbi_105062385(GNAI1);ncbi_105062503(APOE);ncbi_105062962(APOB);ncbi_105063279(RPL15);ncbi_105063941(PRKCA);ncbi_105064304(ACACA);ncbi_105064388(PHB);ncbi_105064394(MAP1B);ncbi_105064506(HSD11B1);ncbi_105064543(PLA2G4A);ncbi_105064871(IGFALS);ncbi_105065150(IGFBP3);ncbi_105065262(GSN);ncbi_105065304(TGFBR3);ncbi_105065360(VCAM1);ncbi_105065481(NR3C1);ncbi_105065956(STXBP1);nc…
848	GO:0009259	ribonucleotide metabolic process	131	472	0.0421497	0.493405	ncbi_105061999(GFPT2);ncbi_105062691(ETFB);ncbi_105063272(OXSM);ncbi_105063543(HDAC4);ncbi_105063800(DPYSL2);ncbi_105063827(EIF2B4);ncbi_105063841(Khk);ncbi_105064063(ACSL3);ncbi_105064304(ACACA);ncbi_105064358(PDE8B);ncbi_105064613(ACSF2);ncbi_105064839(AMDHD2);ncbi_105065038(GAPDHS);ncbi_105065045(COX6B1);ncbi_105065074(COX7A1);ncbi_105065535(FASN);ncbi_105065591(TIMP2);ncbi_105065734(NME4);ncb…
849	GO:0001101	response to acid chemical	70	239	0.0427626	0.497094	ncbi_105061725(PLCD1);ncbi_105062383(CD36);ncbi_105062503(APOE);ncbi_105062962(APOB);ncbi_105063065(AKR1B1);ncbi_105063423(SESN2);ncbi_105063777(UFL1);ncbi_105063988(XRCC5);ncbi_105064304(ACACA);ncbi_105065262(GSN);ncbi_105065304(TGFBR3);ncbi_105066177(ALG11);ncbi_105067740(ACSL1);ncbi_105067894(ADH1B);ncbi_105068078(SELL);ncbi_105068918(ABL2);ncbi_105069140(CTSH);ncbi_105069337(GSTT1);ncbi_10506…
850	GO:0007270	neuron-neuron synaptic transmission	18	50	0.0428891	0.497094	ncbi_105064028(Slc6a9);ncbi_105064067(SERPINE2);ncbi_105064346(HOMER1);ncbi_105064378(NGFR);ncbi_105065956(STXBP1);ncbi_105065976(DNM1);ncbi_105066402(ARRB2);ncbi_105068703(DBI);ncbi_105070988(Kif1b);ncbi_105071214(VDAC3);ncbi_105075503(GLUL);ncbi_105080213(MANF);ncbi_105080502(TMOD2);ncbi_105081128(TOR1A);ncbi_105081863(ATAD1);ncbi_105083398(RAB3GAP1);ncbi_105083511(KMO);ncbi_105083612(PAK1)
851	GO:0045428	regulation of nitric oxide biosynthetic process	15	40	0.0435031	0.497094	ncbi_105063875(CLU);ncbi_105068375(ICAM1);ncbi_105068392(Dnm2);ncbi_105071862(PTGIS);ncbi_105073041(TSPO);ncbi_105074057(DDAH2);ncbi_105075087(AGT);ncbi_105076908(GCHFR);ncbi_105078000(ITGB2);ncbi_105078620(CD34);ncbi_105079362(RGN);ncbi_105079727(TLR2);ncbi_105080623(P2RX4);ncbi_123613388(ATP2B4);ncbi_123615981(PTX3)
852	GO:0002374	cytokine secretion involved in immune response	5	9	0.0438095	0.497094	ncbi_105067841(APOA1);ncbi_105067842(APOA4);ncbi_105069553(APOA2);ncbi_105079727(TLR2);ncbi_105082839(Mapk3)
853	GO:0006145	purine nucleobase catabolic process	5	9	0.0438095	0.497094	ncbi_105063800(DPYSL2);ncbi_105064839(AMDHD2);ncbi_105072613(DPYSL3);ncbi_105076580(LDHA);ncbi_105082311(AOX1)
854	GO:0006222	UMP biosynthetic process	5	9	0.0438095	0.497094	ncbi_105068091(Uck2);ncbi_105068450(UCKL1);ncbi_105073449(DHODH);ncbi_105078910(UPRT);ncbi_105081643(UMPS)
855	GO:0006528	asparagine metabolic process	5	9	0.0438095	0.497094	ncbi_105061999(GFPT2);ncbi_105070120(ASRGL1);ncbi_105075801(GFPT1);ncbi_105081757(GOT1);ncbi_105082651(ASNS)
856	GO:0006787	porphyrin-containing compound catabolic process	5	9	0.0438095	0.497094	ncbi_105061993(HMOX1);ncbi_105063483(PAFAH2);ncbi_105064789(HMOX2);ncbi_105070736(AMBP);ncbi_105082729(ABHD11)
857	GO:0008211	glucocorticoid metabolic process	5	9	0.0438095	0.497094	ncbi_105064506(HSD11B1);ncbi_105065481(NR3C1);ncbi_105067841(APOA1);ncbi_105067842(APOA4);ncbi_105079894(SERPINA6)
858	GO:0010743	regulation of macrophage derived foam cell differentiation	5	9	0.0438095	0.497094	ncbi_105062962(APOB);ncbi_105069802(ITGB3);ncbi_105072334(ADIPOQ);ncbi_105075087(AGT);ncbi_105080059(IL18)
859	GO:0014048	regulation of glutamate secretion	5	9	0.0438095	0.497094	ncbi_105063800(DPYSL2);ncbi_105065481(NR3C1);ncbi_105065956(STXBP1);ncbi_105083398(RAB3GAP1);ncbi_105083511(KMO)
860	GO:0016540	protein autoprocessing	5	9	0.0438095	0.497094	ncbi_105062036(F12);ncbi_105064054(PISD);ncbi_105071443(AFG3L2);ncbi_105078073(HTRA2);ncbi_105084023(PARP1)
861	GO:0032673	regulation of interleukin-4 production	5	9	0.0438095	0.497094	ncbi_105065874(EPX);ncbi_105069552(Fcer1g);ncbi_105070121(SCGB1A1);ncbi_105071048(Prkcz);ncbi_105078061(ICOSLG)
862	GO:0032814	regulation of natural killer cell activation	5	9	0.0438095	0.497094	ncbi_105062540(PGLYRP1);ncbi_105066883(LAMP1);ncbi_105071585(LGALS9);ncbi_105074544(PGLYRP2);ncbi_105080059(IL18)
863	GO:0033015	tetrapyrrole catabolic process	5	9	0.0438095	0.497094	ncbi_105061993(HMOX1);ncbi_105063483(PAFAH2);ncbi_105064789(HMOX2);ncbi_105070736(AMBP);ncbi_105082729(ABHD11)
864	GO:0033327	Leydig cell differentiation	5	9	0.0438095	0.497094	ncbi_105062266(MGST1);ncbi_105066338(SGPL1);ncbi_105077261(Map7);ncbi_105077672(PDGFRA);ncbi_105083716(AR)
865	GO:0035812	renal sodium excretion	5	9	0.0438095	0.497094	ncbi_105069792(ACE);ncbi_105070538(COMT);ncbi_105075087(AGT);ncbi_105080234(GNAI2);ncbi_105083150(SNX5)
866	GO:0035813	regulation of renal sodium excretion	5	9	0.0438095	0.497094	ncbi_105069792(ACE);ncbi_105070538(COMT);ncbi_105075087(AGT);ncbi_105080234(GNAI2);ncbi_105083150(SNX5)
867	GO:0045649	regulation of macrophage differentiation	5	9	0.0438095	0.497094	ncbi_105063941(PRKCA);ncbi_105070870(C1qc);ncbi_105072334(ADIPOQ);ncbi_105081611(HCLS1);ncbi_105082299(CASP8)
868	GO:0046049	UMP metabolic process	5	9	0.0438095	0.497094	ncbi_105068091(Uck2);ncbi_105068450(UCKL1);ncbi_105073449(DHODH);ncbi_105078910(UPRT);ncbi_105081643(UMPS)
869	GO:0046149	pigment catabolic process	5	9	0.0438095	0.497094	ncbi_105061993(HMOX1);ncbi_105063483(PAFAH2);ncbi_105064789(HMOX2);ncbi_105070736(AMBP);ncbi_105082729(ABHD11)
870	GO:0048662	negative regulation of smooth muscle cell proliferation	11	27	0.0438654	0.497094	ncbi_105061993(HMOX1);ncbi_105063994(IGFBP5);ncbi_105065150(IGFBP3);ncbi_105070346(GSTP1);ncbi_105070538(COMT);ncbi_105072334(ADIPOQ);ncbi_105072374(APOD);ncbi_105075375(TGFB3);ncbi_105078313(CNN1);ncbi_105078719(ndrg4);ncbi_105078835(OGN)
871	GO:0051262	protein tetramerization	30	92	0.0440136	0.497094	ncbi_105062488(TTR);ncbi_105063981(GLS);ncbi_105064304(ACACA);ncbi_105064346(HOMER1);ncbi_105064733(DECR1);ncbi_105065773(Dcxr);ncbi_105065976(DNM1);ncbi_105069218(PKM);ncbi_105070486(TRPV6);ncbi_105070981(PEX14);ncbi_105071343(AGRN);ncbi_105071569(ALDOC);ncbi_105071699(S100A10);ncbi_105072946(ACADL);ncbi_105073500(SAMHD1);ncbi_105075150(Aldh1a3);ncbi_105075332(MBL1);ncbi_105075526(ACADM);ncbi_10…
872	GO:0055007	cardiac muscle cell differentiation	20	57	0.0443044	0.497094	ncbi_105064162(PI16);ncbi_105065481(NR3C1);ncbi_105066402(ARRB2);ncbi_105067142(Camk2d);ncbi_105067670(Sorbs2);ncbi_105067679(SLC25A4);ncbi_105068152(FDPS);ncbi_105072233(FHL2);ncbi_105073736(MYH11);ncbi_105074292(PDGFRB);ncbi_105074901(SGCB);ncbi_105075087(AGT);ncbi_105075281(Rbpj);ncbi_105075526(ACADM);ncbi_105076052(G6PD);ncbi_105077547(MYH10);ncbi_105077672(PDGFRA);ncbi_105078993(SLC8A1);ncbi…
873	GO:0001706	endoderm formation	10	24	0.0459821	0.497094	ncbi_105068616(COL5A1);ncbi_105068764(MMP14);ncbi_105071376(LAMA3);ncbi_105071575(VTN);ncbi_105072916(COL5A2);ncbi_105075724(ITGA7);ncbi_105075731(MMP2);ncbi_105076384(ITGA5);ncbi_105078000(ITGB2);ncbi_105081644(ITGB5)
874	GO:0032637	interleukin-8 production	10	24	0.0459821	0.497094	ncbi_105067278(ANXA1);ncbi_105069553(APOA2);ncbi_105072334(ADIPOQ);ncbi_105073481(LBP);ncbi_105078736(DDX58);ncbi_105079727(TLR2);ncbi_105080059(IL18);ncbi_105080748(AFAP1L2);ncbi_105082208(CD14);ncbi_105083024(MAVS)
875	GO:0032652	regulation of interleukin-1 production	10	24	0.0459821	0.497094	ncbi_105066402(ARRB2);ncbi_105067278(ANXA1);ncbi_105067841(APOA1);ncbi_105067842(APOA4);ncbi_105070346(GSTP1);ncbi_105071585(LGALS9);ncbi_105073791(GSDMD);ncbi_105079727(TLR2);ncbi_105080059(IL18);ncbi_105082774(PYCARD)
876	GO:0052646	alditol phosphate metabolic process	10	24	0.0459821	0.497094	ncbi_105064054(PISD);ncbi_105064543(PLA2G4A);ncbi_105064776(GLYR1);ncbi_105065546(PYCR1);ncbi_105070613(PLAAT3);ncbi_105073795(PYCR3);ncbi_105075356(LPCAT3);ncbi_105079317(PTDSS1);ncbi_105082677(SLC27A1);ncbi_105083851(PYCR2)
877	GO:0030162	regulation of proteolysis	135	489	0.0460401	0.497094	ncbi_105061805(CLEC3B);ncbi_105062036(F12);ncbi_105062181(A2ML1);ncbi_105062185(A2M);ncbi_105062187(Pzp);ncbi_105062395(FGL2);ncbi_105062503(APOE);ncbi_105063347(PARL);ncbi_105063358(DNAJC1);ncbi_105063460(RPS6KA1);ncbi_105063558(COL6A3);ncbi_105063777(UFL1);ncbi_105063875(CLU);ncbi_105064013(VIL1);ncbi_105064054(PISD);ncbi_105064067(SERPINE2);ncbi_105064076(RHBDD1);ncbi_105064120(UBE2J1);ncbi_10…
878	GO:0080134	regulation of response to stress	219	818	0.0461565	0.497094	ncbi_105061811(SACM1L);ncbi_105061993(HMOX1);ncbi_105062036(F12);ncbi_105062116(STAT6);ncbi_105062133(PIP4K2C);ncbi_105062185(A2M);ncbi_105062503(APOE);ncbi_105062540(PGLYRP1);ncbi_105062962(APOB);ncbi_105063255(TF);ncbi_105063347(PARL);ncbi_105063402(Pip4k2a);ncbi_105063423(SESN2);ncbi_105063875(CLU);ncbi_105063941(PRKCA);ncbi_105063988(XRCC5);ncbi_105064013(VIL1);ncbi_105064067(SERPINE2);ncbi_1…
879	GO:0070252	actin-mediated cell contraction	17	47	0.0462199	0.497094	ncbi_105062086(Dbn1);ncbi_105062357(SRI);ncbi_105062453(DSC2);ncbi_105062596(DSG2);ncbi_105064013(VIL1);ncbi_105064047(DES);ncbi_105067142(Camk2d);ncbi_105067143(ANK2);ncbi_105068570(BIN1);ncbi_105068756(EPB41L5);ncbi_105073508(MYL9);ncbi_105075898(Myl6b);ncbi_105075899(Myl6);ncbi_105077179(GJA1);ncbi_105078366(VIM);ncbi_105078425(FRMD6);ncbi_105079334(Jup)
880	GO:0055082	cellular chemical homeostasis	101	358	0.0466043	0.497094	ncbi_105061725(PLCD1);ncbi_105061993(HMOX1);ncbi_105062357(SRI);ncbi_105062383(CD36);ncbi_105062503(APOE);ncbi_105062613(FTL);ncbi_105063043(SLC26A4);ncbi_105063255(TF);ncbi_105063866(EPHX2);ncbi_105063941(PRKCA);ncbi_105064415(SLC30A5);ncbi_105064535(FLVCR1);ncbi_105064789(HMOX2);ncbi_105064840(ATP6V0C);ncbi_105065360(VCAM1);ncbi_105065362(SLC30A7);ncbi_105066003(Endog);ncbi_105066015(LCN2);ncbi…
881	GO:0001778	plasma membrane repair	3	4	0.0470647	0.497094	ncbi_105075774(DYSF);ncbi_105077547(MYH10);ncbi_105081826(MYOF)
882	GO:0001897	cytolysis by symbiont of host cells	3	4	0.0470647	0.497094	ncbi_105070724(C9);ncbi_105072655(PCCA);ncbi_105080389(ALB)
883	GO:0003383	apical constriction	3	4	0.0470647	0.497094	ncbi_105068756(EPB41L5);ncbi_105073508(MYL9);ncbi_105078425(FRMD6)
884	GO:0006710	androgen catabolic process	3	4	0.0470647	0.497094	ncbi_105062107(HSD17B6);ncbi_105075641(HSD17B6);ncbi_105077738(HSD17B11)
885	GO:0009111	vitamin catabolic process	3	4	0.0470647	0.497094	ncbi_105069150(CRABP1);ncbi_105069312(SH3BP1);ncbi_105070206(Cbr3)
886	GO:0009253	peptidoglycan catabolic process	3	4	0.0470647	0.497094	ncbi_105062540(PGLYRP1);ncbi_105074544(PGLYRP2);ncbi_105076881(LYZ)
887	GO:0010760	negative regulation of macrophage chemotaxis	3	4	0.0470647	0.497094	ncbi_105065267(C5);ncbi_105065282(C5);ncbi_105069336(DDT)
888	GO:0014734	skeletal muscle hypertrophy	3	4	0.0470647	0.497094	ncbi_105063994(IGFBP5);ncbi_105070370(MYOC);ncbi_105083716(AR)
889	GO:0015791	polyol transport	3	4	0.0470647	0.497094	ncbi_105063968(PGAP1);ncbi_105079727(TLR2);ncbi_105082122(AQP1)
890	GO:0019336	phenol-containing compound catabolic process	3	4	0.0470647	0.497094	ncbi_105069127(FAH);ncbi_105070538(COMT);ncbi_105079347(MAOA)
891	GO:0019364	pyridine nucleotide catabolic process	3	4	0.0470647	0.497094	ncbi_105068954(NCF2);ncbi_105082017(NUDT12);ncbi_105083114(NT5E)
892	GO:0019401	alditol biosynthetic process	3	4	0.0470647	0.497094	ncbi_105063065(AKR1B1);ncbi_105076982(SORD);ncbi_105081757(GOT1)
893	GO:0019836	hemolysis by symbiont of host erythrocytes	3	4	0.0470647	0.497094	ncbi_105070724(C9);ncbi_105072655(PCCA);ncbi_105080389(ALB)
894	GO:0021554	optic nerve development	3	4	0.0470647	0.497094	ncbi_105070867(EPHB2);ncbi_105077904(RPL24);ncbi_105083539(TMEM126A)
895	GO:0030205	dermatan sulfate metabolic process	3	4	0.0470647	0.497094	ncbi_105064493(DCN);ncbi_105076091(BGN);ncbi_105081433(VCAN)
896	GO:0030223	neutrophil differentiation	3	4	0.0470647	0.497094	ncbi_105065535(FASN);ncbi_105067446(JAGN1);ncbi_105081609(DHRS7B)
897	GO:0031666	positive regulation of lipopolysaccharide-mediated signaling pathway	3	4	0.0470647	0.497094	ncbi_105063941(PRKCA);ncbi_105076500(TRAF6);ncbi_105077307(SASH1)
898	GO:0032493	response to bacterial lipoprotein	3	4	0.0470647	0.497094	ncbi_105062383(CD36);ncbi_105079727(TLR2);ncbi_105082208(CD14)
899	GO:0032656	regulation of interleukin-13 production	3	4	0.0470647	0.497094	ncbi_105070121(SCGB1A1);ncbi_105071048(Prkcz);ncbi_105072355(IL1RAP)
900	GO:0034382	chylomicron remnant clearance	3	4	0.0470647	0.497094	ncbi_105062503(APOE);ncbi_105062504(APOC2);ncbi_105062962(APOB)
901	GO:0034447	very-low-density lipoprotein particle clearance	3	4	0.0470647	0.497094	ncbi_105062503(APOE);ncbi_105062504(APOC2);ncbi_105062962(APOB)
902	GO:0035627	ceramide transport	3	4	0.0470647	0.497094	ncbi_105064371(CERT1);ncbi_105071890(PLTP);ncbi_105075395(PSAP)
903	GO:0042989	sequestering of actin monomers	3	4	0.0470647	0.497094	ncbi_105065262(GSN);ncbi_105081385(TWF1);ncbi_105082457(SCIN)
904	GO:0044179	hemolysis in other organism	3	4	0.0470647	0.497094	ncbi_105070724(C9);ncbi_105072655(PCCA);ncbi_105080389(ALB)
905	GO:0045064	T-helper 2 cell differentiation	3	4	0.0470647	0.497094	ncbi_105067278(ANXA1);ncbi_105071048(Prkcz);ncbi_105080059(IL18)
906	GO:0045112	integrin biosynthetic process	3	4	0.0470647	0.497094	ncbi_105068222(S100A9);ncbi_105068616(COL5A1);ncbi_105083716(AR)
907	GO:0045313	rhabdomere membrane biogenesis	3	4	0.0470647	0.497094	ncbi_105068570(BIN1);ncbi_105071570(PIGS);ncbi_105073807(GPAA1)
908	GO:0045628	regulation of T-helper 2 cell differentiation	3	4	0.0470647	0.497094	ncbi_105067278(ANXA1);ncbi_105071048(Prkcz);ncbi_105080059(IL18)
909	GO:0046836	glycolipid transport	3	4	0.0470647	0.497094	ncbi_105075395(PSAP);ncbi_105075681(GLTP);ncbi_105080157(RFT1)
910	GO:0050907	detection of chemical stimulus involved in sensory perception	3	4	0.0470647	0.497094	ncbi_105070084(PIP);ncbi_105070601(AZGP1);ncbi_105075423(PIGR)
911	GO:0050908	detection of light stimulus involved in visual perception	3	4	0.0470647	0.497094	ncbi_105068949(Lamc1);ncbi_105078140(REEP6);ncbi_105081824(RBP4)
912	GO:0050912	detection of chemical stimulus involved in sensory perception of taste	3	4	0.0470647	0.497094	ncbi_105070084(PIP);ncbi_105070601(AZGP1);ncbi_105075423(PIGR)
913	GO:0050913	sensory perception of bitter taste	3	4	0.0470647	0.497094	ncbi_105070084(PIP);ncbi_105070601(AZGP1);ncbi_105075423(PIGR)
914	GO:0050962	detection of light stimulus involved in sensory perception	3	4	0.0470647	0.497094	ncbi_105068949(Lamc1);ncbi_105078140(REEP6);ncbi_105081824(RBP4)
915	GO:0052331	hemolysis in other organism involved in symbiotic interaction	3	4	0.0470647	0.497094	ncbi_105070724(C9);ncbi_105072655(PCCA);ncbi_105080389(ALB)
916	GO:0055118	negative regulation of cardiac muscle contraction	3	4	0.0470647	0.497094	ncbi_105062357(SRI);ncbi_105067130(PDE5A);ncbi_105068570(BIN1)
917	GO:0060025	regulation of synaptic activity	3	4	0.0470647	0.497094	ncbi_105069664(SYBU);ncbi_105080256(DAG1);ncbi_105083966(RAB3GAP2)
918	GO:0061042	vascular wound healing	3	4	0.0470647	0.497094	ncbi_105067783(MCAM);ncbi_105077652(SMOC2);ncbi_105078620(CD34)
919	GO:0061430	bone trabecula morphogenesis	3	4	0.0470647	0.497094	ncbi_105068159(THBS3);ncbi_105071321(SFRP1);ncbi_105075731(MMP2)
920	GO:0061438	renal system vasculature morphogenesis	3	4	0.0470647	0.497094	ncbi_105072470(NRP1);ncbi_105074292(PDGFRB);ncbi_105077672(PDGFRA)
921	GO:0061439	kidney vasculature morphogenesis	3	4	0.0470647	0.497094	ncbi_105072470(NRP1);ncbi_105074292(PDGFRB);ncbi_105077672(PDGFRA)
922	GO:0071692	protein localization to extracellular region	3	4	0.0470647	0.497094	ncbi_105077074(FBN1);ncbi_105078953(LTBP1);ncbi_105080386(AFM)
923	GO:0071830	triglyceride-rich lipoprotein particle clearance	3	4	0.0470647	0.497094	ncbi_105062503(APOE);ncbi_105062504(APOC2);ncbi_105062962(APOB)
924	GO:1900042	positive regulation of interleukin-2 secretion	3	4	0.0470647	0.497094	ncbi_105066510(SPTBN1);ncbi_105068918(ABL2);ncbi_105069208(CD276)
925	GO:1901552	positive regulation of endothelial cell development	3	4	0.0470647	0.497094	ncbi_105068821(PROC);ncbi_105072329(ADD1);ncbi_105074792(CDH5)
926	GO:1902083	negative regulation of peptidyl-cysteine S-nitrosylation	3	4	0.0470647	0.497094	ncbi_105064841(Tbc1d24);ncbi_105077195(NCOA7);ncbi_123613388(ATP2B4)
927	GO:1902715	positive regulation of interferon-gamma secretion	3	4	0.0470647	0.497094	ncbi_105068918(ABL2);ncbi_105079769(SERPINB6);ncbi_105080059(IL18)
928	GO:1903142	positive regulation of establishment of endothelial barrier	3	4	0.0470647	0.497094	ncbi_105068821(PROC);ncbi_105072329(ADD1);ncbi_105074792(CDH5)
929	GO:1903294	regulation of glutamate secretion, neurotransmission	3	4	0.0470647	0.497094	ncbi_105065956(STXBP1);ncbi_105083398(RAB3GAP1);ncbi_105083511(KMO)
930	GO:1903296	positive regulation of glutamate secretion, neurotransmission	3	4	0.0470647	0.497094	ncbi_105065956(STXBP1);ncbi_105083398(RAB3GAP1);ncbi_105083511(KMO)
931	GO:2000298	regulation of Rho-dependent protein serine/threonine kinase activity	3	4	0.0470647	0.497094	ncbi_105067776(THY1);ncbi_105070732(DAB2);ncbi_105083510(CHORDC1)
932	GO:2001274	negative regulation of glucose import in response to insulin stimulus	3	4	0.0470647	0.497094	ncbi_105069806(PID1);ncbi_105070479(STXBP3);ncbi_105082182(MZB1)
933	GO:0007204	positive regulation of cytosolic calcium ion concentration	29	89	0.0475436	0.497094	ncbi_105061725(PLCD1);ncbi_105062357(SRI);ncbi_105062383(CD36);ncbi_105067142(Camk2d);ncbi_105067143(ANK2);ncbi_105067776(THY1);ncbi_105068703(DBI);ncbi_105068918(ABL2);ncbi_105069092(NMB);ncbi_105069802(ITGB3);ncbi_105070486(TRPV6);ncbi_105071204(PTPN6);ncbi_105072331(KNG1);ncbi_105073486(TGM2);ncbi_105073613(FKBP1A);ncbi_105075087(AGT);ncbi_105075198(PTPN6);ncbi_105076083(BCAP31);ncbi_105076458…
934	GO:0043207	response to external biotic stimulus	132	478	0.047768	0.497094	ncbi_105062116(STAT6);ncbi_105062266(MGST1);ncbi_105062383(CD36);ncbi_105062488(TTR);ncbi_105062540(PGLYRP1);ncbi_105062962(APOB);ncbi_105063482(STMN1);ncbi_105063875(CLU);ncbi_105063941(PRKCA);ncbi_105063968(PGAP1);ncbi_105064013(VIL1);ncbi_105064184(FKBP5);ncbi_105064203(HMGA1);ncbi_105064378(NGFR);ncbi_105064493(DCN);ncbi_105064543(PLA2G4A);ncbi_105064580(TTC37);ncbi_105064710(RNASE6);ncbi_105…
935	GO:0051707	response to other organism	132	478	0.047768	0.497094	ncbi_105062116(STAT6);ncbi_105062266(MGST1);ncbi_105062383(CD36);ncbi_105062488(TTR);ncbi_105062540(PGLYRP1);ncbi_105062962(APOB);ncbi_105063482(STMN1);ncbi_105063875(CLU);ncbi_105063941(PRKCA);ncbi_105063968(PGAP1);ncbi_105064013(VIL1);ncbi_105064184(FKBP5);ncbi_105064203(HMGA1);ncbi_105064378(NGFR);ncbi_105064493(DCN);ncbi_105064543(PLA2G4A);ncbi_105064580(TTC37);ncbi_105064710(RNASE6);ncbi_105…
936	GO:0019369	arachidonic acid metabolic process	9	21	0.0478031	0.497094	ncbi_105063866(EPHX2);ncbi_105064543(PLA2G4A);ncbi_105065973(PTGES2);ncbi_105067942(CYP2U1);ncbi_105071862(PTGIS);ncbi_105073974(MGLL);ncbi_105078974(CYP1B1);ncbi_105081127(PTGES);ncbi_105082839(Mapk3)
937	GO:0035904	aorta development	9	21	0.0478031	0.497094	ncbi_105064378(NGFR);ncbi_105065964(ENG);ncbi_105067950(SEC24B);ncbi_105068392(Dnm2);ncbi_105074292(PDGFRB);ncbi_105075281(Rbpj);ncbi_105077547(MYH10);ncbi_105078953(LTBP1);ncbi_105083343(PDE2A)
938	GO:0060350	endochondral bone morphogenesis	9	21	0.0478031	0.497094	ncbi_105066792(MATN1);ncbi_105068159(THBS3);ncbi_105068764(MMP14);ncbi_105072636(TGFBR2);ncbi_105076884(THBS1);ncbi_105078063(CBSL);ncbi_105080898(ANXA6);ncbi_105082711(POR);ncbi_105083328(SERPINH1)
939	GO:0061383	trabecula morphogenesis	9	21	0.0478031	0.497094	ncbi_105065304(TGFBR3);ncbi_105065964(ENG);ncbi_105068159(THBS3);ncbi_105071321(SFRP1);ncbi_105072233(FHL2);ncbi_105073613(FKBP1A);ncbi_105075281(Rbpj);ncbi_105075731(MMP2);ncbi_105081824(RBP4)
940	GO:2000725	regulation of cardiac muscle cell differentiation	9	21	0.0478031	0.497094	ncbi_105064162(PI16);ncbi_105065481(NR3C1);ncbi_105066402(ARRB2);ncbi_105067679(SLC25A4);ncbi_105068152(FDPS);ncbi_105075281(Rbpj);ncbi_105076052(G6PD);ncbi_105082976(COL14A1);ncbi_105083612(PAK1)
941	GO:0021782	glial cell development	19	54	0.0478551	0.497094	ncbi_105063827(EIF2B4);ncbi_105063875(CLU);ncbi_105065177(ASPA);ncbi_105065262(GSN);ncbi_105068220(S100A8);ncbi_105068222(S100A9);ncbi_105070346(GSTP1);ncbi_105070370(MYOC);ncbi_105073129(PICK1);ncbi_105075087(AGT);ncbi_105075965(ARHGEF10);ncbi_105077986(S100B);ncbi_105078366(VIM);ncbi_105078585(FA2H);ncbi_105079727(TLR2);ncbi_105080256(DAG1);ncbi_105080269(LAMB2);ncbi_105083028(PEX1);ncbi_123619…
942	GO:0006928	movement of cell or subcellular component	266	1005	0.0480375	0.497094	ncbi_105061783(POMGNT2);ncbi_105061811(SACM1L);ncbi_105061993(HMOX1);ncbi_105062086(Dbn1);ncbi_105062116(STAT6);ncbi_105062137(Arhgef25);ncbi_105062357(SRI);ncbi_105062381(SEMA3C);ncbi_105062453(DSC2);ncbi_105062503(APOE);ncbi_105062596(DSG2);ncbi_105062641(Rras);ncbi_105062659(MYH14);ncbi_105062950(SDC1);ncbi_105062962(APOB);ncbi_105063255(TF);ncbi_105063482(STMN1);ncbi_105063543(HDAC4);ncbi_105…
943	GO:0003009	skeletal muscle contraction	6	12	0.04808	0.497094	ncbi_105061899(MB);ncbi_105062659(MYH14);ncbi_105064346(HOMER1);ncbi_105065582(GAA);ncbi_105081677(GSTO1);ncbi_105082851(ATP2A1)
944	GO:0003094	glomerular filtration	6	12	0.04808	0.497094	ncbi_105067783(MCAM);ncbi_105073086(XPNPEP3);ncbi_105077179(GJA1);ncbi_105078620(CD34);ncbi_105080402(JCHAIN);ncbi_105082122(AQP1)
945	GO:0006531	aspartate metabolic process	6	12	0.04808	0.497094	ncbi_105065177(ASPA);ncbi_105066004(KYAT1);ncbi_105066834(NMNAT3);ncbi_105079973(ADSS1);ncbi_105081757(GOT1);ncbi_105083620(ADSS2)
946	GO:0007184	SMAD protein import into nucleus	6	12	0.04808	0.497094	ncbi_105066510(SPTBN1);ncbi_105067723(RBPMS);ncbi_105069569(CILP);ncbi_105070732(DAB2);ncbi_105075375(TGFB3);ncbi_105084023(PARP1)
947	GO:0010880	regulation of release of sequestered calcium ion into cytosol by sarcoplasmic reticulum	6	12	0.04808	0.497094	ncbi_105062357(SRI);ncbi_105067142(Camk2d);ncbi_105067143(ANK2);ncbi_105073613(FKBP1A);ncbi_105078993(SLC8A1);ncbi_105081677(GSTO1)
948	GO:0014808	release of sequestered calcium ion into cytosol by sarcoplasmic reticulum	6	12	0.04808	0.497094	ncbi_105062357(SRI);ncbi_105067142(Camk2d);ncbi_105067143(ANK2);ncbi_105073613(FKBP1A);ncbi_105078993(SLC8A1);ncbi_105081677(GSTO1)
949	GO:0017014	protein nitrosylation	6	12	0.04808	0.497094	ncbi_105064841(Tbc1d24);ncbi_105068220(S100A8);ncbi_105068222(S100A9);ncbi_105069792(ACE);ncbi_105077195(NCOA7);ncbi_123613388(ATP2B4)
950	GO:0019344	cysteine biosynthetic process	6	12	0.04808	0.497094	ncbi_105064049(GMPPA);ncbi_105075542(CTH);ncbi_105075691(SDS);ncbi_105076103(CLCN5);ncbi_105078063(CBSL);ncbi_105080273(Impdh2)
951	GO:0032653	regulation of interleukin-10 production	6	12	0.04808	0.497094	ncbi_105065874(EPX);ncbi_105069552(Fcer1g);ncbi_105071048(Prkcz);ncbi_105071585(LGALS9);ncbi_105078620(CD34);ncbi_105079727(TLR2)
952	GO:0033189	response to vitamin A	6	12	0.04808	0.497094	ncbi_105064394(MAP1B);ncbi_105075864(SERPINA7);ncbi_105076516(CAT);ncbi_105076993(SLC30A4);ncbi_105080389(ALB);ncbi_105081824(RBP4)
953	GO:0036151	phosphatidylcholine acyl-chain remodeling	6	12	0.04808	0.497094	ncbi_105064543(PLA2G4A);ncbi_105068703(DBI);ncbi_105070613(PLAAT3);ncbi_105075356(LPCAT3);ncbi_105076049(MBOAT2);ncbi_105081249(LPCAT1)
954	GO:0050702	interleukin-1 beta secretion	6	12	0.04808	0.497094	ncbi_105062383(CD36);ncbi_105067841(APOA1);ncbi_105067842(APOA4);ncbi_105073791(GSDMD);ncbi_105079727(TLR2);ncbi_105082774(PYCARD)
955	GO:0051597	response to methylmercury	6	12	0.04808	0.497094	ncbi_105064543(PLA2G4A);ncbi_105067143(ANK2);ncbi_105070824(ARSA);ncbi_105077929(CPOX);ncbi_105077986(S100B);ncbi_105083871(FBXO9)
956	GO:0060390	regulation of SMAD protein import into nucleus	6	12	0.04808	0.497094	ncbi_105066510(SPTBN1);ncbi_105067723(RBPMS);ncbi_105069569(CILP);ncbi_105070732(DAB2);ncbi_105075375(TGFB3);ncbi_105084023(PARP1)
957	GO:0061437	renal system vasculature development	6	12	0.04808	0.497094	ncbi_105069802(ITGB3);ncbi_105072470(NRP1);ncbi_105074292(PDGFRB);ncbi_105077672(PDGFRA);ncbi_105078620(CD34);ncbi_105082122(AQP1)
958	GO:0061440	kidney vasculature development	6	12	0.04808	0.497094	ncbi_105069802(ITGB3);ncbi_105072470(NRP1);ncbi_105074292(PDGFRB);ncbi_105077672(PDGFRA);ncbi_105078620(CD34);ncbi_105082122(AQP1)
959	GO:1903514	calcium ion transport from endoplasmic reticulum to cytosol	6	12	0.04808	0.497094	ncbi_105062357(SRI);ncbi_105067142(Camk2d);ncbi_105067143(ANK2);ncbi_105073613(FKBP1A);ncbi_105078993(SLC8A1);ncbi_105081677(GSTO1)
960	GO:2000404	regulation of T cell migration	6	12	0.04808	0.497094	ncbi_105069802(ITGB3);ncbi_105071585(LGALS9);ncbi_105071747(ECM1);ncbi_105072374(APOD);ncbi_105079191(DOCK8);ncbi_105082774(PYCARD)
961	GO:0031348	negative regulation of defense response	27	82	0.0482817	0.49866	ncbi_105062185(A2M);ncbi_105062503(APOE);ncbi_105062540(PGLYRP1);ncbi_105065609(Sec14l1);ncbi_105066402(ARRB2);ncbi_105066936(SERPING1);ncbi_105067841(APOA1);ncbi_105067842(APOA4);ncbi_105068815(DHRS1);ncbi_105068821(PROC);ncbi_105069208(CD276);ncbi_105069429(C1QTNF3);ncbi_105069713(Chid1);ncbi_105070346(GSTP1);ncbi_105071510(SERPINF1);ncbi_105071585(LGALS9);ncbi_105071862(PTGIS);ncbi_105072334(A…
