# Supplementary material for: Fatty Acid Metabolism via CPT1A Supports Poll Gland Function and Rutting Activities in Male Bactrian Camels
Source: Biomolecules. 2025 Jul 11;15(7):988. doi: 10.3390/biom15070988 (PMC12292770; doi:10.3390/biom15070988)
Supplement: Supplementary file 1 [file biomolecules-15-00988-s001.zip › Table S2.xlsx]

## Sheet: 119 Deps
	Tabel S2 The 119 candidate DEPs related to FA synthesis or metabolism identified from six BPs.
NO.	Symbol	Description	log2(fc)	PValue	FDR	Con1	Con2	Con3	CM1	CM2	CM3
1	HSD17B6	XP_032349010.1 17-beta-hydroxysteroid dehydrogenase type 6 isoform X2 [Camelus ferus]	-2.59353	0.000814149	0.00288719	25.0359	13.2032	14.5817	4.38847	2.21268	2.15019
2	SDR9C7	XP_006182300.1 short-chain dehydrogenase/reductase family 9C member 7 isoform X1 [Camelus ferus]	-2.59353	0.000814149	0.00288719	25.0359	13.2032	14.5817	4.38847	2.21268	2.15019
3	APOC2	XP_010945094.1 PREDICTED: apolipoprotein C-II [Camelus bactrianus]	-1.52169	6.62349e-07	4.52505e-06	732.351	547.396	592.325	224.923	203.029	224.05
4	PCCB	XP_010946005.1 PREDICTED: propionyl-CoA carboxylase beta chain, mitochondrial [Camelus bactrianus]	-1.01458	7.55022e-06	4.27909e-05	61.6685	42.5307	47.9664	25.3553	27.2186	22.7442
5	OXSM	XP_010946046.1 PREDICTED: LOW QUALITY PROTEIN: 3-oxoacyl-[acyl-carrier-protein] synthase, mitochondrial [Camelus bactrianus]	-1.02833	0.00597019	0.0165651	349.302	296.906	399.862	153.893	174.811	184.161
6	MECR	XP_010946232.1 PREDICTED: trans-2-enoyl-CoA reductase, mitochondrial isoform X1 [Camelus bactrianus]	-0.892189	6.55883e-11	8.25512e-10	799.135	853.107	902.219	490.883	445.193	440.258
7	EPHX2	XP_010946851.1 PREDICTED: bifunctional epoxide hydrolase 2 [Camelus bactrianus]	0.72989	2.26514e-29	1.53667e-27	5328.63	4406.86	4691.02	8039.46	7684.16	8202.93
8	ACSL3	XP_010947159.1 PREDICTED: long-chain-fatty-acid--CoA ligase 3 [Camelus bactrianus]	2.59618	7.2861e-43	8.98707e-41	2957.82	2946.75	3159.95	17443.9	18138.2	19229.5
9	ACACA	XP_010947490.1 PREDICTED: acetyl-CoA carboxylase 1 isoform X3 [Camelus bactrianus]	-1.13151	2.08136e-15	4.56956e-14	297.478	295.378	307.779	130.514	145.275	135.296
10	HSD11B1	XP_010947759.1 PREDICTED: LOW QUALITY PROTEIN: corticosteroid 11-beta-dehydrogenase isozyme 1 [Camelus bactrianus]	-0.658088	0.00826798	0.0218334	117.15	108.7	119.285	73.2995	62.7864	82.6319
11	PLA2G4A	XP_010947817.1 PREDICTED: cytosolic phospholipase A2 [Camelus bactrianus]	-0.674768	1.01556e-07	7.99255e-07	175.891	244.935	221.226	138.542	137.587	126.073
12	MID1IP1	XP_010947825.1 PREDICTED: mid1-interacting protein 1 [Camelus bactrianus]	-2.01859	0.00669166	0.0182755	76.4682	101.229	75.798	18.183	21.1748	23.2048
13	ACSF2	XP_010947895.1 PREDICTED: acyl-CoA synthetase family member 2, mitochondrial [Camelus bactrianus]	-1.06052	2.50917e-05	0.000129545	187.593	212.036	201.934	84.8258	103.908	99.6917
14	DECR1	XP_006188613.2 2,4-dienoyl-CoA reductase, mitochondrial isoform X1 [Camelus ferus]	0.908019	2.33568e-07	1.72983e-06	78.6213	67.5729	78.8778	125.546	148.432	148.363
15	ABCD3	XP_010948718.1 PREDICTED: ATP-binding cassette sub-family D member 3 isoform X2 [Camelus bactrianus]	1.44082	2.11822e-33	1.63296e-31	677.177	727.402	684.089	1883.54	1845.09	1941.58
16	FASN	XP_010948933.1 PREDICTED: LOW QUALITY PROTEIN: fatty acid synthase [Camelus bactrianus]	-0.756376	9.87489e-37	9.43538e-35	17538.6	16169.2	16896.2	10152.2	9809.75	9994.65
17	FADS6	XP_010949104.1 PREDICTED: fatty acid desaturase 6 [Camelus bactrianus]	1.40637	3.40529e-15	7.24185e-14	63.9759	55.8662	63.5957	149.162	158.089	178.987
18	Dcxr	XP_010949247.1 PREDICTED: L-xylulose reductase-like [Camelus bactrianus]	-1.01682	3.70132e-08	3.1038e-07	2477.03	2026.23	2266.07	1103.73	1206.27	1035.44
19	PTGES2	XP_031306431.1 prostaglandin E synthase 2 isoform X2 [Camelus dromedarius]	-0.714732	0.000519432	0.00194686	262.627	259.566	273.481	163.628	165.86	155.331
20	ANXA1	XP_006193913.1 annexin A1 [Camelus ferus]	0.870332	1.46807e-18	4.14973e-17	9466.47	8695.18	9358.97	17101.5	16350.6	16857.9
21	APOA1	EPY88081.1 apolipoprotein A-I [Camelus ferus]	-3.58695	7.43679e-16	1.69299e-14	14439.9	16100.7	16423.1	1297.96	1308.11	1302.18
22	APOA4	EPY88082.1 hypothetical protein CB1_000200068 [Camelus ferus]	-3.15068	4.98552e-77	3.38218e-74	13896.4	13023	13427.4	1534.47	1515.4	1493.32
23	DHRS1	XP_006172892.1 dehydrogenase/reductase SDR family member 1 isoform X1 [Camelus ferus]	0.727101	1.18325e-07	9.18437e-07	178.661	210.948	189.948	304.487	326.041	328.818
24	ACAT1	XP_032328686.1 acetyl-CoA acetyltransferase, mitochondrial isoform X1 [Camelus ferus]	-2.18615	1.32857e-62	4.74371e-60	34456.5	32482.7	33333.6	7281.13	7199.4	7553.09
25	Hacd3	XP_006184078.1 very-long-chain (3R)-3-hydroxyacyl-CoA dehydratase 3 [Camelus ferus]	4.64149	5.91347e-38	5.81406e-36	491.262	531.701	444.345	11616	12893.7	12113
26	GGT5	XP_014408196.1 glutathione hydrolase 5 proenzyme [Camelus ferus]	-2.36474	0.0144657	0.0353259	117.888	87.5454	67.2751	23.0116	13.2447	16.6908
27	Cbr3	XP_010954825.1 PREDICTED: carbonyl reductase [NADPH] 3 [Camelus bactrianus]	-2.24168	1.21588e-09	1.29694e-08	3073.64	2896.96	2996.36	453.444	739.656	702.87
28	CBR1	XP_010954826.1 PREDICTED: carbonyl reductase [NADPH] 1 [Camelus bactrianus]	-1.75875	2.49955e-27	1.48745e-25	3396.25	3750.16	3737.19	920.581	1112.04	1183.53
29	ACOT7	XP_010955907.1 PREDICTED: cytosolic acyl coenzyme A thioester hydrolase [Camelus bactrianus]	-1.82258	0.00129423	0.0043682	47.7733	21.995	19.2266	8.27475	9.72578	7.15965
30	Prxl2b	XP_010955937.1 PREDICTED: prostamide/prostaglandin F synthase [Camelus bactrianus]	-1.44986	0.0018478	0.00600357	428.575	284.977	294.393	153.646	104.549	110.771
31	PTGIS	XP_015096749.2 prostacyclin synthase [Vicugna pacos]	-1.73537	5.1044e-22	1.99013e-20	1103.8	861.558	910.895	319.72	276.613	267.497
32	ACSS3	XP_010957113.1 PREDICTED: acyl-CoA synthetase short-chain family member 3, mitochondrial, partial [Camelus bactrianus]	-2.28122	4.54092e-19	1.35707e-17	313.583	324.464	306.331	68.8882	63.767	61.6263
33	ADIPOQ	XP_006188907.1 adiponectin [Camelus ferus]	-0.775295	1.40197e-11	1.94499e-10	1365.24	1438.74	1428.35	721.618	863.288	887.916
34	BDH1	XP_006179026.2 D-beta-hydroxybutyrate dehydrogenase, mitochondrial [Camelus ferus]	-1.18055	2.03584e-15	4.48413e-14	148463	127398	130570	60888	58002.2	60420.6
35	PCCA	XP_010957970.1 PREDICTED: LOW QUALITY PROTEIN: propionyl-CoA carboxylase alpha chain, mitochondrial [Camelus bactrianus]	-1.37062	1.98181e-12	3.03489e-11	270.551	261.979	258.047	98.5138	104.074	103.147
36	ELOVL1	XP_006178540.2 elongation of very long chain fatty acids protein 1 isoform X2 [Camelus ferus]	1.25568	0.00596382	0.0165542	15.6267	11.3672	13.3918	22.8931	43.2993	30.2402
37	ACADL	XP_032335841.1 long-chain specific acyl-CoA dehydrogenase, mitochondrial isoform X1 [Camelus ferus]	-1.76135	3.44913e-07	2.47084e-06	88.6783	98.1558	92.8208	21.3821	29.6602	31.4481
38	ACSS2	XP_010959129.1 PREDICTED: acetyl-coenzyme A synthetase, cytoplasmic isoform X1 [Camelus bactrianus]	-0.826	3.4846e-09	3.43099e-08	708.36	610.642	624.072	367.195	350.087	378.789
39	ACSM3	XP_006177354.1 acyl-coenzyme A synthetase ACSM3, mitochondrial [Camelus ferus]	-0.745683	0.00353396	0.0106128	3293.91	2636.11	2025.86	1775.78	1590.28	1378.71
40	KDSR	XP_010959583.1 PREDICTED: 3-ketodihydrosphingosine reductase [Camelus bactrianus]	1.16342	0.00218111	0.0069111	72.085	61.9827	80.9853	135.648	185.145	160.9
41	ACAA2	XP_010959686.1 PREDICTED: 3-ketoacyl-CoA thiolase, mitochondrial [Camelus bactrianus]	-1.12258	1.9623e-12	3.01865e-11	802.189	721.327	779.633	370.971	340.611	346.185
42	MGLL	XP_006193646.1 monoglyceride lipase isoform X1 [Camelus ferus]	-1.35628	9.12266e-13	1.47003e-11	162.601	150.032	133.409	54.992	58.203	61.0231
43	RDH13	XP_010960191.1 PREDICTED: retinol dehydrogenase 13 [Camelus bactrianus]	-0.885009	1.2974e-05	7.05253e-05	363.654	318.338	295.129	186.326	164.288	178.481
44	RDH11	XP_010960600.1 PREDICTED: retinol dehydrogenase 11 [Camelus bactrianus]	-0.819528	9.85924e-05	0.000438498	120.381	148.75	120.589	65.0552	80.3076	75.4629
45	AGT	XP_010961139.1 PREDICTED: angiotensinogen [Camelus bactrianus]	-3.40005	5.06069e-17	1.28104e-15	1836.09	1840.54	1660.92	139.348	206.607	159.667
46	RDH5	XP_010962206.1 PREDICTED: 11-cis retinol dehydrogenase isoform X1 [Camelus bactrianus]	-0.798929	0.000213018	0.000874239	32.6501	33.6627	34.6003	19.2958	21.5856	17.121
47	ACAT2	XP_010964072.1 PREDICTED: acetyl-CoA acetyltransferase, cytosolic [Camelus bactrianus]	-1.18509	2.24765e-06	1.39634e-05	289.473	341.595	354.51	139.436	165.206	128.812
48	HSD17B11	XP_010981418.1 estradiol 17-beta-dehydrogenase 11 [Camelus dromedarius]	1.0509	4.58921e-06	2.70724e-05	74.5961	77.2085	76.567	168.131	162.548	142.466
49	HMGCS1	XP_010964620.1 PREDICTED: hydroxymethylglutaryl-CoA synthase, cytoplasmic isoform X1 [Camelus bactrianus]	-1.83722	2.27816e-06	1.414e-05	42.9183	38.76	40.2783	11.5187	13.374	9.23811
50	FA2H	XP_032342634.1 fatty acid 2-hydroxylase [Camelus ferus]	-0.80882	1.3681e-06	8.84764e-06	154.804	178.65	210.546	100.75	103.11	106.682
51	WWOX	XP_032342707.1 WW domain-containing oxidoreductase isoform X1 [Camelus ferus]	0.771758	4.78436e-07	3.35591e-06	61.1214	78.0163	80.4222	126.333	126.119	122.413
52	HSDL1	XP_010966057.1 PREDICTED: inactive hydroxysteroid dehydrogenase-like protein 1 [Camelus bactrianus]	-0.994445	2.6806e-06	1.63978e-05	966.192	856.419	1037.37	523.88	448.811	462.816
53	RGN	XP_031301216.1 regucalcin isoform X1 [Camelus dromedarius]	-1.54149	3.25323e-21	1.17393e-19	1705.17	1575.76	1495.93	560.72	529.424	550.851
54	DHRSX	XP_010966587.1 PREDICTED: dehydrogenase/reductase SDR family member on chromosome X [Camelus bactrianus]	1.48633	1.70081e-06	1.07734e-05	134.35	115.924	117.372	357.689	349.745	322.622
55	ACLY	XP_010967311.1 PREDICTED: ATP-citrate synthase isoform X1 [Camelus bactrianus]	0.885088	4.1682e-47	6.57606e-45	1955.34	1869.88	1904.63	3556.02	3516.12	3510.19
56	PRKAB1	XP_010967864.1 PREDICTED: 5'-AMP-activated protein kinase subunit beta-1 [Camelus bactrianus]	0.90142	3.17623e-07	2.29718e-06	206.358	239.506	276.961	460.637	408.179	481.353
57	PTGES	XP_006205489.1 prostaglandin E synthase [Vicugna pacos]	-1.64889	3.70533e-07	2.646e-06	210.309	214.892	208.275	70.4771	61.6399	69.8891
58	DHRS7B	XP_010969215.1 PREDICTED: dehydrogenase/reductase SDR family member 7B isoform X1 [Camelus bactrianus]	0.741171	8.75782e-10	9.47577e-09	441.17	411.93	399.535	738.3	684.899	670.619
59	BCKDHB	XP_010971148.1 PREDICTED: 2-oxoisovalerate dehydrogenase subunit beta, mitochondrial [Camelus bactrianus]	-1.52697	0.00685913	0.0186727	163.43	141.058	128.435	48.4623	56.7244	45.0402
60	ACSS1	XP_010971247.1 PREDICTED: acetyl-coenzyme A synthetase 2-like, mitochondrial [Camelus bactrianus]	-1.02353	1.3282e-10	1.59478e-09	1386.84	1333.36	1446.3	731.217	651.725	666.605
61	LIPE	XP_031537683.1 hormone-sensitive lipase isoform X1 [Vicugna pacos]	-1.69983	1.62409e-09	1.68211e-08	204.749	169.456	134.192	54.1732	45.6209	56.7023
62	ETFB	XP_010945355.1 PREDICTED: electron transfer flavoprotein subunit beta [Camelus bactrianus]	-0.58815	1.82692e-11	2.47381e-10	6664.17	6024.87	6223.97	4347.79	4113.21	4119.85
63	ACAD11	XP_010946036.1 PREDICTED: acyl-CoA dehydrogenase family member 11 isoform X1 [Camelus bactrianus]	-0.858003	0.00444579	0.0129232	53.2367	92.205	59.3543	42.402	34.5234	36.0638
64	SESN2	XP_006173776.1 sestrin-2 [Camelus ferus]	0.841781	0.0041847	0.0122843	32.5859	10.5822	19.9871	37.1545	37.2762	38.7599
65	LONP2	XP_010948498.1 PREDICTED: lon protease homolog 2, peroxisomal [Camelus bactrianus]	-0.718309	9.27014e-09	8.47556e-08	590.34	499.761	542.586	329.143	351.703	311.517
66	AUH	XP_010948824.1 PREDICTED: methylglutaconyl-CoA hydratase, mitochondrial [Camelus bactrianus]	-1.18928	1.55032e-20	5.15559e-19	912.736	844.241	784.741	388.873	359.253	366.474
67	SLC27A4	XP_010949492.1 PREDICTED: long-chain fatty acid transport protein 4 [Camelus bactrianus]	1.32049	3.00441e-36	2.647e-34	1149.6	1238.76	1195.65	2956.79	3033.71	2960.61
68	CRAT	XP_010949542.1 PREDICTED: carnitine O-acetyltransferase [Camelus bactrianus]	-0.829581	1.31046e-05	7.11781e-05	548.393	520.047	446.478	286.498	278.045	287.89
69	ECHDC2	XP_031321011.1 enoyl-CoA hydratase domain-containing protein 2, mitochondrial isoform X5 [Camelus dromedarius]	-2.86517	2.0114e-06	1.25761e-05	196.07	236.513	201.811	24.2543	31.0174	31.796
70	DBI	XP_006191536.1 acyl-CoA-binding protein isoform X1 [Camelus ferus]	1.02229	3.9637e-15	8.29929e-14	5482.25	5518.33	5889.94	10677.1	11697.4	11932.6
71	PCK2	XP_010953044.1 PREDICTED: phosphoenolpyruvate carboxykinase [GTP], mitochondrial [Camelus bactrianus]	-0.773661	3.03919e-28	1.89155e-26	2381.11	2033.41	2141.69	1288.38	1245.4	1301.15
72	AMACR	XP_010953854.1 PREDICTED: alpha-methylacyl-CoA racemase [Camelus bactrianus]	1.14078	2.09366e-13	3.61481e-12	1305.94	1022.51	1009.34	2464.18	2420.75	2474.9
73	CPT1A	XP_010955077.1 PREDICTED: carnitine O-palmitoyltransferase 1, liver isoform isoform X1 [Camelus bactrianus]	1.27831	4.9917e-55	1.30245e-52	1779.5	1823.72	1755.5	4323.55	4321.75	4352.53
74	ACOXL	XP_031296838.1 acyl-coenzyme A oxidase-like protein [Camelus dromedarius]	1.77464	0.00098497	0.00341269	NA	34.11	24.0064	139.661	74.8678	83.7415
75	HIBCH	XP_010958344.1 PREDICTED: 3-hydroxyisobutyryl-CoA hydrolase, mitochondrial [Camelus bactrianus]	-0.89839	6.75429e-11	8.47482e-10	856.672	763.237	826.407	499.25	424.051	389.11
76	SLC25A17	XP_006174776.1 peroxisomal membrane protein PMP34 isoform X2 [Camelus ferus]	1.22051	3.98963e-05	0.000197415	61.1216	56.9146	65.9566	137.306	150.15	141.3
77	Acad9	XP_010959512.1 PREDICTED: acyl-CoA dehydrogenase family member 9, mitochondrial [Camelus bactrianus]	0.923706	4.56125e-19	1.35717e-17	735.679	696.279	737.818	1470	1296.22	1349.8
78	ECHDC3	XP_010960017.1 PREDICTED: enoyl-CoA hydratase domain-containing protein 3, mitochondrial [Camelus bactrianus]	-0.628929	2.18647e-06	1.36208e-05	1962.22	1887	1905.32	1227.67	1184.97	1308.57
79	ACADM	XP_006193536.2 medium-chain specific acyl-CoA dehydrogenase, mitochondrial [Camelus ferus]	-0.928483	4.08793e-12	6.00271e-11	895.533	744.118	790.761	460.909	412.658	403.397
80	ACO1	XP_010965658.1 PREDICTED: cytoplasmic aconitate hydratase isoform X1 [Camelus bactrianus]	0.589877	7.68224e-22	2.96115e-20	3271.16	3199.96	3233.53	4860.86	4892.51	4853.28
81	ACBD5	XP_010966236.1 PREDICTED: acyl-CoA-binding domain-containing protein 5 isoform X1 [Camelus bactrianus]	1.14888	5.93632e-13	9.82243e-12	157.22	147.154	148.003	353.082	323.836	326.192
82	ECI2	XP_032318318.1 enoyl-CoA delta isomerase 2, mitochondrial isoform X1 [Camelus ferus]	1.09591	1.39203e-17	3.64615e-16	3337.96	3136.79	2958.69	7099.72	6408.09	6655.97
83	ACADS	XP_032327890.1 short-chain specific acyl-CoA dehydrogenase, mitochondrial [Camelus ferus]	-1.7562	2.65517e-09	2.66066e-08	1319.81	1115.2	1133.07	355.832	378.534	321.881
84	PEX1	XP_010971056.1 PREDICTED: peroxisome biogenesis factor 1, partial [Camelus bactrianus]	0.755877	0.000249456	0.00100493	61.3617	36.6125	36.5081	83.1952	79.1664	64.7328
85	CD36	XP_010944937.1 PREDICTED: platelet glycoprotein 4 [Camelus bactrianus]	-1.08078	0.000191545	0.000797135	3182.22	3153.79	3502.36	1649.9	1438.01	1563.42
86	APOE	XP_010945092.1 PREDICTED: apolipoprotein E [Camelus bactrianus]	-2.38557	4.98557e-11	6.35754e-10	351.797	412.511	382.299	75.0805	73.1282	71.2164
87	FABP4	XP_006193992.1 fatty acid-binding protein, adipocyte [Camelus ferus]	-0.826708	9.30587e-05	0.000415609	12386.6	12979.5	12621.4	7418.23	6246.11	7753.57
88	ACSL1	XP_006178405.1 long-chain-fatty-acid--CoA ligase 1 isoform X1 [Camelus ferus]	-0.892394	1.7091e-19	5.19934e-18	1849.18	1583.32	1690.06	962.701	877.799	919.12
89	NMB	XP_010953409.1 PREDICTED: neuromedin-B isoform X1 [Camelus bactrianus]	1.41411	1.74587e-07	1.31747e-06	136.461	152.952	114.577	394.89	346.465	335.258
90	ACE	XP_032313024.1 angiotensin-converting enzyme isoform X1 [Camelus ferus]	1.06242	4.07834e-10	4.59592e-09	75.7706	65.7176	60.9224	138.419	137.672	146.631
91	THBS1	XP_010963427.1 PREDICTED: LOW QUALITY PROTEIN: thrombospondin-1 [Camelus bactrianus]	-1.80259	6.51831e-13	1.07592e-11	581.171	527.72	520.539	161.813	155.66	149.619
92	SLC27A1	XP_010993394.1 long-chain fatty acid transport protein 1 [Camelus dromedarius]	1.02447	9.22136e-05	0.00041265	137.282	129.303	114.364	267.576	229.969	277.389
93	CYGB	XP_032312652.1 cytoglobin isoform X1 [Camelus ferus]	-1.47179	2.80623e-12	4.20253e-11	336.88	271.893	325.788	96.8267	123.826	116.291
94	KLKB1	XP_031296115.1 plasma kallikrein isoform X1 [Camelus dromedarius]	-2.02354	2.97392e-10	3.43698e-09	166.682	150.324	175.416	37.0298	33.7745	50.3094
95	POR	XP_010970634.1 PREDICTED: LOW QUALITY PROTEIN: NADPH--cytochrome P450 reductase [Camelus bactrianus]	1.77867	4.84363e-38	4.90436e-36	1696.72	1604.19	1675.11	5732.31	5698.57	5642.32
96	ABHD5	XP_010944228.1 PREDICTED: 1-acylglycerol-3-phosphate O-acyltransferase ABHD5 [Camelus bactrianus]	1.75467	2.24144e-08	1.95449e-07	35.0727	24.6234	46.1293	133.524	105.629	117.953
97	GLYR1	XP_032957909.1 putative oxidoreductase GLYR1 isoform X1 [Rhinolophus ferrumequinum]	1.15958	2.13451e-13	3.67526e-12	119.117	111.969	121.165	249.941	266.762	270.196
98	SGPL1	XP_010949947.1 PREDICTED: sphingosine-1-phosphate lyase 1 [Camelus bactrianus]	1.22219	8.88647e-19	2.55448e-17	100.961	105.705	109.922	245.229	255.7	237.675
99	Acnat2	XP_032333978.1 bile acid-CoA:amino acid N-acyltransferase isoform X1 [Camelus ferus]	-0.910251	0.00453025	0.0131339	151.869	123.401	183.632	80.4313	84.9098	78.8367
100	CYP2U1	XP_010951941.1 PREDICTED: LOW QUALITY PROTEIN: cytochrome P450 2U1 [Camelus bactrianus]	0.749175	4.2917e-05	0.000209787	252.933	316.625	353.813	488.208	498.015	565.808
101	APOA2	XP_006174033.1 apolipoprotein A-II [Camelus ferus]	-1.23127	0.0173937	0.0412277	238.95	129.056	128.927	82.9204	53.343	75.4009
102	GSTP1	EPY87515.1 Glutathione S-transferase-like protein [Camelus ferus]	-0.878477	5.95053e-08	4.81149e-07	13738.1	11326.8	11600.3	6790.14	6427.24	6726.31
103	THEM4	XP_032320149.1 acyl-coenzyme A thioesterase THEM4 isoform X2 [Camelus ferus]	-1.11516	2.19365e-09	2.22115e-08	383.437	345.181	341.124	167.85	169.322	156.663
104	Them5	XP_006177224.1 acyl-coenzyme A thioesterase THEM5 [Camelus ferus]	-1.61092	0.0105448	0.0269337	93.04	171.821	57.2343	48.3348	39.6346	17.4814
105	RETSAT	XP_010957426.1 PREDICTED: all-trans-retinol 13,14-reductase [Camelus bactrianus]	0.793575	7.27482e-19	2.12726e-17	357.571	378.074	359.386	636.183	627.132	634.77
106	UGDH	XP_031291614.1 UDP-glucose 6-dehydrogenase isoform X1 [Camelus dromedarius]	-2.19822	3.4841e-26	1.84657e-24	1454.16	1444.09	1420.08	340.509	280.608	319.873
107	C3	XP_010965083.1 PREDICTED: complement C3 [Camelus bactrianus]	-3.23592	1.01718e-138	2.30018e-135	41382.5	37000.6	39955.9	4085.1	4159.86	4315.85
108	CYP1B1	XP_010965966.1 PREDICTED: cytochrome P450 1B1 [Camelus bactrianus]	-2.02013	5.94697e-08	4.81149e-07	1379.11	1186.47	1191.14	298.329	312.698	315.139
109	MAOA	XP_010966353.1 PREDICTED: amine oxidase [flavin-containing] A [Camelus bactrianus]	-0.801301	1.6779e-06	1.06482e-05	259.426	264.392	232.5	141.785	147.917	144.296
110	Pdk3	XP_032331464.1 pyruvate dehydrogenase kinase, isozyme 3 isoform X1 [Camelus ferus]	1.30569	1.0309e-05	5.69051e-05	43.851	42.445	51.9887	107.835	92.7052	141.302
111	TLR2	XP_032321054.1 toll-like receptor 2 isoform X1 [Camelus ferus]	-0.746075	0.0106915	0.0271753	44.0416	39.0214	41.4597	20.905	26.2837	27.0546
112	DPEP1	XP_031292557.1 dipeptidase 1 isoform X1 [Camelus dromedarius]	1.48265	5.90486e-14	1.09749e-12	233.39	240.135	274.907	703.294	692.702	695.587
113	ABHD11	XP_006181014.1 protein ABHD11 isoform X2 [Camelus ferus]	-1.35496	8.51271e-11	1.05576e-09	2209.22	2185.72	2270.63	878.686	854.746	872.447
114	Mapk3	XP_010970822.1 PREDICTED: mitogen-activated protein kinase 3 [Camelus bactrianus]	-0.816603	2.96896e-08	2.52715e-07	584.146	584.747	531.594	338.577	306.855	320.065
115	PON1	XP_010970850.1 PREDICTED: serum paraoxonase/arylesterase 1 [Camelus bactrianus]	-3.42912	3.24801e-17	8.3149e-16	2039.71	1933.56	2062.1	174.766	191.761	193.793
116	PON2	XP_010971134.1 PREDICTED: serum paraoxonase/arylesterase 2 [Camelus bactrianus]	1.06362	2.00513e-15	4.43089e-14	1616.43	1979.58	1972.25	3766.37	3844.82	4027.42
117	KMO	XP_010971675.1 PREDICTED: kynurenine 3-monooxygenase isoform X1 [Camelus bactrianus]	3.86825	7.55404e-32	5.45176e-30	1101.5	1001.27	952.238	15667.2	14096.3	14850.6
118	PEX6	XP_010972064.1 PREDICTED: LOW QUALITY PROTEIN: peroxisome biogenesis factor 6 [Camelus bactrianus]	1.30529	0.00737397	0.0198749	7.70914	15.5786	15.4514	34.6913	31.7209	29.325
119	ALDH5A1	XP_010972546.1 PREDICTED: succinate-semialdehyde dehydrogenase, mitochondrial [Camelus bactrianus]	1.10239	2.51026e-11	3.32609e-10	228.382	187.043	198.102	438.335	444.089	434.879

## Sheet: 6 BPs RAW Date
BPs	fatty acid metabolic process	fatty acid catabolic process	fatty acid beta-oxidation	long-chain fatty acid transport	fatty acid oxidation	fatty acid biosynthetic process	BP Merge
Delete Duplicates	114	35	27	16	30	60	119
	ABHD5	LIPE	ETFB	CD36	ETFB	HSD17B6	HSD17B6
	HSD17B6	ETFB	ACAD11	APOE	ACAD11	SDR9C7	SDR9C7
	SDR9C7	PCCB	MECR	ACSL3	MECR	APOC2	APOC2
	LIPE	ACAD11	SESN2	ACACA	SESN2	PCCB	PCCB
	APOC2	MECR	DECR1	PLA2G4A	DECR1	OXSM	OXSM
	ETFB	SESN2	LONP2	MID1IP1	LONP2	MECR	MECR
	PCCB	DECR1	ABCD3	ABCD3	ABCD3	EPHX2	EPHX2
	ACAD11	LONP2	AUH	SLC27A4	AUH	ACSL3	ACSL3
	OXSM	ABCD3	CRAT	FABP4	CYGB	ACACA	ACACA
	MECR	AUH	ECHDC2	ANXA1	CRAT	HSD11B1	HSD11B1
	SESN2	SLC27A4	DBI	ACSL1	ECHDC2	PLA2G4A	PLA2G4A
	EPHX2	CRAT	ACAT1	NMB	KLKB1	MID1IP1	MID1IP1
	ACSL3	ECHDC2	AMACR	ACE	DBI	ACSF2	ACSF2
	ACACA	DBI	CPT1A	CPT1A	ACAT1	DECR1	DECR1
	HSD11B1	PCK2	ACOXL	THBS1	AMACR	ABCD3	ABCD3
	PLA2G4A	ACAT1	ADIPOQ	SLC27A1	CPT1A	FASN	FASN
	MID1IP1	AMACR	HIBCH		ACOXL	FADS6	FADS6
	ACSF2	CPT1A	ACADL		ADIPOQ	Dcxr	Dcxr
	DECR1	ACOT7	SLC25A17		HIBCH	PTGES2	PTGES2
	GLYR1	ACOXL	Acad9		ACADL	ANXA1	ANXA1
	LONP2	ADIPOQ	ACAA2		SLC25A17	APOA1	APOA1
	ABCD3	PCCA	ECHDC3		Acad9	APOA4	APOA4
	AUH	HIBCH	ACADM		ACAA2	DHRS1	DHRS1
	FASN	ACADL	ACAT2		ECHDC3	ACAT1	ACAT1
	CYGB	SLC25A17	ECI2		ACADM	Hacd3	Hacd3
	FADS6	Acad9	ACADS		ACAT2	GGT5	GGT5
	Dcxr	ACAA2	PEX1		ECI2	Cbr3	Cbr3
	PTGES2	ECHDC3			ACADS	CBR1	CBR1
	SLC27A4	ACADM			POR	ACOT7	ACOT7
	CRAT	ACAT2			PEX1	Prxl2b	Prxl2b
	SGPL1	ACO1				PTGIS	PTGIS
	FABP4	ACBD5				ACSS3	ACSS3
	ECHDC2	ECI2				ADIPOQ	ADIPOQ
	ANXA1	ACADS				BDH1	BDH1
	Acnat2	PEX1				PCCA	PCCA
	KLKB1					ELOVL1	ELOVL1
	ACSL1					ACADL	ACADL
	APOA1					ACSS2	ACSS2
	APOA4					ACSM3	ACSM3
	CYP2U1					KDSR	KDSR
	DBI					ACAA2	ACAA2
	PCK2					MGLL	MGLL
	DHRS1					RDH13	RDH13
	ACAT1					RDH11	RDH11
	Hacd3					AGT	AGT
	GGT5					RDH5	RDH5
	AMACR					ACAT2	ACAT2
	APOA2					HSD17B11	HSD17B11
	Cbr3					HMGCS1	HMGCS1
	CBR1					FA2H	FA2H
	GSTP1					WWOX	WWOX
	CPT1A					HSDL1	HSDL1
	ACOT7					RGN	RGN
	Prxl2b					DHRSX	DHRSX
	THEM4					ACLY	ACLY
	Them5					PRKAB1	PRKAB1
	PTGIS					PTGES	PTGES
	ACSS3					DHRS7B	DHRS7B
	ACOXL					BCKDHB	BCKDHB
	RETSAT					ACSS1	ACSS1
	ADIPOQ						LIPE
	BDH1						ETFB
	PCCA						ACAD11
	ELOVL1						SESN2
	HIBCH						LONP2
	ACADL						AUH
	SLC25A17						SLC27A4
	ACSS2						CRAT
	ACSM3						ECHDC2
	Acad9						DBI
	KDSR						PCK2
	ACAA2						AMACR
	MGLL						CPT1A
	ECHDC3						ACOXL
	RDH13						HIBCH
	RDH11						SLC25A17
	UGDH						Acad9
	AGT						ECHDC3
	ACADM						ACADM
	RDH5						ACO1
	ACAT2						ACBD5
	HSD17B11						ECI2
	HMGCS1						ACADS
	C3						PEX1
	FA2H						CD36
	ACO1						APOE
	WWOX						FABP4
	CYP1B1						ACSL1
	HSDL1						NMB
	ACBD5						ACE
	MAOA						THBS1
	RGN						SLC27A1
	DHRSX						CYGB
	Pdk3						KLKB1
	TLR2						POR
	ECI2						ABHD5
	ACLY						GLYR1
	PRKAB1						SGPL1
	ACADS						Acnat2
	DPEP1						CYP2U1
	PTGES						APOA2
	DHRS7B						GSTP1
	SLC27A1						THEM4
	POR						Them5
	ABHD11						RETSAT
	Mapk3						UGDH
	PON1						C3
	PEX1						CYP1B1
	PON2						MAOA
	BCKDHB						Pdk3
	ACSS1						TLR2
	KMO						DPEP1
	PEX6						ABHD11
	ALDH5A1						Mapk3
							PON1
							PON2
							KMO
							PEX6
							ALDH5A1
