# Supplementary material for: Fatty Acid Metabolism via CPT1A Supports Poll Gland Function and Rutting Activities in Male Bactrian Camels
Source: Biomolecules. 2025 Jul 11;15(7):988. doi: 10.3390/biom15070988 (PMC12292770; doi:10.3390/biom15070988)
Supplement: Supplementary file 1 [file biomolecules-15-00988-s001.zip › Table S3.xlsx]

## Sheet: 4 Pathways (screen)
Tabel S3 The four Pathways related to FA synthesis or metabolism identified from 134 Pathways.（P<0.05 ）
KEGG_A_class	KEGG_B_class	Pathway	UP DEPS	Down DEPS	Early-estrus-vs-Peak-estrus (878)	All (3512)	Pvalue	Qvalue	Pathway ID	Proteins	K_IDs
Metabolism	Global and overview maps	Fatty acid metabolism	4	12	16	37	0.0112753	0.132551	ko01212	ncbi_105063272(OXSM);ncbi_105063405(MECR);ncbi_105064063(ACSL3);ncbi_105064304(ACACA);ncbi_105065535(FASN);ncbi_105067740(ACSL1);ncbi_105069025(ACAT1);ncbi_105069291(Hacd3);ncbi_105070362(CPT1A);ncbi_105072714(ELOVL1);ncbi_105072763(PPT1);ncbi_105072946(ACADL);ncbi_105073958(ACAA2);ncbi_105075526(ACADM);ncbi_105077364(ACAT2);ncbi_105080697(ACADS)	K09458+K07512+K01897+K11262+K00665+K01897+K00626+K10703+K08765+K10247+K01074+K00255+K07508+K00249+K00626+K00248
Metabolism	Lipid metabolism	Fatty acid biosynthesis	1	5	6	10	0.0195753	0.195753	ko00061	ncbi_105063272(OXSM);ncbi_105063405(MECR);ncbi_105064063(ACSL3);ncbi_105064304(ACACA);ncbi_105065535(FASN);ncbi_105067740(ACSL1)	K09458+K07512+K01897+K11262+K00665+K01897
Metabolism	Lipid metabolism	Fatty acid elongation	2	6	8	16	0.0268389	0.233981	ko00062	ncbi_105063405(MECR);ncbi_105069291(Hacd3);ncbi_105071017(ACOT7);ncbi_105071701(THEM4);ncbi_105071702(Them5);ncbi_105072714(ELOVL1);ncbi_105072763(PPT1);ncbi_105073958(ACAA2)	K07512+K10703+K17360+K16339+K22554+K10247+K01074+K07508
Metabolism	Lipid metabolism	Fatty acid degradation	4	8	12	30	0.0499124	0.367834	ko00071	ncbi_105064063(ACSL3);ncbi_105067740(ACSL1);ncbi_105067894(ADH1B);ncbi_105069025(ACAT1);ncbi_105070362(CPT1A);ncbi_105072946(ACADL);ncbi_105073958(ACAA2);ncbi_105075526(ACADM);ncbi_105077364(ACAT2);ncbi_105079780(ECI2);ncbi_105080599(ALDH2);ncbi_105080697(ACADS)	K01897+K01897+K13951+K00626+K08765+K00255+K07508+K00249+K00626+K13239+K00128+K00248

## Sheet: 134 Pathways-RAW Date
Control-vs-mastitis.path
NO.	KEGG_A_class	KEGG_B_class	Pathway	Early-estrus-vs-Peak-estrus (878)	All (3512)	Pvalue	Qvalue	Pathway ID	Proteins	K_IDs
1	Organismal Systems	Immune system	Complement and coagulation cascades	48	55	1.46763e-22	4.98995e-20	ko04610	ncbi_105062036(F12);ncbi_105062185(A2M);ncbi_105063875(CLU);ncbi_105065267(C5);ncbi_105066131(Cpb2);ncbi_105066914(F10);ncbi_105066936(SERPING1);ncbi_105067238(CFH);ncbi_105067666(KLKB1);ncbi_105067955(Cfi);ncbi_105068596(C8G);ncbi_105068821(PROC);ncbi_105068898(SERPINC1);ncbi_105070023(F13B);ncbi_105070568(Serpind1);ncbi_105070724(C9);ncbi_105070819(C7);ncbi_105070840(C6);ncbi_105070868(C1QB);nc…	K01328+K03910+K17252+K03994+K01300+K01314+K04001+K04004+K01324+K01333+K03999+K01344+K03911+K03906+K03912+K04000+K03996+K03995+K03987+K03988+K03986+K03993+K03983+K06251+K03997+K03998+K03898+K03992+K03909+K06557+K03989+K01332+K03991+K04003+K04002+K01331+K01330+K01313+K01315+K03908+K06464+K03990+K03904+K03903+K03905+K03917+K03984+K03913
2	Metabolism	Global and overview maps	Metabolic pathways	306	874	9.11158e-15	1.54897e-12	ko01100	ncbi_105061609(SIRT5);ncbi_105061725(PLCD1);ncbi_105061783(POMGNT2);ncbi_105061811(SACM1L);ncbi_105061993(HMOX1);ncbi_105061999(GFPT2);ncbi_105062107(HSD17B6);ncbi_105062119(NDUFA4L2);ncbi_105062133(PIP4K2C);ncbi_105062266(MGST1);ncbi_105062286(CMAS);ncbi_105062342(DERA);ncbi_105062610(DHDH);ncbi_105062858(PLD3);ncbi_105062916(BCKDHA);ncbi_105063006(MGAM);ncbi_105063065(AKR1B1);ncbi_105063242(PCC…	K11415+K05857+K18207+K21797+K00510+K00820+K13369+K03948+K00920+K00799+K21749+K01619+K00078+K16860+K00166+K12047+K00011+K01966+K09458+K03845+K00920+K07512+K01062+K00943+K00799+K00799+K01251+K13644+K00846+K08726+K05294+K01425+K00966+K01613+K01897+K11262+K00287+K18437+K15680+K16342+K03848+K21418+K01443+K02155+K00654+K10705+K02267+K02270+K01437+K07441+K01196+K01176+K11538+K05607+K00665+K00286+K12316+…
3	Human Diseases	Infectious disease: bacterial	Staphylococcus aureus infection	30	45	3.6504e-09	4.13712e-07	ko05150	ncbi_105064248(HLA-DQA2);ncbi_105065267(C5);ncbi_105065413(IGHV3-7);ncbi_105067238(CFH);ncbi_105067955(Cfi);ncbi_105068022(FCGR3);ncbi_105068375(ICAM1);ncbi_105070868(C1QB);ncbi_105070870(C1qc);ncbi_105070871(C1QA);ncbi_105070978(MASP2);ncbi_105072340(MASP1);ncbi_105073228(KRT25);ncbi_105074038(C4A);ncbi_105074040(CFB);ncbi_105075332(MBL1);ncbi_105075508(C1S);ncbi_105075582(C1R);ncbi_105076272(KR…	K06752+K03994+K06856+K04004+K01333+K06463+K06490+K03987+K03988+K03986+K03993+K03992+K07604+K03989+K01332+K03991+K01331+K01330+K07604+K01315+K06464+K03990+K07604+K07604+K03905+K13916+K13916+K13916+K13916+K07604
4	Metabolism	Carbohydrate metabolism	Propanoate metabolism	19	30	9.27314e-06	0.000788217	ko00640	ncbi_105062916(BCKDHA);ncbi_105063242(PCCB);ncbi_105064304(ACACA);ncbi_105066137(SUCLA2);ncbi_105066583(SUCLG2);ncbi_105069025(ACAT1);ncbi_105072011(ACSS3);ncbi_105072088(SUCLG1);ncbi_105072655(PCCA);ncbi_105072927(HIBCH);ncbi_105073533(ACSS2);ncbi_105074998(Aldh6a1);ncbi_105076580(LDHA);ncbi_105077364(ACAT2);ncbi_105077944(LDHB);ncbi_105080697(ACADS);ncbi_105083095(BCKDHB);ncbi_105083185(ACSS1);…	K00166+K01966+K11262+K01900+K01900+K00626+K01908+K01899+K01965+K05605+K01895+K00140+K00016+K00626+K00016+K00248+K00167+K01895+K01847
5	Organismal Systems	Digestive system	Protein digestion and absorption	19	34	0.000109736	0.00746202	ko04974	ncbi_105063558(COL6A3);ncbi_105064228(COL1A1);ncbi_105066131(Cpb2);ncbi_105066623(MME);ncbi_105068366(COL5A3);ncbi_105068616(COL5A1);ncbi_105072916(COL5A2);ncbi_105072998(COL3A1);ncbi_105073864(COL6A5);ncbi_105073865(COL6A6);ncbi_105077127(SLC16A10);ncbi_105077992(Col6a2);ncbi_105078993(SLC8A1);ncbi_105079684(XPNPEP2);ncbi_105082901(COL1A2);ncbi_105082976(COL14A1);ncbi_105083548(PRCP);ncbi_105083…	K06238+K06236+K01300+K01389+K19721+K19721+K19721+K19720+K06238+K06238+K08187+K06238+K05849+K14208+K06236+K08133+K01285+K16629+K08133
6	Environmental Information Processing	Signaling molecules and interaction	ECM-receptor interaction	26	54	0.000176714	0.0100138	ko04512	ncbi_105062383(CD36);ncbi_105062950(SDC1);ncbi_105063558(COL6A3);ncbi_105064228(COL1A1);ncbi_105068159(THBS3);ncbi_105068949(Lamc1);ncbi_105069802(ITGB3);ncbi_105070726(TNC);ncbi_105071343(AGRN);ncbi_105071376(LAMA3);ncbi_105071575(VTN);ncbi_105072931(FN1);ncbi_105073864(COL6A5);ncbi_105073865(COL6A6);ncbi_105074122(TNXB);ncbi_105075724(ITGA7);ncbi_105076384(ITGA5);ncbi_105076884(THBS1);ncbi_1050…	K06259+K06257+K06238+K06236+K04659+K05635+K06493+K06252+K06254+K06240+K06251+K05717+K06238+K06238+K06252+K06583+K06484+K16857+K06241+K06480+K06238+K06265+K06243+K06588+K06236+K05717
7	Organismal Systems	Endocrine system	PPAR signaling pathway	20	39	0.000345683	0.0167903	ko03320	ncbi_105062383(CD36);ncbi_105064063(ACSL3);ncbi_105065983(SLC27A4);ncbi_105066427(FABP4);ncbi_105067740(ACSL1);ncbi_105067841(APOA1);ncbi_105068703(DBI);ncbi_105068796(PCK2);ncbi_105069058(PLIN1);ncbi_105069553(APOA2);ncbi_105070362(CPT1A);ncbi_105071890(PLTP);ncbi_105072334(ADIPOQ);ncbi_105072946(ACADL);ncbi_105075526(ACADM);ncbi_105077014(SLC27A2);ncbi_105077838(HMGCS1);ncbi_105078223(PLIN4);nc…	K06259+K01897+K08745+K08753+K01897+K08757+K08762+K01596+K08768+K08758+K08765+K08761+K07296+K00255+K00249+K08746+K01641+K20254+K08745+K00029
8	Human Diseases	Neurodegenerative disease	Prion disease	14	24	0.00049965	0.0212351	ko05020	ncbi_105062613(FTL);ncbi_105065267(C5);ncbi_105068596(C8G);ncbi_105068949(Lamc1);ncbi_105070724(C9);ncbi_105070819(C7);ncbi_105070840(C6);ncbi_105070868(C1QB);ncbi_105070870(C1qc);ncbi_105070871(C1QA);ncbi_105071668(C8A);ncbi_105071669(C8B);ncbi_105081087(NCAM1);ncbi_105082839(Mapk3)	K02159+K03994+K03999+K05635+K04000+K03996+K03995+K03987+K03988+K03986+K03997+K03998+K06491+K04371
9	Metabolism	Xenobiotics biodegradation and metabolism	Metabolism of xenobiotics by cytochrome P450	15	27	0.00064239	0.0242681	ko00980	ncbi_105062266(MGST1);ncbi_105062610(DHDH);ncbi_105063656(GSTM1);ncbi_105063657(GSTM1);ncbi_105064506(HSD11B1);ncbi_105067894(ADH1B);ncbi_105069337(GSTT1);ncbi_105069338(Gstt3);ncbi_105070206(Cbr3);ncbi_105070208(CBR1);ncbi_105070346(GSTP1);ncbi_105075150(Aldh1a3);ncbi_105078974(CYP1B1);ncbi_105081677(GSTO1);ncbi_105083868(GSTA4)	K00799+K00078+K00799+K00799+K15680+K13951+K00799+K00799+K00084+K00079+K23790+K00129+K07410+K00799+K00799
10	Metabolism	Amino acid metabolism	Alanine, aspartate and glutamate metabolism	12	20	0.00090361	0.0307228	ko00250	ncbi_105061999(GFPT2);ncbi_105063981(GLS);ncbi_105065177(ASPA);ncbi_105070120(ASRGL1);ncbi_105075503(GLUL);ncbi_105075801(GFPT1);ncbi_105079973(ADSS1);ncbi_105081757(GOT1);ncbi_105082651(ASNS);ncbi_105082754(ASL);ncbi_105083620(ADSS2);ncbi_105084193(ALDH5A1)	K00820+K01425+K01437+K13051+K01915+K00820+K01939+K14454+K01953+K01755+K01939+K00139
11	Metabolism	Amino acid metabolism	Tryptophan metabolism	15	28	0.00106794	0.0315886	ko00380	ncbi_105065600(AFMID);ncbi_105066004(KYAT1);ncbi_105067994(DHTKD1);ncbi_105069025(ACAT1);ncbi_105076516(CAT);ncbi_105077364(ACAT2);ncbi_105078974(CYP1B1);ncbi_105079003(HAAO);ncbi_105079347(MAOA);ncbi_105080599(ALDH2);ncbi_105080841(AOC1);ncbi_105082311(AOX1);ncbi_105083383(KYNU);ncbi_105083404(ACMSD);ncbi_105083511(KMO)	K01432+K00816+K15791+K00626+K03781+K00626+K07410+K00452+K00274+K00128+K11182+K00157+K01556+K03392+K00486
12	Organismal Systems	Digestive system	Cholesterol metabolism	13	23	0.00119741	0.0315886	ko04979	ncbi_105062383(CD36);ncbi_105062503(APOE);ncbi_105062504(APOC2);ncbi_105062962(APOB);ncbi_105063641(SORT1);ncbi_105063939(APOH);ncbi_105067841(APOA1);ncbi_105067842(APOA4);ncbi_105069553(APOA2);ncbi_105071214(VDAC3);ncbi_105071890(PLTP);ncbi_105073041(TSPO);ncbi_105075349(VDAC2)	K06259+K04524+K22287+K14462+K12388+K17305+K08757+K08760+K08758+K15041+K08761+K05770+K15040
13	Environmental Information Processing	Signaling molecules and interaction	Neuroactive ligand-receptor interaction	11	18	0.0012078	0.0315886	ko04080	ncbi_105065267(C5);ncbi_105065481(NR3C1);ncbi_105069092(NMB);ncbi_105072331(KNG1);ncbi_105073041(TSPO);ncbi_105075087(AGT);ncbi_105076458(F2);ncbi_105076636(ADM);ncbi_105077372(PLG);ncbi_105078264(C3);ncbi_105080623(P2RX4)	K03994+K05771+K05223+K03898+K05770+K09821+K01313+K12333+K01315+K03990+K05218
14	Metabolism	Global and overview maps	Biosynthesis of amino acids	24	54	0.00132895	0.0322745	ko01230	ncbi_105065546(PYCR1);ncbi_105065597(THA2);ncbi_105067300(PSAT1);ncbi_105069069(IDH2);ncbi_105069146(IDH3A);ncbi_105069218(PKM);ncbi_105071081(ENO2);ncbi_105071569(ALDOC);ncbi_105073795(PYCR3);ncbi_105075503(GLUL);ncbi_105075542(CTH);ncbi_105075691(SDS);ncbi_105076079(IDH3G);ncbi_105078063(CBSL);ncbi_105078734(ACO1);ncbi_105081757(GOT1);ncbi_105081784(PGAM1);ncbi_105081804(ALDH18A1);ncbi_10508265…	K00286+K01620+K00831+K00031+K00030+K00873+K01689+K01623+K00286+K01915+K01758+K17989+K00030+K01697+K01681+K14454+K01834+K12657+K01953+K01755+K00030+K00600+K00286+K00927
15	Metabolism	Lipid metabolism	Arachidonic acid metabolism	15	29	0.00170822	0.0362996	ko00590	ncbi_105063866(EPHX2);ncbi_105064543(PLA2G4A);ncbi_105065973(PTGES2);ncbi_105066446(GPX7);ncbi_105067942(CYP2U1);ncbi_105069360(GGT5);ncbi_105070206(Cbr3);ncbi_105070208(CBR1);ncbi_105070613(PLAAT3);ncbi_105071041(Prxl2b);ncbi_105071862(PTGIS);ncbi_105074137(AKR1C4);ncbi_105074427(AKR1C5);ncbi_105077810(GPX8);ncbi_105081127(PTGES)	K08726+K16342+K05309+K00432+K07422+K18592+K00084+K00079+K16817+K15717+K01831+K04119+K04119+K00432+K15729
16	Human Diseases	Cancer: overview	Chemical carcinogenesis - DNA adducts	15	29	0.00170822	0.0362996	ko05204	ncbi_105062266(MGST1);ncbi_105063656(GSTM1);ncbi_105063657(GSTM1);ncbi_105064506(HSD11B1);ncbi_105066004(KYAT1);ncbi_105067894(ADH1B);ncbi_105069337(GSTT1);ncbi_105069338(Gstt3);ncbi_105070208(CBR1);ncbi_105070346(GSTP1);ncbi_105071173(NAT1);ncbi_105075150(Aldh1a3);ncbi_105078974(CYP1B1);ncbi_105081677(GSTO1);ncbi_105083868(GSTA4)	K00799+K00799+K00799+K15680+K00816+K13951+K00799+K00799+K00079+K23790+K00622+K00129+K07410+K00799+K00799
17	Metabolism	Carbohydrate metabolism	Glyoxylate and dicarboxylate metabolism	13	24	0.00202203	0.0403348	ko00630	ncbi_105063242(PCCB);ncbi_105065600(AFMID);ncbi_105067357(GRHPR);ncbi_105069025(ACAT1);ncbi_105072655(PCCA);ncbi_105073533(ACSS2);ncbi_105075503(GLUL);ncbi_105076516(CAT);ncbi_105077364(ACAT2);ncbi_105078734(ACO1);ncbi_105083185(ACSS1);ncbi_105083517(SHMT1);ncbi_105083854(MMUT)	K01966+K01432+K00049+K00626+K01965+K01895+K01915+K03781+K00626+K01681+K01895+K00600+K01847
18	Metabolism	Global and overview maps	Carbon metabolism	36	93	0.00213537	0.0403348	ko01200	ncbi_105063242(PCCB);ncbi_105066137(SUCLA2);ncbi_105066355(HKDC1);ncbi_105066583(SUCLG2);ncbi_105067300(PSAT1);ncbi_105069025(ACAT1);ncbi_105069069(IDH2);ncbi_105069146(IDH3A);ncbi_105069218(PKM);ncbi_105070965(MTHFR);ncbi_105071081(ENO2);ncbi_105071569(ALDOC);ncbi_105072088(SUCLG1);ncbi_105072655(PCCA);ncbi_105072927(HIBCH);ncbi_105073533(ACSS2);ncbi_105074998(Aldh6a1);ncbi_105075691(SDS);ncbi_1…	K01966+K01900+K00844+K01900+K00831+K00626+K00031+K00030+K00873+K00297+K01689+K01623+K01899+K01965+K05605+K01895+K00140+K17989+K00036+K00030+K03781+K00626+K01681+K00851+K01053+K00162+K00248+K14454+K01834+K01057+K00030+K00029+K01895+K00600+K01847+K00927
19	Human Diseases	Infectious disease: bacterial	Pertussis	20	44	0.00237885	0.0425689	ko05133	ncbi_105062385(GNAI1);ncbi_105065267(C5);ncbi_105066936(SERPING1);ncbi_105070868(C1QB);ncbi_105070870(C1qc);ncbi_105070871(C1QA);ncbi_105074038(C4A);ncbi_105074040(CFB);ncbi_105075417(C4BPB);ncbi_105075418(C4BPA);ncbi_105075508(C1S);ncbi_105075582(C1R);ncbi_105076384(ITGA5);ncbi_105076500(TRAF6);ncbi_105078000(ITGB2);ncbi_105078264(C3);ncbi_105080234(GNAI2);ncbi_105082208(CD14);ncbi_105082774(PYC…	K04630+K03994+K04001+K03987+K03988+K03986+K03989+K01332+K04003+K04002+K01331+K01330+K06484+K03175+K06464+K03990+K04630+K04391+K12799+K04371
20	Metabolism	Carbohydrate metabolism	Pyruvate metabolism	16	33	0.00286426	0.0486924	ko00620	ncbi_105064304(ACACA);ncbi_105067357(GRHPR);ncbi_105068796(PCK2);ncbi_105069025(ACAT1);ncbi_105069218(PKM);ncbi_105073533(ACSS2);ncbi_105075246(ACYP1);ncbi_105076580(LDHA);ncbi_105077364(ACAT2);ncbi_105077944(LDHB);ncbi_105078613(LDHD);ncbi_105079560(PDHB);ncbi_105080599(ALDH2);ncbi_105083107(ME1);ncbi_105083185(ACSS1);ncbi_105083741(Glo1)	K11262+K00049+K01596+K00626+K00873+K01895+K01512+K00016+K00626+K00016+K00102+K00162+K00128+K00029+K01895+K01759
21	Human Diseases	Immune disease	Systemic lupus erythematosus	27	66	0.00301665	0.048841	ko05322	ncbi_105064248(HLA-DQA2);ncbi_105065267(C5);ncbi_105065413(IGHV3-7);ncbi_105065640(His3.3A);ncbi_105068022(FCGR3);ncbi_105068596(C8G);ncbi_105070724(C9);ncbi_105070819(C7);ncbi_105070840(C6);ncbi_105070868(C1QB);ncbi_105070870(C1qc);ncbi_105070871(C1QA);ncbi_105071668(C8A);ncbi_105071669(C8B);ncbi_105071774(H4-I);ncbi_105074038(C4A);ncbi_105074040(CFB);ncbi_105075508(C1S);ncbi_105075551(ACTN4);nc…	K06752+K03994+K06856+K11253+K06463+K03999+K04000+K03996+K03995+K03987+K03988+K03986+K03997+K03998+K11254+K03989+K01332+K01331+K05699+K01330+K03990+K11251+K11253+K11254+K11254+K11254+K11254
22	Metabolism	Xenobiotics biodegradation and metabolism	Drug metabolism - cytochrome P450	13	25	0.00326227	0.050417	ko00982	ncbi_105062266(MGST1);ncbi_105063656(GSTM1);ncbi_105063657(GSTM1);ncbi_105067894(ADH1B);ncbi_105069337(GSTT1);ncbi_105069338(Gstt3);ncbi_105070346(GSTP1);ncbi_105075150(Aldh1a3);ncbi_105079347(MAOA);ncbi_105079461(FMO5);ncbi_105081677(GSTO1);ncbi_105082311(AOX1);ncbi_105083868(GSTA4)	K00799+K00799+K00799+K13951+K00799+K00799+K23790+K00129+K00274+K00485+K00799+K00157+K00799
23	Cellular Processes	Cell growth and death	Ferroptosis	15	31	0.00395258	0.0584294	ko04216	ncbi_105061993(HMOX1);ncbi_105063255(TF);ncbi_105063256(ICA);ncbi_105064063(ACSL3);ncbi_105067740(ACSL1);ncbi_105070117(FTH1);ncbi_105071214(VDAC3);ncbi_105072396(TFRC);ncbi_105073539(MAP1LC3A);ncbi_105075349(VDAC2);ncbi_105075356(LPCAT3);ncbi_105077427(MAP1LC3A);ncbi_105079449(MAP1LC3B);ncbi_105081265(CP);ncbi_105083874(GCLC)	K00510+K14736+K14736+K01897+K01897+K00522+K15041+K06503+K10435+K15040+K13515+K10435+K10435+K13624+K11204
24	Metabolism	Glycan biosynthesis and metabolism	N-Glycan biosynthesis	17	38	0.00605734	0.0829497	ko00510	ncbi_105063356(ALG3);ncbi_105064688(ALG6);ncbi_105065334(ALG14);ncbi_105065762(ALG1);ncbi_105066177(ALG11);ncbi_105066202(ALG5);ncbi_105067394(ALG2);ncbi_105068163(DPM3);ncbi_105070796(ALG12);ncbi_105071846(DPM1);ncbi_105072637(STT3B);ncbi_105073496(RPN2);ncbi_105074679(FUT8);ncbi_105077176(MAN1A1);ncbi_105078082(MOGS);ncbi_105080045(ALG9);ncbi_105082023(MAN2A1)	K03845+K03848+K07441+K03842+K03844+K00729+K03843+K09659+K03847+K00721+K07151+K12667+K00717+K01230+K01228+K03846+K01231
25	Metabolism	Xenobiotics biodegradation and metabolism	Drug metabolism - other enzymes	18	41	0.00609924	0.0829497	ko00983	ncbi_105062266(MGST1);ncbi_105063656(GSTM1);ncbi_105063657(GSTM1);ncbi_105065734(NME4);ncbi_105068091(Uck2);ncbi_105068450(UCKL1);ncbi_105069337(GSTT1);ncbi_105069338(Gstt3);ncbi_105070346(GSTP1);ncbi_105071173(NAT1);ncbi_105079674(HPRT1);ncbi_105080273(Impdh2);ncbi_105081643(UMPS);ncbi_105081677(GSTO1);ncbi_105082755(GUSB);ncbi_105083036(ITPA);ncbi_105083868(GSTA4);ncbi_105084208(TPMT)	K00799+K00799+K00799+K00940+K00876+K00876+K00799+K00799+K23790+K00622+K00760+K00088+K13421+K00799+K01195+K01519+K00799+K00569
26	Metabolism	Amino acid metabolism	Glycine, serine and threonine metabolism	13	27	0.00755991	0.0988604	ko00260	ncbi_105065597(THA2);ncbi_105067300(PSAT1);ncbi_105067357(GRHPR);ncbi_105073138(GCAT);ncbi_105075542(CTH);ncbi_105075691(SDS);ncbi_105076989(GATM);ncbi_105078063(CBSL);ncbi_105079347(MAOA);ncbi_105079586(CHDH);ncbi_105080090(AOC3);ncbi_105081784(PGAM1);ncbi_105083517(SHMT1)	K01620+K00831+K00049+K00639+K01758+K17989+K00613+K01697+K00274+K00108+K00276+K01834+K00600
27	Human Diseases	Infectious disease: parasitic	Malaria	12	25	0.0104836	0.132016	ko05144	ncbi_105062383(CD36);ncbi_105062950(SDC1);ncbi_105065360(VCAM1);ncbi_105068159(THBS3);ncbi_105068375(ICAM1);ncbi_105070384(CD81);ncbi_105075375(TGFB3);ncbi_105076884(THBS1);ncbi_105078000(ITGB2);ncbi_105079311(SDC2);ncbi_105079727(TLR2);ncbi_105080059(IL18)	K06259+K06257+K06527+K04659+K06490+K06508+K13377+K16857+K06464+K16336+K10159+K05482
28	Metabolism	Global and overview maps	Fatty acid metabolism	16	37	0.0112753	0.132551	ko01212	ncbi_105063272(OXSM);ncbi_105063405(MECR);ncbi_105064063(ACSL3);ncbi_105064304(ACACA);ncbi_105065535(FASN);ncbi_105067740(ACSL1);ncbi_105069025(ACAT1);ncbi_105069291(Hacd3);ncbi_105070362(CPT1A);ncbi_105072714(ELOVL1);ncbi_105072763(PPT1);ncbi_105072946(ACADL);ncbi_105073958(ACAA2);ncbi_105075526(ACADM);ncbi_105077364(ACAT2);ncbi_105080697(ACADS)	K09458+K07512+K01897+K11262+K00665+K01897+K00626+K10703+K08765+K10247+K01074+K00255+K07508+K00249+K00626+K00248
29	Metabolism	Metabolism of other amino acids	Glutathione metabolism	15	34	0.0113058	0.132551	ko00480	ncbi_105062266(MGST1);ncbi_105063656(GSTM1);ncbi_105063657(GSTM1);ncbi_105066446(GPX7);ncbi_105069069(IDH2);ncbi_105069337(GSTT1);ncbi_105069338(Gstt3);ncbi_105069360(GGT5);ncbi_105070346(GSTP1);ncbi_105076052(G6PD);ncbi_105077810(GPX8);ncbi_105081182(SMS);ncbi_105081677(GSTO1);ncbi_105083868(GSTA4);ncbi_105083874(GCLC)	K00799+K00799+K00799+K00432+K00031+K00799+K00799+K18592+K23790+K00036+K00432+K00802+K00799+K00799+K11204
30	Cellular Processes	Transport and catabolism	Peroxisome	21	53	0.0128117	0.145199	ko04146	ncbi_105063829(MPV17);ncbi_105063866(EPHX2);ncbi_105064063(ACSL3);ncbi_105065326(ABCD3);ncbi_105066012(CRAT);ncbi_105067405(Acnat2);ncbi_105067740(ACSL1);ncbi_105069069(IDH2);ncbi_105069428(AMACR);ncbi_105070981(PEX14);ncbi_105072873(AGPS);ncbi_105073088(SLC25A17);ncbi_105073550(PXMP4);ncbi_105075675(MVK);ncbi_105076516(CAT);ncbi_105077014(SLC27A2);ncbi_105079479(PEX11B);ncbi_105079780(ECI2);ncbi…	K13348+K08726+K01897+K05677+K00624+K00659+K01897+K00031+K01796+K13343+K00803+K13354+K13350+K00869+K03781+K08746+K13352+K13239+K03426+K13338+K13339
31	Genetic Information Processing	Translation	Ribosome	42	124	0.0152473	0.167228	ko03010	ncbi_105061757(RPL14);ncbi_105061888(RPS6);ncbi_105061946(RPS8);ncbi_105062635(RPL13A);ncbi_105062636(RPS11);ncbi_105063279(RPL15);ncbi_105063991(RPL37A);ncbi_105064325(RPS23);ncbi_105065557(MRPL12);ncbi_105066093(RPL7);ncbi_105067478(RPL32);ncbi_105068269(RPSA);ncbi_105069609(RPL4);ncbi_105069911(RPL35);ncbi_105070301(MRPL11);ncbi_105070722(RPL36);ncbi_105071532(RPL23A);ncbi_105071786(MRPL9);ncb…	K02875+K02991+K02995+K02872+K02949+K02877+K02921+K02973+K02935+K02937+K02912+K02998+K02930+K02918+K02867+K02920+K02893+K02939+K02988+K02907+K02925+K02938+K02880+K02997+K02903+K02948+K02974+K02976+K02866+K02900+K02879+K02898+K02896+K02958+K02920+K02936+K02934+K02929+K02873+K02882+K02871+K02874
32	Metabolism	Amino acid metabolism	Tyrosine metabolism	9	18	0.0190804	0.195753	ko00350	ncbi_105067894(ADH1B);ncbi_105069127(FAH);ncbi_105070538(COMT);ncbi_105075150(Aldh1a3);ncbi_105079347(MAOA);ncbi_105080090(AOC3);ncbi_105080706(HPD);ncbi_105081757(GOT1);ncbi_105082311(AOX1)	K13951+K01555+K00545+K00129+K00274+K00276+K00457+K14454+K00157
33	Metabolism	Amino acid metabolism	Valine, leucine and isoleucine degradation	17	42	0.0191284	0.195753	ko00280	ncbi_105062916(BCKDHA);ncbi_105063242(PCCB);ncbi_105065392(ACAD8);ncbi_105065442(AUH);ncbi_105069025(ACAT1);ncbi_105072655(PCCA);ncbi_105072927(HIBCH);ncbi_105073958(ACAA2);ncbi_105074998(Aldh6a1);ncbi_105075526(ACADM);ncbi_105077364(ACAT2);ncbi_105077838(HMGCS1);ncbi_105080599(ALDH2);ncbi_105080697(ACADS);ncbi_105082311(AOX1);ncbi_105083095(BCKDHB);ncbi_105083854(MMUT)	K00166+K01966+K11538+K05607+K00626+K01965+K05605+K07508+K00140+K00249+K00626+K01641+K00128+K00248+K00157+K00167+K01847
34	Metabolism	Lipid metabolism	Fatty acid biosynthesis	6	10	0.0195753	0.195753	ko00061	ncbi_105063272(OXSM);ncbi_105063405(MECR);ncbi_105064063(ACSL3);ncbi_105064304(ACACA);ncbi_105065535(FASN);ncbi_105067740(ACSL1)	K09458+K07512+K01897+K11262+K00665+K01897
35	Metabolism	Amino acid metabolism	Arginine and proline metabolism	13	30	0.0211227	0.205192	ko00330	ncbi_105065546(PYCR1);ncbi_105073795(PYCR3);ncbi_105075378(P4HA1);ncbi_105076960(CKMT1);ncbi_105076989(GATM);ncbi_105079347(MAOA);ncbi_105080599(ALDH2);ncbi_105080841(AOC1);ncbi_105081182(SMS);ncbi_105081757(GOT1);ncbi_105081804(ALDH18A1);ncbi_105082097(P4HA2);ncbi_105083851(PYCR2)	K00286+K00286+K00472+K00933+K00613+K00274+K00128+K11182+K00802+K14454+K12657+K00472+K00286
36	Metabolism	Glycan biosynthesis and metabolism	Mucin type O-glycan biosynthesis	7	13	0.0240673	0.227302	ko00512	ncbi_105065792(ST6GALNAC1);ncbi_105067002(GALNT4);ncbi_105067389(Galnt12);ncbi_105075089(GALNT2);ncbi_105075948(C1GALT1C1);ncbi_105082622(C1GALT1);ncbi_105083418(GALNT7)	K03479+K00710+K00710+K00710+K09653+K00731+K00710
37	Environmental Information Processing	Signaling molecules and interaction	Cell adhesion molecules	24	66	0.0254008	0.233413	ko04514	ncbi_105061640(HLA-A);ncbi_105062950(SDC1);ncbi_105064248(HLA-DQA2);ncbi_105065360(VCAM1);ncbi_105067849(Cadm1);ncbi_105068060(MPZL1);ncbi_105068078(SELL);ncbi_105068375(ICAM1);ncbi_105069208(CD276);ncbi_105069491(CADM3);ncbi_105070264(Cldn8);ncbi_105071422(PTPRM);ncbi_105072712(PTPRF);ncbi_105074161(ESAM);ncbi_105074792(CDH5);ncbi_105074862(CDH3);ncbi_105078000(ITGB2);ncbi_105078061(ICOSLG);ncbi…	K06751+K06257+K06752+K06527+K06781+K06770+K06495+K06490+K06746+K06780+K06087+K05693+K05695+K06787+K06533+K06796+K06464+K06710+K06474+K16336+K06491+K06793+K06548+K06751
38	Metabolism	Lipid metabolism	Fatty acid elongation	8	16	0.0268389	0.233981	ko00062	ncbi_105063405(MECR);ncbi_105069291(Hacd3);ncbi_105071017(ACOT7);ncbi_105071701(THEM4);ncbi_105071702(Them5);ncbi_105072714(ELOVL1);ncbi_105072763(PPT1);ncbi_105073958(ACAA2)	K07512+K10703+K17360+K16339+K22554+K10247+K01074+K07508
39	Metabolism	Lipid metabolism	Steroid hormone biosynthesis	8	16	0.0268389	0.233981	ko00140	ncbi_105062107(HSD17B6);ncbi_105064506(HSD11B1);ncbi_105070538(COMT);ncbi_105074137(AKR1C4);ncbi_105074427(AKR1C5);ncbi_105075641(HSD17B6);ncbi_105078974(CYP1B1);ncbi_105081517(CYP7B1)	K13369+K15680+K00545+K04119+K04119+K13369+K07410+K07430
40	Metabolism	Carbohydrate metabolism	Pentose and glucuronate interconversions	7	14	0.0379641	0.322643	ko00040	ncbi_105062610(DHDH);ncbi_105063065(AKR1B1);ncbi_105065773(Dcxr);ncbi_105074949(UGDH);ncbi_105076982(SORD);ncbi_105078608(CRPPA);ncbi_105082755(GUSB)	K00078+K00011+K03331+K00012+K00008+K21031+K01195
41	Cellular Processes	Transport and catabolism	Phagosome	34	103	0.0395172	0.322643	ko04145	ncbi_105061640(HLA-A);ncbi_105062383(CD36);ncbi_105064248(HLA-DQA2);ncbi_105064840(ATP6V0C);ncbi_105065413(IGHV3-7);ncbi_105066883(LAMP1);ncbi_105068022(FCGR3);ncbi_105068159(THBS3);ncbi_105068954(NCF2);ncbi_105069798(MRC2);ncbi_105069802(ITGB3);ncbi_105070760(ATP6V1G1);ncbi_105071442(TUBB6);ncbi_105071463(COLEC12);ncbi_105071741(CTSS);ncbi_105071798(TUBB1);ncbi_105072396(TFRC);ncbi_105073956(SEC…	K06751+K06259+K06752+K02155+K06856+K06528+K06463+K04659+K08010+K06560+K06493+K02152+K07375+K10062+K01368+K07375+K06503+K10956+K02149+K03991+K01330+K02148+K06484+K16857+K06464+K03990+K06563+K06560+K10159+K07375+K06588+K04391+K13882+K06751
42	Metabolism	Metabolism of cofactors and vitamins	Retinol metabolism	8	17	0.0398559	0.322643	ko00830	ncbi_105062107(HSD17B6);ncbi_105067277(ALDH1A1);ncbi_105067894(ADH1B);ncbi_105072255(RETSAT);ncbi_105074698(RDH11);ncbi_105075641(HSD17B6);ncbi_105075923(RDH5);ncbi_105082311(AOX1)	K13369+K07249+K13951+K09516+K11152+K13369+K00061+K00157
43	Human Diseases	Infectious disease: parasitic	Amoebiasis	21	59	0.0442339	0.349757	ko05146	ncbi_105063941(PRKCA);ncbi_105064228(COL1A1);ncbi_105065413(IGHV3-7);ncbi_105068596(C8G);ncbi_105068949(Lamc1);ncbi_105070724(C9);ncbi_105071376(LAMA3);ncbi_105071668(C8A);ncbi_105071669(C8B);ncbi_105072931(FN1);ncbi_105072998(COL3A1);ncbi_105075375(TGFB3);ncbi_105075551(ACTN4);ncbi_105077138(LAMA4);ncbi_105078000(ITGB2);ncbi_105079727(TLR2);ncbi_105079769(SERPINB6);ncbi_105080269(LAMB2);ncbi_105…	K02677+K06236+K06856+K03999+K05635+K04000+K06240+K03997+K03998+K05717+K19720+K13377+K05699+K06241+K06464+K10159+K13963+K06243+K04391+K06236+K05717
44	Metabolism	Lipid metabolism	Fatty acid degradation	12	30	0.0499124	0.367834	ko00071	ncbi_105064063(ACSL3);ncbi_105067740(ACSL1);ncbi_105067894(ADH1B);ncbi_105069025(ACAT1);ncbi_105070362(CPT1A);ncbi_105072946(ACADL);ncbi_105073958(ACAA2);ncbi_105075526(ACADM);ncbi_105077364(ACAT2);ncbi_105079780(ECI2);ncbi_105080599(ALDH2);ncbi_105080697(ACADS)	K01897+K01897+K13951+K00626+K08765+K00255+K07508+K00249+K00626+K13239+K00128+K00248
45	Metabolism	Glycan biosynthesis and metabolism	Various types of N-glycan biosynthesis	12	30	0.0499124	0.367834	ko00513	ncbi_105063356(ALG3);ncbi_105065334(ALG14);ncbi_105065762(ALG1);ncbi_105066177(ALG11);ncbi_105067394(ALG2);ncbi_105070796(ALG12);ncbi_105072637(STT3B);ncbi_105073496(RPN2);ncbi_105074679(FUT8);ncbi_105077176(MAN1A1);ncbi_105080045(ALG9);ncbi_105082023(MAN2A1)	K03845+K07441+K03842+K03844+K03843+K03847+K07151+K12667+K00717+K01230+K03846+K01231
46	Metabolism	Carbohydrate metabolism	Citrate cycle (TCA cycle)	11	27	0.0520932	0.367834	ko00020	ncbi_105066137(SUCLA2);ncbi_105066583(SUCLG2);ncbi_105068796(PCK2);ncbi_105069069(IDH2);ncbi_105069146(IDH3A);ncbi_105072088(SUCLG1);ncbi_105076079(IDH3G);ncbi_105078734(ACO1);ncbi_105079560(PDHB);ncbi_105080129(ACLY);ncbi_105083048(IDH3B)	K01900+K01900+K01596+K00031+K00030+K01899+K00030+K01681+K00162+K01648+K00030
47	Human Diseases	Cardiovascular disease	Arrhythmogenic right ventricular cardiomyopathy	15	40	0.0534116	0.367834	ko05412	ncbi_105062453(DSC2);ncbi_105062596(DSG2);ncbi_105064047(DES);ncbi_105069802(ITGB3);ncbi_105074901(SGCB);ncbi_105075724(ITGA7);ncbi_105076384(ITGA5);ncbi_105077179(GJA1);ncbi_105077827(ITGA1);ncbi_105078993(SLC8A1);ncbi_105079334(Jup);ncbi_105080256(DAG1);ncbi_105080921(SGCD);ncbi_105081644(ITGB5);ncbi_105082851(ATP2A1)	K07601+K07597+K07610+K06493+K12566+K06583+K06484+K07372+K06480+K05849+K10056+K06265+K12563+K06588+K05853
48	Metabolism	Lipid metabolism	Glycerophospholipid metabolism	18	50	0.0538351	0.367834	ko00564	ncbi_105062858(PLD3);ncbi_105063680(CEPT1);ncbi_105064054(PISD);ncbi_105064543(PLA2G4A);ncbi_105065595(PGS1);ncbi_105067715(AGPAT5);ncbi_105069742(AGPAT2);ncbi_105070613(PLAAT3);ncbi_105073390(Pnpla7);ncbi_105075356(LPCAT3);ncbi_105076049(MBOAT2);ncbi_105077741(CDS1);ncbi_105078020(AGPAT3);ncbi_105079317(PTDSS1);ncbi_105079977(PLD4);ncbi_105081249(LPCAT1);ncbi_105082821(CDIPT);ncbi_105083009(GPCP…	K16860+K13644+K01613+K16342+K00995+K19007+K13509+K16817+K14676+K13515+K13517+K00981+K13523+K08729+K16860+K13510+K00999+K18695
49	Metabolism	Amino acid metabolism	Phenylalanine metabolism	6	12	0.0540933	0.367834	ko00360	ncbi_105070057(GLYAT);ncbi_105075150(Aldh1a3);ncbi_105079347(MAOA);ncbi_105080090(AOC3);ncbi_105080706(HPD);ncbi_105081757(GOT1)	K00628+K00129+K00274+K00276+K00457+K14454
50	Metabolism	Global and overview maps	2-Oxocarboxylic acid metabolism	6	12	0.0540933	0.367834	ko01210	ncbi_105069069(IDH2);ncbi_105069146(IDH3A);ncbi_105076079(IDH3G);ncbi_105078734(ACO1);ncbi_105081757(GOT1);ncbi_105083048(IDH3B)	K00031+K00030+K00030+K01681+K14454+K00030
51	Metabolism	Metabolism of terpenoids and polyketides	Terpenoid backbone biosynthesis	7	15	0.056228	0.374853	ko00900	ncbi_105068152(FDPS);ncbi_105069025(ACAT1);ncbi_105074510(IDI1);ncbi_105075675(MVK);ncbi_105077364(ACAT2);ncbi_105077838(HMGCS1);ncbi_105079444(MVD)	K00787+K00626+K01823+K00869+K00626+K01641+K01597
52	Metabolism	Carbohydrate metabolism	Glycolysis / Gluconeogenesis	17	47	0.0574762	0.375806	ko00010	ncbi_105065038(GAPDHS);ncbi_105066355(HKDC1);ncbi_105067894(ADH1B);ncbi_105068796(PCK2);ncbi_105069218(PKM);ncbi_105071081(ENO2);ncbi_105071569(ALDOC);ncbi_105073533(ACSS2);ncbi_105075150(Aldh1a3);ncbi_105076580(LDHA);ncbi_105077944(LDHB);ncbi_105078980(GALM);ncbi_105079560(PDHB);ncbi_105080599(ALDH2);ncbi_105081784(PGAM1);ncbi_105083185(ACSS1);ncbi_105083859(PGK2)	K10705+K00844+K13951+K01596+K00873+K01689+K01623+K01895+K00129+K00016+K00016+K01785+K00162+K00128+K01834+K01895+K00927
53	Metabolism	Lipid metabolism	Synthesis and degradation of ketone bodies	4	7	0.0703594	0.430828	ko00072	ncbi_105069025(ACAT1);ncbi_105072376(BDH1);ncbi_105077364(ACAT2);ncbi_105077838(HMGCS1)	K00626+K00019+K00626+K01641
54	Metabolism	Glycan biosynthesis and metabolism	Other types of O-glycan biosynthesis	10	25	0.0706149	0.430828	ko00514	ncbi_105067002(GALNT4);ncbi_105067244(PLOD3);ncbi_105067389(Galnt12);ncbi_105073572(POFUT1);ncbi_105075089(GALNT2);ncbi_105075948(C1GALT1C1);ncbi_105077997(POFUT2);ncbi_105082555(COLGALT1);ncbi_105082622(C1GALT1);ncbi_105083418(GALNT7)	K00710+K13646+K00710+K03691+K00710+K09653+K03691+K11703+K00731+K00710
55	Organismal Systems	Immune system	Hematopoietic cell lineage	10	25	0.0706149	0.430828	ko04640	ncbi_105062383(CD36);ncbi_105064248(HLA-DQA2);ncbi_105065413(IGHV3-7);ncbi_105066623(MME);ncbi_105069802(ITGB3);ncbi_105072396(TFRC);ncbi_105076384(ITGA5);ncbi_105077827(ITGA1);ncbi_105078620(CD34);ncbi_105082208(CD14)	K06259+K06752+K06856+K01389+K06493+K06503+K06484+K06480+K06474+K04391
56	Metabolism	Lipid metabolism	Ether lipid metabolism	8	19	0.0769013	0.430828	ko00565	ncbi_105062858(PLD3);ncbi_105063483(PAFAH2);ncbi_105063680(CEPT1);ncbi_105064543(PLA2G4A);ncbi_105070613(PLAAT3);ncbi_105072873(AGPS);ncbi_105079977(PLD4);ncbi_105081249(LPCAT1)	K16860+K01062+K13644+K16342+K16817+K00803+K16860+K13510
57	Organismal Systems	Digestive system	Mineral absorption	8	19	0.0769013	0.430828	ko04978	ncbi_105061993(HMOX1);ncbi_105063255(TF);ncbi_105063256(ICA);ncbi_105064789(HMOX2);ncbi_105070117(FTH1);ncbi_105070486(TRPV6);ncbi_105078993(SLC8A1);ncbi_123613388(ATP2B4)	K00510+K14736+K14736+K21418+K00522+K04975+K05849+K05850
58	Human Diseases	Infectious disease: parasitic	African trypanosomiasis	8	19	0.0769013	0.430828	ko05143	ncbi_105063941(PRKCA);ncbi_105065360(VCAM1);ncbi_105065413(IGHV3-7);ncbi_105067841(APOA1);ncbi_105068375(ICAM1);ncbi_105072331(KNG1);ncbi_105077138(LAMA4);ncbi_105080059(IL18)	K02677+K06527+K06856+K08757+K06490+K03898+K06241+K05482
59	Organismal Systems	Digestive system	Fat digestion and absorption	5	10	0.0778356	0.430828	ko04975	ncbi_105062383(CD36);ncbi_105062962(APOB);ncbi_105067841(APOA1);ncbi_105067842(APOA4);ncbi_105069742(AGPAT2)	K06259+K14462+K08757+K08760+K13509
60	Organismal Systems	Digestive system	Vitamin digestion and absorption	5	10	0.0778356	0.430828	ko04977	ncbi_105062962(APOB);ncbi_105066086(TCN2);ncbi_105067841(APOA1);ncbi_105067842(APOA4);ncbi_105070079(TCN1)	K14462+K14619+K08757+K08760+K14615
61	Metabolism	Metabolism of cofactors and vitamins	Folate biosynthesis	7	16	0.0790862	0.430828	ko00790	ncbi_105063065(AKR1B1);ncbi_105064335(DHFR);ncbi_105070208(CBR1);ncbi_105074137(AKR1C4);ncbi_105074427(AKR1C5);ncbi_105081466(GGH);ncbi_105082136(Pcbd2)	K00011+K00287+K00079+K04119+K04119+K01307+K01724
62	Human Diseases	Cardiovascular disease	Hypertrophic cardiomyopathy	15	42	0.0792775	0.430828	ko05410	ncbi_105064047(DES);ncbi_105069792(ACE);ncbi_105069802(ITGB3);ncbi_105074901(SGCB);ncbi_105075087(AGT);ncbi_105075375(TGFB3);ncbi_105075724(ITGA7);ncbi_105076384(ITGA5);ncbi_105077827(ITGA1);ncbi_105078993(SLC8A1);ncbi_105080256(DAG1);ncbi_105080553(PRKAB1);ncbi_105080921(SGCD);ncbi_105081644(ITGB5);ncbi_105082851(ATP2A1)	K07610+K01283+K06493+K12566+K09821+K13377+K06583+K06484+K06480+K05849+K06265+K07199+K12563+K06588+K05853
63	Metabolism	Glycan biosynthesis and metabolism	Glycosylphosphatidylinositol (GPI)-anchor biosynthesis	6	13	0.0798298	0.430828	ko00563	ncbi_105063968(PGAP1);ncbi_105071570(PIGS);ncbi_105071905(PIGT);ncbi_105071912(PIGG);ncbi_105073807(GPAA1);ncbi_105075521(PIGK)	K05294+K05291+K05292+K05310+K05289+K05290
64	Metabolism	Metabolism of cofactors and vitamins	Vitamin B6 metabolism	3	5	0.103365	0.539754	ko00750	ncbi_105067300(PSAT1);ncbi_105078062(PDXK);ncbi_105082311(AOX1)	K00831+K00868+K00157
65	Environmental Information Processing	Signaling molecules and interaction	Viral protein interaction with cytokine and cytokine receptor	3	5	0.103365	0.539754	ko04061	ncbi_105064287(CCL16);ncbi_105077802(IL6ST);ncbi_105080059(IL18)	K21093+K05060+K05482
66	Human Diseases	Substance dependence	Morphine addiction	11	30	0.104776	0.539754	ko05032	ncbi_105062033(GRK6);ncbi_105062385(GNAI1);ncbi_105063941(PRKCA);ncbi_105064358(PDE8B);ncbi_105066402(ARRB2);ncbi_105075550(GNG12);ncbi_105076187(ADCY6);ncbi_105080234(GNAI2);ncbi_105082939(GNG11);ncbi_105083343(PDE2A);ncbi_123611765(GNG7)	K08291+K04630+K02677+K18437+K04439+K04347+K08046+K04630+K04546+K18283+K04543
67	Metabolism	Carbohydrate metabolism	Butanoate metabolism	7	17	0.106547	0.540688	ko00650	ncbi_105069025(ACAT1);ncbi_105072376(BDH1);ncbi_105073706(ACSM3);ncbi_105077364(ACAT2);ncbi_105077838(HMGCS1);ncbi_105080697(ACADS);ncbi_105084193(ALDH5A1)	K00626+K00019+K01896+K00626+K01641+K00248+K00139
68	Human Diseases	Cardiovascular disease	Dilated cardiomyopathy	15	44	0.112116	0.560577	ko05414	ncbi_105064047(DES);ncbi_105065413(IGHV3-7);ncbi_105069802(ITGB3);ncbi_105074901(SGCB);ncbi_105075087(AGT);ncbi_105075375(TGFB3);ncbi_105075724(ITGA7);ncbi_105076187(ADCY6);ncbi_105076384(ITGA5);ncbi_105077827(ITGA1);ncbi_105078993(SLC8A1);ncbi_105080256(DAG1);ncbi_105080921(SGCD);ncbi_105081644(ITGB5);ncbi_105082851(ATP2A1)	K07610+K06856+K06493+K12566+K09821+K13377+K06583+K08046+K06484+K06480+K05849+K06265+K12563+K06588+K05853
69	Metabolism	Carbohydrate metabolism	Starch and sucrose metabolism	8	21	0.129239	0.624699	ko00500	ncbi_105063006(MGAM);ncbi_105065350(AGL);ncbi_105065368(AMY2A);ncbi_105065582(GAA);ncbi_105066355(HKDC1);ncbi_105075296(GBA3);ncbi_105081268(GYG1);ncbi_105083313(PGM2L1)	K12047+K01196+K01176+K12316+K00844+K05350+K00750+K11809
70	Environmental Information Processing	Signaling molecules and interaction	Cytokine-cytokine receptor interaction	8	21	0.129239	0.624699	ko04060	ncbi_105064287(CCL16);ncbi_105064378(NGFR);ncbi_105072355(IL1RAP);ncbi_105072636(TGFBR2);ncbi_105075375(TGFB3);ncbi_105077802(IL6ST);ncbi_105078764(CNTFR);ncbi_105080059(IL18)	K21093+K02583+K04723+K04388+K13377+K05060+K05059+K05482
71	Environmental Information Processing	Signal transduction	JAK-STAT signaling pathway	13	38	0.130452	0.624699	ko04630	ncbi_105062116(STAT6);ncbi_105064618(JAK1);ncbi_105067049(FHL1);ncbi_105067960(EGF);ncbi_105071204(PTPN6);ncbi_105073585(BCL2L1);ncbi_105074292(PDGFRB);ncbi_105075198(PTPN6);ncbi_105075886(STAT2);ncbi_105077672(PDGFRA);ncbi_105077802(IL6ST);ncbi_105078764(CNTFR);ncbi_105082311(AOX1)	K11225+K11217+K14365+K04357+K05697+K04570+K05089+K05697+K11221+K04363+K05060+K05059+K00157
72	Human Diseases	Infectious disease: bacterial	Tuberculosis	31	103	0.136921	0.64657	ko05152	ncbi_105062613(FTL);ncbi_105064248(HLA-DQA2);ncbi_105064618(JAK1);ncbi_105064840(ATP6V0C);ncbi_105065413(IGHV3-7);ncbi_105066883(LAMP1);ncbi_105067142(Camk2d);ncbi_105068022(FCGR3);ncbi_105069552(Fcer1g);ncbi_105069798(MRC2);ncbi_105070436(FADD);ncbi_105071741(CTSS);ncbi_105072753(NFYC);ncbi_105073481(LBP);ncbi_105075375(TGFB3);ncbi_105076500(TRAF6);ncbi_105078000(ITGB2);ncbi_105078264(C3);ncbi_1…	K02159+K06752+K11217+K02155+K06856+K06528+K04515+K06463+K07983+K06560+K02373+K01368+K08066+K05399+K13377+K03175+K06464+K03990+K06563+K06560+K10159+K05482+K13916+K13916+K04391+K04398+K04371+K13882+K13916+K13916+K06268
73	Metabolism	Amino acid metabolism	Histidine metabolism	6	15	0.147897	0.685559	ko00340	ncbi_105065177(ASPA);ncbi_105075150(Aldh1a3);ncbi_105079347(MAOA);ncbi_105080599(ALDH2);ncbi_105080841(AOC1);ncbi_105083386(HNMT)	K01437+K00129+K00274+K00128+K11182+K00546
74	Metabolism	Carbohydrate metabolism	Amino sugar and nucleotide sugar metabolism	13	39	0.153193	0.685559	ko00520	ncbi_105061999(GFPT2);ncbi_105062286(CMAS);ncbi_105064049(GMPPA);ncbi_105064839(AMDHD2);ncbi_105066355(HKDC1);ncbi_105067351(GNE);ncbi_105069981(CYB5R1);ncbi_105070850(GALE);ncbi_105074581(GNPNAT1);ncbi_105074949(UGDH);ncbi_105075801(GFPT1);ncbi_105079790(GMDS);ncbi_105080253(GMPPB)	K00820+K21749+K00966+K01443+K00844+K12409+K00326+K01784+K00621+K00012+K00820+K01711+K00966
75	Metabolism	Nucleotide metabolism	Purine metabolism	23	75	0.155975	0.685559	ko00230	ncbi_105064358(PDE8B);ncbi_105065734(NME4);ncbi_105065965(AK1);ncbi_105066694(NTPCR);ncbi_105067130(PDE5A);ncbi_105068963(ENTPD4);ncbi_105069218(PKM);ncbi_105069370(GUCY1B1);ncbi_105072932(ATIC);ncbi_105075355(ADK);ncbi_105076187(ADCY6);ncbi_105077540(PFAS);ncbi_105077682(PAICS);ncbi_105079175(AK3);ncbi_105079550(FHIT);ncbi_105079674(HPRT1);ncbi_105079973(ADSS1);ncbi_105080273(Impdh2);ncbi_105081…	K18437+K00940+K00939+K06928+K13762+K12305+K00873+K12319+K00602+K00856+K08046+K01952+K01587+K00944+K01522+K00760+K01939+K00088+K13811+K01519+K19970+K18283+K01939
76	Metabolism	Metabolism of other amino acids	D-Glutamine and D-glutamate metabolism	2	3	0.15617	0.685559	ko00471	ncbi_105063981(GLS);ncbi_105079860(DGLUCY)	K01425+K22210
77	Metabolism	Metabolism of cofactors and vitamins	One carbon pool by folate	5	12	0.157275	0.685559	ko00670	ncbi_105064335(DHFR);ncbi_105070965(MTHFR);ncbi_105072932(ATIC);ncbi_105081391(ALDH1L2);ncbi_105083517(SHMT1)	K00287+K00297+K00602+K00289+K00600
78	Organismal Systems	Endocrine system	Renin-angiotensin system	5	12	0.157275	0.685559	ko04614	ncbi_105064421(NLN);ncbi_105066623(MME);ncbi_105069792(ACE);ncbi_105075087(AGT);ncbi_105083548(PRCP)	K01393+K01389+K01283+K09821+K01285
79	Metabolism	Glycan biosynthesis and metabolism	Glycosphingolipid biosynthesis - lacto and neolacto series	4	9	0.165459	0.696403	ko00601	ncbi_105065278(GGTA1);ncbi_105069746(Abo);ncbi_105074192(ST3GAL4);ncbi_105081587(B4GALT4)	K00743+K00709+K03494+K07969
80	Human Diseases	Immune disease	Asthma	4	9	0.165459	0.696403	ko05310	ncbi_105064248(HLA-DQA2);ncbi_105065413(IGHV3-7);ncbi_105065874(EPX);ncbi_105069552(Fcer1g)	K06752+K06856+K10788+K07983
81	Human Diseases	Cancer: overview	Central carbon metabolism in cancer	12	36	0.165908	0.696403	ko05230	ncbi_105063981(GLS);ncbi_105066355(HKDC1);ncbi_105069218(PKM);ncbi_105070815(SCO2);ncbi_105074292(PDGFRB);ncbi_105076052(G6PD);ncbi_105076580(LDHA);ncbi_105077672(PDGFRA);ncbi_105077944(LDHB);ncbi_105079560(PDHB);ncbi_105081784(PGAM1);ncbi_105082839(Mapk3)	K01425+K00844+K00873+K23755+K05089+K00036+K00016+K04363+K00016+K00162+K01834+K04371
82	Organismal Systems	Endocrine system	Regulation of lipolysis in adipocytes	9	26	0.179644	0.744866	ko04923	ncbi_105061791(ABHD5);ncbi_105062385(GNAI1);ncbi_105062447(LIPE);ncbi_105066427(FABP4);ncbi_105069058(PLIN1);ncbi_105070613(PLAAT3);ncbi_105073974(MGLL);ncbi_105076187(ADCY6);ncbi_105080234(GNAI2)	K13699+K04630+K07188+K08753+K08768+K16817+K01054+K08046+K04630
83	Cellular Processes	Transport and catabolism	Lysosome	26	88	0.190099	0.77872	ko04142	ncbi_105063641(SORT1);ncbi_105064772(SLC17A5);ncbi_105064840(ATP6V0C);ncbi_105064887(GNPTG);ncbi_105065582(GAA);ncbi_105065824(NAGPA);ncbi_105066883(LAMP1);ncbi_105068963(ENTPD4);ncbi_105069140(CTSH);ncbi_105070308(CTSF);ncbi_105070595(AP4M1);ncbi_105070824(ARSA);ncbi_105071121(FUCA1);ncbi_105071741(CTSS);ncbi_105071799(CTSZ);ncbi_105072763(PPT1);ncbi_105074762(SUMF1);ncbi_105075044(GNPTAB);ncbi_…	K12388+K12301+K02155+K10087+K12316+K01125+K06528+K12305+K01366+K01373+K12402+K01134+K01206+K01368+K08568+K01074+K13444+K08239+K12382+K12350+K06564+K12401+K01369+K01195+K01275+K12390
84	Metabolism	Metabolism of cofactors and vitamins	Porphyrin metabolism	7	20	0.213656	0.864796	ko00860	ncbi_105061993(HMOX1);ncbi_105064789(HMOX2);ncbi_105075674(MMAB);ncbi_105077929(CPOX);ncbi_105081265(CP);ncbi_105081754(COX15);ncbi_105082755(GUSB)	K00510+K21418+K00798+K00228+K13624+K02259+K01195
85	Metabolism	Amino acid metabolism	Arginine biosynthesis	4	10	0.223875	0.894913	ko00220	ncbi_105063981(GLS);ncbi_105075503(GLUL);ncbi_105081757(GOT1);ncbi_105082754(ASL)	K01425+K01915+K14454+K01755
86	Organismal Systems	Immune system	Platelet activation	22	75	0.226366	0.894913	ko04611	ncbi_105062385(GNAI1);ncbi_105064228(COL1A1);ncbi_105064543(PLA2G4A);ncbi_105069370(GUCY1B1);ncbi_105069552(Fcer1g);ncbi_105069802(ITGB3);ncbi_105070626(FERMT3);ncbi_105071048(Prkcz);ncbi_105071412(MYL9);ncbi_105071413(MYL12B);ncbi_105072998(COL3A1);ncbi_105076187(ADCY6);ncbi_105076458(F2);ncbi_105078942(PLCG2);ncbi_105079217(APBB1IP);ncbi_105079731(FGB);ncbi_105079732(FGA);ncbi_105079733(FGG);nc…	K04630+K06236+K16342+K12319+K07983+K06493+K17084+K18952+K12757+K12757+K19720+K08046+K01313+K05859+K17704+K03904+K03903+K03905+K04630+K07361+K04371+K06236
87	Human Diseases	Infectious disease: parasitic	Leishmaniasis	13	42	0.232407	0.894913	ko05140	ncbi_105064248(HLA-DQA2);ncbi_105064618(JAK1);ncbi_105065413(IGHV3-7);ncbi_105068022(FCGR3);ncbi_105068954(NCF2);ncbi_105071204(PTPN6);ncbi_105075198(PTPN6);ncbi_105075375(TGFB3);ncbi_105076500(TRAF6);ncbi_105078000(ITGB2);ncbi_105078264(C3);ncbi_105079727(TLR2);ncbi_105082839(Mapk3)	K06752+K11217+K06856+K06463+K08010+K05697+K05697+K13377+K03175+K06464+K03990+K10159+K04371
88	Metabolism	Carbohydrate metabolism	Galactose metabolism	6	17	0.234257	0.894913	ko00052	ncbi_105063006(MGAM);ncbi_105063065(AKR1B1);ncbi_105065582(GAA);ncbi_105066355(HKDC1);ncbi_105070850(GALE);ncbi_105078980(GALM)	K12047+K00011+K12316+K00844+K01784+K01785
89	Organismal Systems	Sensory system	Olfactory transduction	6	17	0.234257	0.894913	ko04740	ncbi_105066402(ARRB2);ncbi_105067142(Camk2d);ncbi_105069625(NCALD);ncbi_105078993(SLC8A1);ncbi_105083343(PDE2A);ncbi_123611765(GNG7)	K04439+K04515+K19695+K05849+K18283+K04543
90	Metabolism	Amino acid metabolism	Cysteine and methionine metabolism	11	35	0.24098	0.909568	ko00270	ncbi_105063663(AHCYL1);ncbi_105066004(KYAT1);ncbi_105067300(PSAT1);ncbi_105075542(CTH);ncbi_105075691(SDS);ncbi_105076580(LDHA);ncbi_105077944(LDHB);ncbi_105078063(CBSL);ncbi_105081182(SMS);ncbi_105081757(GOT1);ncbi_105083874(GCLC)	K01251+K00816+K00831+K01758+K17989+K00016+K00016+K01697+K00802+K14454+K11204
91	Metabolism	Lipid metabolism	Primary bile acid biosynthesis	3	7	0.243443	0.909568	ko00120	ncbi_105067405(Acnat2);ncbi_105069428(AMACR);ncbi_105081517(CYP7B1)	K00659+K01796+K07430
92	Metabolism	Biosynthesis of other secondary metabolites	Caffeine metabolism	1	1	0.25	0.923913	ko00232	ncbi_105071173(NAT1)	K00622
93	Organismal Systems	Development and regeneration	Axon guidance	24	84	0.258046	0.943394	ko04360	ncbi_105062381(SEMA3C);ncbi_105062385(GNAI1);ncbi_105062641(Rras);ncbi_105063579(NGEF);ncbi_105063800(DPYSL2);ncbi_105063941(PRKCA);ncbi_105067142(Camk2d);ncbi_105070867(EPHB2);ncbi_105071048(Prkcz);ncbi_105071412(MYL9);ncbi_105071413(MYL12B);ncbi_105072405(ABLIM2);ncbi_105072470(NRP1);ncbi_105073153(RAC2);ncbi_105073508(MYL9);ncbi_105078942(PLCG2);ncbi_105080234(GNAI2);ncbi_105080750(Ablim1);ncb…	K06840+K04630+K07829+K07525+K07528+K02677+K04515+K05111+K18952+K12757+K12757+K07520+K06724+K07860+K12755+K05859+K04630+K07520+K06521+K04371+K04409+K05463+K05746+K06268
94	Metabolism	Carbohydrate metabolism	Fructose and mannose metabolism	8	25	0.272925	0.970459	ko00051	ncbi_105063065(AKR1B1);ncbi_105063841(Khk);ncbi_105064049(GMPPA);ncbi_105066355(HKDC1);ncbi_105071569(ALDOC);ncbi_105076982(SORD);ncbi_105079790(GMDS);ncbi_105080253(GMPPB)	K00011+K00846+K00966+K00844+K01623+K00008+K01711+K00966
95	Metabolism	Lipid metabolism	Sphingolipid metabolism	8	25	0.272925	0.970459	ko00600	ncbi_105064958(SPTLC3);ncbi_105066338(SGPL1);ncbi_105067332(GBA2);ncbi_105069289(SPTLC3);ncbi_105070824(ARSA);ncbi_105071736(CERS2);ncbi_105073901(KDSR);ncbi_105076700(SMPD1)	K00654+K01634+K17108+K00654+K01134+K04710+K04708+K12350
96	Human Diseases	Immune disease	Rheumatoid arthritis	11	36	0.274012	0.970459	ko05323	ncbi_105064248(HLA-DQA2);ncbi_105064840(ATP6V0C);ncbi_105065413(IGHV3-7);ncbi_105068375(ICAM1);ncbi_105070760(ATP6V1G1);ncbi_105074688(ATP6V1D);ncbi_105075375(TGFB3);ncbi_105076024(ATP6V1C2);ncbi_105078000(ITGB2);ncbi_105079727(TLR2);ncbi_105080059(IL18)	K06752+K02155+K06856+K06490+K02152+K02149+K13377+K02148+K06464+K10159+K05482
97	Metabolism	Carbohydrate metabolism	Inositol phosphate metabolism	15	51	0.278457	0.976035	ko00562	ncbi_105061725(PLCD1);ncbi_105061811(SACM1L);ncbi_105062133(PIP4K2C);ncbi_105063402(Pip4k2a);ncbi_105066265(MTMR6);ncbi_105067653(MTMR7);ncbi_105071438(IMPA2);ncbi_105072928(INPP1);ncbi_105074998(Aldh6a1);ncbi_105078942(PLCG2);ncbi_105079195(PIP5K1B);ncbi_105079999(ITPK1);ncbi_105081775(PI4K2A);ncbi_105082821(CDIPT);ncbi_123619773(SYNJ2)	K05857+K21797+K00920+K00920+K18083+K18083+K01092+K01107+K00140+K05859+K00889+K00913+K13711+K00999+K20279
98	Human Diseases	Cardiovascular disease	Viral myocarditis	12	40	0.283944	0.983936	ko05416	ncbi_105061640(HLA-A);ncbi_105064248(HLA-DQA2);ncbi_105065413(IGHV3-7);ncbi_105068375(ICAM1);ncbi_105068918(ABL2);ncbi_105073153(RAC2);ncbi_105074901(SGCB);ncbi_105078000(ITGB2);ncbi_105080256(DAG1);ncbi_105080921(SGCD);ncbi_105082299(CASP8);ncbi_105084049(Patr-A)	K06751+K06752+K06856+K06490+K08887+K07860+K12566+K06464+K06265+K12563+K04398+K06751
99	Metabolism	Metabolism of other amino acids	Selenocompound metabolism	4	11	0.286499	0.983936	ko00450	ncbi_105066004(KYAT1);ncbi_105072462(SEPHS1);ncbi_105075542(CTH);ncbi_105081864(PAPSS2)	K00816+K01008+K01758+K13811
100	Human Diseases	Endocrine and metabolic disease	AGE-RAGE signaling pathway in diabetic complications	17	59	0.291926	0.985197	ko04933	ncbi_105061725(PLCD1);ncbi_105062613(FTL);ncbi_105063941(PRKCA);ncbi_105064228(COL1A1);ncbi_105065360(VCAM1);ncbi_105068375(ICAM1);ncbi_105071048(Prkcz);ncbi_105072636(TGFBR2);ncbi_105072931(FN1);ncbi_105072998(COL3A1);ncbi_105075087(AGT);ncbi_105075375(TGFB3);ncbi_105075731(MMP2);ncbi_105078942(PLCG2);ncbi_105082839(Mapk3);ncbi_105082901(COL1A2);ncbi_123618324(FN1)	K05857+K02159+K02677+K06236+K06527+K06490+K18952+K04388+K05717+K19720+K09821+K13377+K01398+K05859+K04371+K06236+K05717
101	Human Diseases	Drug resistance: antineoplastic	Platinum drug resistance	13	44	0.292661	0.985197	ko01524	ncbi_105062266(MGST1);ncbi_105062613(FTL);ncbi_105063656(GSTM1);ncbi_105063657(GSTM1);ncbi_105069337(GSTT1);ncbi_105069338(Gstt3);ncbi_105070346(GSTP1);ncbi_105070436(FADD);ncbi_105073585(BCL2L1);ncbi_105081677(GSTO1);ncbi_105082299(CASP8);ncbi_105082839(Mapk3);ncbi_105083868(GSTA4)	K00799+K02159+K00799+K00799+K00799+K00799+K23790+K02373+K04570+K00799+K04398+K04371+K00799
102	Metabolism	Energy metabolism	Nitrogen metabolism	3	8	0.321368	1	ko00910	ncbi_105065829(CA4);ncbi_105066569(CA1);ncbi_105075503(GLUL)	K18246+K01672+K01915
103	Organismal Systems	Nervous system	GABAergic synapse	9	30	0.325898	1	ko04727	ncbi_105062385(GNAI1);ncbi_105063941(PRKCA);ncbi_105063981(GLS);ncbi_105075503(GLUL);ncbi_105075550(GNG12);ncbi_105076187(ADCY6);ncbi_105080234(GNAI2);ncbi_105082939(GNG11);ncbi_123611765(GNG7)	K04630+K02677+K01425+K01915+K04347+K08046+K04630+K04546+K04543
104	Human Diseases	Infectious disease: parasitic	Chagas disease	15	53	0.336933	1	ko05142	ncbi_105062385(GNAI1);ncbi_105069792(ACE);ncbi_105070436(FADD);ncbi_105070868(C1QB);ncbi_105070870(C1qc);ncbi_105070871(C1QA);ncbi_105072331(KNG1);ncbi_105072636(TGFBR2);ncbi_105075375(TGFB3);ncbi_105076500(TRAF6);ncbi_105078264(C3);ncbi_105079727(TLR2);ncbi_105080234(GNAI2);ncbi_105082299(CASP8);ncbi_105082839(Mapk3)	K04630+K01283+K02373+K03987+K03988+K03986+K03898+K04388+K13377+K03175+K03990+K10159+K04630+K04398+K04371
105	Organismal Systems	Immune system	Intestinal immune network for IgA production	4	12	0.351111	1	ko04672	ncbi_105064248(HLA-DQA2);ncbi_105065413(IGHV3-7);ncbi_105075423(PIGR);ncbi_105078061(ICOSLG)	K06752+K06856+K13073+K06710
106	Organismal Systems	Excretory system	Proximal tubule bicarbonate reclamation	4	12	0.351111	1	ko04964	ncbi_105063981(GLS);ncbi_105065829(CA4);ncbi_105068796(PCK2);ncbi_105082122(AQP1)	K01425+K18246+K01596+K09864
107	Metabolism	Metabolism of other amino acids	Taurine and hypotaurine metabolism	2	5	0.367188	1	ko00430	ncbi_105067405(Acnat2);ncbi_105069360(GGT5)	K00659+K18592
108	Human Diseases	Cardiovascular disease	Fluid shear stress and atherosclerosis	23	85	0.368878	1	ko05418	ncbi_105061993(HMOX1);ncbi_105062266(MGST1);ncbi_105062950(SDC1);ncbi_105063151(CAV2);ncbi_105063656(GSTM1);ncbi_105063657(GSTM1);ncbi_105065360(VCAM1);ncbi_105068138(ARHGEF2);ncbi_105068375(ICAM1);ncbi_105068954(NCF2);ncbi_105069337(GSTT1);ncbi_105069338(Gstt3);ncbi_105069802(ITGB3);ncbi_105070346(GSTP1);ncbi_105071048(Prkcz);ncbi_105073153(RAC2);ncbi_105073349(NQO1);ncbi_105074792(CDH5);ncbi_10…	K00510+K00799+K06257+K12958+K00799+K00799+K06527+K12791+K06490+K08010+K00799+K00799+K06493+K23790+K18952+K07860+K00355+K06533+K01398+K16336+K12160+K00799+K00799
109	Metabolism	Metabolism of other amino acids	beta-Alanine metabolism	6	20	0.382682	1	ko00410	ncbi_105072927(HIBCH);ncbi_105074998(Aldh6a1);ncbi_105075150(Aldh1a3);ncbi_105080090(AOC3);ncbi_105080599(ALDH2);ncbi_105080697(ACADS)	K05605+K00140+K00129+K00276+K00128+K00248
110	Organismal Systems	Nervous system	Glutamatergic synapse	13	47	0.389805	1	ko04724	ncbi_105062385(GNAI1);ncbi_105063941(PRKCA);ncbi_105063981(GLS);ncbi_105064346(HOMER1);ncbi_105064543(PLA2G4A);ncbi_105075503(GLUL);ncbi_105075550(GNG12);ncbi_105076187(ADCY6);ncbi_105080234(GNAI2);ncbi_105082839(Mapk3);ncbi_105082939(GNG11);ncbi_123611765(GNG7);ncbi_123619373(PPP3R1)	K04630+K02677+K01425+K15010+K16342+K01915+K04347+K08046+K04630+K04371+K04546+K04543+K06268
111	Organismal Systems	Immune system	Natural killer cell mediated cytotoxicity	14	51	0.394012	1	ko04650	ncbi_105063941(PRKCA);ncbi_105065413(IGHV3-7);ncbi_105068022(FCGR3);ncbi_105068375(ICAM1);ncbi_105069552(Fcer1g);ncbi_105071204(PTPN6);ncbi_105073153(RAC2);ncbi_105075198(PTPN6);ncbi_105078000(ITGB2);ncbi_105078942(PLCG2);ncbi_105082694(LCP2);ncbi_105082839(Mapk3);ncbi_105083612(PAK1);ncbi_123619373(PPP3R1)	K02677+K06856+K06463+K06490+K07983+K05697+K07860+K05697+K06464+K05859+K07361+K04371+K04409+K06268
112	Environmental Information Processing	Signal transduction	Phosphatidylinositol signaling system	17	63	0.404204	1	ko04070	ncbi_105061725(PLCD1);ncbi_105061811(SACM1L);ncbi_105062133(PIP4K2C);ncbi_105063402(Pip4k2a);ncbi_105063941(PRKCA);ncbi_105064674(PIP4P1);ncbi_105066265(MTMR6);ncbi_105067653(MTMR7);ncbi_105071438(IMPA2);ncbi_105072928(INPP1);ncbi_105077741(CDS1);ncbi_105078942(PLCG2);ncbi_105079195(PIP5K1B);ncbi_105079999(ITPK1);ncbi_105081775(PI4K2A);ncbi_105082821(CDIPT);ncbi_123619773(SYNJ2)	K05857+K21797+K00920+K00920+K02677+K13084+K18083+K18083+K01092+K01107+K00981+K05859+K00889+K00913+K13711+K00999+K20279
113	Metabolism	Lipid metabolism	Biosynthesis of unsaturated fatty acids	4	13	0.415747	1	ko01040	ncbi_105067405(Acnat2);ncbi_105069291(Hacd3);ncbi_105071017(ACOT7);ncbi_105072714(ELOVL1)	K00659+K10703+K17360+K10247
114	Metabolism	Nucleotide metabolism	Pyrimidine metabolism	11	40	0.415888	1	ko00240	ncbi_105063593(DTYMK);ncbi_105065734(NME4);ncbi_105068091(Uck2);ncbi_105068450(UCKL1);ncbi_105068638(CTPS2);ncbi_105068963(ENTPD4);ncbi_105073449(DHODH);ncbi_105076045(CMPK2);ncbi_105078910(UPRT);ncbi_105081643(UMPS);ncbi_105083114(NT5E)	K00943+K00940+K00876+K00876+K01937+K12305+K00254+K13809+K00761+K13421+K19970
115	Human Diseases	Endocrine and metabolic disease	Type II diabetes mellitus	5	17	0.426113	1	ko04930	ncbi_105066355(HKDC1);ncbi_105069218(PKM);ncbi_105071048(Prkcz);ncbi_105072334(ADIPOQ);ncbi_105082839(Mapk3)	K00844+K00873+K18952+K07296+K04371
116	Metabolism	Biosynthesis of other secondary metabolites	Monobactam biosynthesis	1	2	0.437553	1	ko00261	ncbi_105081864(PAPSS2)	K13811
117	Metabolism	Biosynthesis of other secondary metabolites	Neomycin, kanamycin and gentamicin biosynthesis	1	2	0.437553	1	ko00524	ncbi_105066355(HKDC1)	K00844
118	Human Diseases	Endocrine and metabolic disease	Maturity onset diabetes of the young	1	2	0.437553	1	ko04950	ncbi_105077262(BHLHA15)	K08040
119	Cellular Processes	Cell growth and death	Apoptosis - multiple species	7	25	0.438902	1	ko04215	ncbi_105062613(FTL);ncbi_105064378(NGFR);ncbi_105065864(SEPTIN4);ncbi_105070436(FADD);ncbi_105073585(BCL2L1);ncbi_105078073(HTRA2);ncbi_105082299(CASP8)	K02159+K02583+K16943+K02373+K04570+K08669+K04398
120	Metabolism	Amino acid metabolism	Lysine degradation	8	29	0.443227	1	ko00310	ncbi_105067244(PLOD3);ncbi_105067994(DHTKD1);ncbi_105069025(ACAT1);ncbi_105071155(PLOD1);ncbi_105077364(ACAT2);ncbi_105078533(TMLHE);ncbi_105080599(ALDH2);ncbi_105082555(COLGALT1)	K13646+K15791+K00626+K00473+K00626+K00474+K00128+K11703
121	Metabolism	Lipid metabolism	Glycerolipid metabolism	8	29	0.443227	1	ko00561	ncbi_105063065(AKR1B1);ncbi_105064062(MOGAT1);ncbi_105067715(AGPAT5);ncbi_105069742(AGPAT2);ncbi_105073974(MGLL);ncbi_105076049(MBOAT2);ncbi_105078020(AGPAT3);ncbi_105080599(ALDH2)	K00011+K14458+K19007+K13509+K01054+K13517+K13523+K00128
122	Cellular Processes	Cellular community - eukaryotes	Focal adhesion	34	132	0.453011	1	ko04510	ncbi_105063151(CAV2);ncbi_105063558(COL6A3);ncbi_105063941(PRKCA);ncbi_105064228(COL1A1);ncbi_105067960(EGF);ncbi_105068159(THBS3);ncbi_105068949(Lamc1);ncbi_105069802(ITGB3);ncbi_105070726(TNC);ncbi_105071376(LAMA3);ncbi_105071412(MYL9);ncbi_105071413(MYL12B);ncbi_105071575(VTN);ncbi_105072931(FN1);ncbi_105073153(RAC2);ncbi_105073508(MYL9);ncbi_105073864(COL6A5);ncbi_105073865(COL6A6);ncbi_10507…	K12958+K06238+K02677+K06236+K04357+K04659+K05635+K06493+K06252+K06240+K12757+K12757+K06251+K05717+K07860+K12755+K06238+K06238+K06252+K05089+K05699+K06583+K06484+K16857+K06241+K04363+K06480+K06238+K06243+K06588+K04371+K06236+K04409+K05717
123	Environmental Information Processing	Signal transduction	HIF-1 signaling pathway	17	65	0.46198	1	ko04066	ncbi_105061888(RPS6);ncbi_105061993(HMOX1);ncbi_105063255(TF);ncbi_105063256(ICA);ncbi_105063941(PRKCA);ncbi_105066355(HKDC1);ncbi_105067142(Camk2d);ncbi_105067960(EGF);ncbi_105071081(ENO2);ncbi_105071569(ALDOC);ncbi_105072396(TFRC);ncbi_105076580(LDHA);ncbi_105077944(LDHB);ncbi_105078942(PLCG2);ncbi_105079560(PDHB);ncbi_105082839(Mapk3);ncbi_105083859(PGK2)	K02991+K00510+K14736+K14736+K02677+K00844+K04515+K04357+K01689+K01623+K06503+K00016+K00016+K05859+K00162+K04371+K00927
124	Organismal Systems	Immune system	NOD-like receptor signaling pathway	23	89	0.467489	1	ko04621	ncbi_105064618(JAK1);ncbi_105067762(TRIP6);ncbi_105070436(FADD);ncbi_105071214(VDAC3);ncbi_105073585(BCL2L1);ncbi_105073791(GSDMD);ncbi_105075349(VDAC2);ncbi_105075383(MCU);ncbi_105075836(ANTXR1);ncbi_105075886(STAT2);ncbi_105076500(TRAF6);ncbi_105079486(TXNIP);ncbi_105080059(IL18);ncbi_105080298(PMAP23);ncbi_105080318(NPG5);ncbi_105082045(ATG12);ncbi_105082299(CASP8);ncbi_105082774(PYCARD);ncbi_…	K11217+K12792+K02373+K15041+K04570+K20917+K15040+K20858+K20909+K11221+K03175+K20910+K05482+K13916+K13916+K08336+K04398+K12799+K04371+K12648+K13916+K13916+K20909
125	Metabolism	Carbohydrate metabolism	Ascorbate and aldarate metabolism	3	10	0.474514	1	ko00053	ncbi_105074949(UGDH);ncbi_105079362(RGN);ncbi_105080599(ALDH2)	K00012+K01053+K00128
126	Metabolism	Metabolism of cofactors and vitamins	Ubiquinone and other terpenoid-quinone biosynthesis	3	10	0.474514	1	ko00130	ncbi_105073349(NQO1);ncbi_105080706(HPD);ncbi_105082780(VKORC1)	K00355+K00457+K05357
127	Metabolism	Energy metabolism	Sulfur metabolism	3	10	0.474514	1	ko00920	ncbi_105071714(SELENBP1);ncbi_105075908(SUOX);ncbi_105081864(PAPSS2)	K17285+K00387+K13811
128	Human Diseases	Infectious disease: viral	Human papillomavirus infection	44	173	0.47666	1	ko05165	ncbi_105061640(HLA-A);ncbi_105062613(FTL);ncbi_105063558(COL6A3);ncbi_105064228(COL1A1);ncbi_105064618(JAK1);ncbi_105064840(ATP6V0C);ncbi_105065649(LLGL2);ncbi_105067960(EGF);ncbi_105068159(THBS3);ncbi_105068949(Lamc1);ncbi_105069218(PKM);ncbi_105069802(ITGB3);ncbi_105070436(FADD);ncbi_105070726(TNC);ncbi_105070760(ATP6V1G1);ncbi_105071048(Prkcz);ncbi_105071376(LAMA3);ncbi_105071575(VTN);ncbi_105…	K06751+K02159+K06238+K06236+K11217+K02155+K06094+K04357+K04659+K05635+K00873+K06493+K02373+K06252+K02152+K18952+K06240+K06251+K02432+K05717+K06238+K06238+K06252+K05089+K02149+K06053+K06583+K11221+K02148+K14009+K06484+K16857+K06241+K06480+K06238+K10389+K10389+K06243+K06588+K04398+K04371+K06236+K06751+K05717
129	Human Diseases	Immune disease	Autoimmune thyroid disease	4	14	0.478786	1	ko05320	ncbi_105061640(HLA-A);ncbi_105064248(HLA-DQA2);ncbi_105065413(IGHV3-7);ncbi_105084049(Patr-A)	K06751+K06752+K06856+K06751
130	Human Diseases	Immune disease	Allograft rejection	4	14	0.478786	1	ko05330	ncbi_105061640(HLA-A);ncbi_105064248(HLA-DQA2);ncbi_105065413(IGHV3-7);ncbi_105084049(Patr-A)	K06751+K06752+K06856+K06751
131	Human Diseases	Drug resistance: antineoplastic	Antifolate resistance	5	18	0.481473	1	ko01523	ncbi_105064335(DHFR);ncbi_105070965(MTHFR);ncbi_105072932(ATIC);ncbi_105081466(GGH);ncbi_105083517(SHMT1)	K00287+K00297+K00602+K01307+K00600
132	Organismal Systems	Excretory system	Collecting duct acid secretion	5	18	0.481473	1	ko04966	ncbi_105064840(ATP6V0C);ncbi_105070760(ATP6V1G1);ncbi_105072552(SLC4A1);ncbi_105074688(ATP6V1D);ncbi_105076024(ATP6V1C2)	K02155+K02152+K06573+K02149+K02148
133	Human Diseases	Immune disease	Inflammatory bowel disease	5	18	0.481473	1	ko05321	ncbi_105062116(STAT6);ncbi_105064248(HLA-DQA2);ncbi_105075375(TGFB3);ncbi_105079727(TLR2);ncbi_105080059(IL18)	K11225+K06752+K13377+K10159+K05482
134	Metabolism	Metabolism of cofactors and vitamins	Nicotinate and nicotinamide metabolism	6	22	0.483359	1	ko00760	ncbi_105061609(SIRT5);ncbi_105066834(NMNAT3);ncbi_105070373(NADSYN1);ncbi_105082017(NUDT12);ncbi_105082311(AOX1);ncbi_105083114(NT5E)	K11415+K06210+K01950+K03426+K00157+K19970
