# Supplementary material for: Fatty Acid Metabolism via CPT1A Supports Poll Gland Function and Rutting Activities in Male Bactrian Camels
Source: Biomolecules. 2025 Jul 11;15(7):988. doi: 10.3390/biom15070988 (PMC12292770; doi:10.3390/biom15070988)
Supplement: Supplementary file 1 [file biomolecules-15-00988-s001.zip › Table S4.xlsx]

## Sheet: 22DEPs
	Tabel S4 The 22 candidate DEPs related to FA synthesis or metabolism identified from four Pathways.
NO.	Symbol	Description	log2(fc)	PValue	FDR	Con1	Con2	Con3	CM1	CM2	CM3
1	OXSM	XP_010946046.1 PREDICTED: LOW QUALITY PROTEIN: 3-oxoacyl-[acyl-carrier-protein] synthase, mitochondrial [Camelus bactrianus]	-1.02833	0.00597019	0.0165651	349.302	296.906	399.862	153.893	174.811	184.161
2	MECR	XP_010946232.1 PREDICTED: trans-2-enoyl-CoA reductase, mitochondrial isoform X1 [Camelus bactrianus]	-0.892189	6.55883e-11	8.25512e-10	799.135	853.107	902.219	490.883	445.193	440.258
3	ACSL3	XP_010947159.1 PREDICTED: long-chain-fatty-acid--CoA ligase 3 [Camelus bactrianus]	2.59618	7.2861e-43	8.98707e-41	2957.82	2946.75	3159.95	17443.9	18138.2	19229.5
4	ACACA	XP_010947490.1 PREDICTED: acetyl-CoA carboxylase 1 isoform X3 [Camelus bactrianus]	-1.13151	2.08136e-15	4.56956e-14	297.478	295.378	307.779	130.514	145.275	135.296
5	FASN	XP_010948933.1 PREDICTED: LOW QUALITY PROTEIN: fatty acid synthase [Camelus bactrianus]	-0.756376	9.87489e-37	9.43538e-35	17538.6	16169.2	16896.2	10152.2	9809.75	9994.65
6	ACSL1	XP_006178405.1 long-chain-fatty-acid--CoA ligase 1 isoform X1 [Camelus ferus]	-0.892394	1.7091e-19	5.19934e-18	1849.18	1583.32	1690.06	962.701	877.799	919.12
7	ACAT1	XP_032328686.1 acetyl-CoA acetyltransferase, mitochondrial isoform X1 [Camelus ferus]	-2.18615	1.32857e-62	4.74371e-60	34456.5	32482.7	33333.6	7281.13	7199.4	7553.09
8	Hacd3	XP_006184078.1 very-long-chain (3R)-3-hydroxyacyl-CoA dehydratase 3 [Camelus ferus]	4.64149	5.91347e-38	5.81406e-36	491.262	531.701	444.345	11616	12893.7	12113
9	CPT1A	XP_010955077.1 PREDICTED: carnitine O-palmitoyltransferase 1, liver isoform isoform X1 [Camelus bactrianus]	1.27831	4.9917e-55	1.30245e-52	1779.5	1823.72	1755.5	4323.55	4321.75	4352.53
10	ELOVL1	XP_006178540.2 elongation of very long chain fatty acids protein 1 isoform X2 [Camelus ferus]	1.25568	0.00596382	0.0165542	15.6267	11.3672	13.3918	22.8931	43.2993	30.2402
11	PPT1	XP_006188101.1 palmitoyl-protein thioesterase 1 [Camelus ferus]	-0.868151	9.84758e-05	0.000438359	333.238	321.479	369.948	197.152	186.582	177.628
12	ACADL	XP_032335841.1 long-chain specific acyl-CoA dehydrogenase, mitochondrial isoform X1 [Camelus ferus]	-1.76135	3.44913e-07	2.47084e-06	88.6783	98.1558	92.8208	21.3821	29.6602	31.4481
13	ACAA2	XP_010959686.1 PREDICTED: 3-ketoacyl-CoA thiolase, mitochondrial [Camelus bactrianus]	-1.12258	1.9623e-12	3.01865e-11	802.189	721.327	779.633	370.971	340.611	346.185
14	ACADM	XP_006193536.2 medium-chain specific acyl-CoA dehydrogenase, mitochondrial [Camelus ferus]	-0.928483	4.08793e-12	6.00271e-11	895.533	744.118	790.761	460.909	412.658	403.397
15	ACAT2	XP_010964072.1 PREDICTED: acetyl-CoA acetyltransferase, cytosolic [Camelus bactrianus]	-1.18509	2.24765e-06	1.39634e-05	289.473	341.595	354.51	139.436	165.206	128.812
16	ACADS	XP_032327890.1 short-chain specific acyl-CoA dehydrogenase, mitochondrial [Camelus ferus]	-1.7562	2.65517e-09	2.66066e-08	1319.81	1115.2	1133.07	355.832	378.534	321.881
17	ACOT7	XP_010955907.1 PREDICTED: cytosolic acyl coenzyme A thioester hydrolase [Camelus bactrianus]	-1.82258	0.00129423	0.0043682	47.7733	21.995	19.2266	8.27475	9.72578	7.15965
18	THEM4	XP_032320149.1 acyl-coenzyme A thioesterase THEM4 isoform X2 [Camelus ferus]	-1.11516	2.19365e-09	2.22115e-08	383.437	345.181	341.124	167.85	169.322	156.663
19	Them5	XP_006177224.1 acyl-coenzyme A thioesterase THEM5 [Camelus ferus]	-1.61092	0.0105448	0.0269337	93.04	171.821	57.2343	48.3348	39.6346	17.4814
20	ADH1B	XP_010951868.1 PREDICTED: alcohol dehydrogenase E chain [Camelus bactrianus]	1.5214	2.28617e-24	1.09995e-22	76297.4	76755.8	82743	209924	238688	228286
21	ECI2	XP_032318318.1 enoyl-CoA delta isomerase 2, mitochondrial isoform X1 [Camelus ferus]	1.09591	1.39203e-17	3.64615e-16	3337.96	3136.79	2958.69	7099.72	6408.09	6655.97
22	ALDH2	XP_010967936.1 PREDICTED: aldehyde dehydrogenase, mitochondrial [Camelus bactrianus]	-1.27566	5.11924e-13	8.5329e-12	5683.56	4856.01	4892.06	2144.41	2125.45	2103.99

## Sheet: 4 Pathways-RAW Date
Pathways	Fatty acid metabolism	Fatty acid biosynthesis	Fatty acid elongation	Fatty acid degradation	Pathway Merge(Fatty acid)	BPs Merge+Pathways Analysis
Delete Duplicates	16	6	8	12	22	19
	OXSM	OXSM	MECR	ACSL3	OXSM	OXSM
	MECR	MECR	Hacd3	ACSL1	MECR	MECR
	ACSL3	ACSL3	ACOT7	ADH1B	ACSL3	ACSL3
	ACACA	ACACA	THEM4	ACAT1	ACACA	ACACA
	FASN	FASN	Them5	CPT1A	FASN	FASN
	ACSL1	ACSL1	ELOVL1	ACADL	ACSL1	ACSL1
	ACAT1		PPT1	ACAA2	ACAT1	ACAT1
	Hacd3		ACAA2	ACADM	Hacd3	Hacd3
	CPT1A			ACAT2	CPT1A	CPT1A
	ELOVL1			ECI2	ELOVL1	ELOVL1
	PPT1			ALDH2	PPT1	ACADL
	ACADL			ACADS	ACADL	ACAA2
	ACAA2				ACAA2	ACADM
	ACADM				ACADM	ACAT2
	ACAT2				ACAT2	ACADS
	ACADS				ACADS	ACOT7
					ACOT7	THEM4
					THEM4	Them5
					Them5	ECI2
					ADH1B
					ECI2
					ALDH2
