# Supplementary material for: Fatty Acid Metabolism via CPT1A Supports Poll Gland Function and Rutting Activities in Male Bactrian Camels
Source: Biomolecules. 2025 Jul 11;15(7):988. doi: 10.3390/biom15070988 (PMC12292770; doi:10.3390/biom15070988)
Supplement: Supplementary file 1 [file biomolecules-15-00988-s001.zip › Table S5.xlsx]

## Sheet: Metabolites-Pathway
Untargeted Metabolomics
KO ID	KEGG_A_class	KEGG_B_class	Pathway	C-vs-Exp (275)	All (809)	Pvalue	Qvalue	Metabolites	C_IDs
ko04714	Organismal Systems	Environmental adaptation	Thermogenesis	3	11	0.781552	0.977723	M348T120_POS(Arachidonoyl ethanolamide);M162T501_3_POS(L-carnitine);M163T195_POS(Nicotine)	C11695+C00318+C00745
ko04152	Environmental Information Processing	Signal transduction	AMPK signaling pathway	3	9	0.639942	0.977723	M259T56_NEG(D-fructose 6-phosphate);M179T456_NEG(Glucose);M87T280_4_NEG(Pyruvate)	C00085+C00031+C00022
ko04922	Organismal Systems	Endocrine system	Glucagon signaling pathway	6	15	0.402424	0.977723	M185T303_1_NEG(D-2-phosphoglyceric acid);M259T56_NEG(D-fructose 6-phosphate);M179T456_NEG(Glucose);M173T26_3_NEG(Isocitric acid);M87T280_4_NEG(Pyruvate);M117T511_1_NEG(Succinate)	C00631+C00085+C00031+C00311+C00022+C00042
ko04931	Human Diseases	Endocrine and metabolic disease	Insulin resistance	9	15	0.0336717	0.516837	M204T453_3_POS(Acetylcarnitine);M260T406_POS(D-glucosamine 6-phosphate);M464T48_POS(N-(dodecanoyl)sphing-4-enine);M521T48_POS(N-palmitoyl-d-sphingosine);M259T56_NEG(D-fructose 6-phosphate);M258T35_NEG(Glucosamine-6-phosphate);M179T456_NEG(Glucose);M259T610_NEG(Glucose-6-phosphate);M87T280_4_NEG(Pyruvate)	C02571+C00352+C00195+C00195+C00085+C00352+C00031+C00092+C00022
ko03320	Organismal Systems	Endocrine system	PPAR signaling pathway	1	1	0.339926	0.977723	M301T77_NEG(8s-hydroxy-5z,9e,11z,14z-eicosatetraenoic acid)	C14776
ko01212	Metabolism	Global and overview maps	Fatty acid metabolism	2	4	0.419148	0.977723	M400T311_POS(L-palmitoylcarnitine);M105T529_2_POS(Malonic acid)	C02990+C00383
ko04920	Organismal Systems	Endocrine system	Adipocytokine signaling pathway	2	3	0.267825	0.977723	M464T48_POS(N-(dodecanoyl)sphing-4-enine);M521T48_POS(N-palmitoyl-d-sphingosine)	C00195+C00195
ko00071	Metabolism	Lipid metabolism	Fatty acid degradation	2	4	0.419148	0.977723	M400T311_POS(L-palmitoylcarnitine);M113T272_NEG(Glutaric acid)	C02990+C00489
ko02010	Environmental Information Processing	Membrane transport	ABC transporters	21	59	0.444496	0.977723	M268T322_POS(Adenosine);M118T424_5_POS(Betaine);M104T454_1_POS(Choline);M487T392_POS(Cytidine);M134T541_POS(L-aspartic acid);M244T409_1_POS(N-acetyl-d-glucosamine);M101T256_2_NEG(D-galacturonic acid);M118T510_1_NEG(DL-threonine);M250T48_NEG(Deoxyadenosine);M266T57_NEG(Deoxyguanosine);M251T29_NEG(Deoxyinosine);M369T529_2_NEG(Digalacturonate);M179T456_NEG(Glucose);M74T510_3_NEG(Glycine);M282T410_NE…	C00212+C00719+C00114+C00475+C00049+C00140+C00333+C00188+C00559+C00330+C05512+C02273+C00031+C00037+C00387+C01157+C00294+C00009+C00245+C00378+C00379
ko04932	Human Diseases	Endocrine and metabolic disease	Non-alcoholic fatty liver disease	1	1	0.339926	0.977723	M179T456_NEG(Glucose)	C00031
ko04930	Human Diseases	Endocrine and metabolic disease	Type II diabetes mellitus	2	2	0.115272	0.777144	M179T456_NEG(Glucose);M87T280_4_NEG(Pyruvate)	C00031+C00022

## Sheet: Proteins-Pathway
DIA Proteomics
KO ID	KEGG_A_class	KEGG_B_class	Pathway	Early-estrus-vs-Peak-estrus (878)	All (3512)	Pvalue	Qvalue	Proteins	K_IDs
ko04714	Organismal Systems	Environmental adaptation	Thermogenesis	22	162	0.999911	1	ncbi_105061888(RPS6);ncbi_105062119(NDUFA4L2);ncbi_105062447(LIPE);ncbi_105063460(RPS6KA1);ncbi_105064063(ACSL3);ncbi_105065045(COX6B1);ncbi_105065074(COX7A1);ncbi_105066064(UQCR10);ncbi_105067740(ACSL1);ncbi_105069058(PLIN1);ncbi_105070362(CPT1A);ncbi_105073586(COX4I2);ncbi_105073974(MGLL);ncbi_105074716(COX16);ncbi_105076187(ADCY6);ncbi_105076225(COX14);ncbi_105076923(NDUFAF1);ncbi_105077151(AT…	K02991+K03948+K07188+K04373+K01897+K02267+K02270+K00419+K01897+K08768+K08765+K02263+K01054+K18182+K08046+K18181+K18159+K02130+K18175+K17797+K07199+K02259
ko04152	Environmental Information Processing	Signal transduction	AMPK signaling pathway	10	67	0.984784	1	ncbi_105062383(CD36);ncbi_105062447(LIPE);ncbi_105063861(RAB10);ncbi_105064304(ACACA);ncbi_105065535(FASN);ncbi_105068796(PCK2);ncbi_105070362(CPT1A);ncbi_105072334(ADIPOQ);ncbi_105080553(PRKAB1);ncbi_105080624(CAMKK2)	K06259+K07188+K07903+K11262+K00665+K01596+K08765+K07296+K07199+K07359
ko04922	Organismal Systems	Endocrine system	Glucagon signaling pathway	11	58	0.892227	1	ncbi_105064304(ACACA);ncbi_105067142(Camk2d);ncbi_105068796(PCK2);ncbi_105069218(PKM);ncbi_105070362(CPT1A);ncbi_105076580(LDHA);ncbi_105077944(LDHB);ncbi_105079560(PDHB);ncbi_105080553(PRKAB1);ncbi_105081784(PGAM1);ncbi_123619373(PPP3R1)	K11262+K04515+K01596+K00873+K08765+K00016+K00016+K00162+K07199+K01834+K06268
ko04931	Human Diseases	Endocrine and metabolic disease	Insulin resistance	13	58	0.724152	1	ncbi_105061999(GFPT2);ncbi_105062383(CD36);ncbi_105063460(RPS6KA1);ncbi_105065983(SLC27A4);ncbi_105068796(PCK2);ncbi_105070362(CPT1A);ncbi_105071048(Prkcz);ncbi_105072712(PTPRF);ncbi_105075087(AGT);ncbi_105075801(GFPT1);ncbi_105077014(SLC27A2);ncbi_105080553(PRKAB1);ncbi_105082677(SLC27A1)	K00820+K06259+K04373+K08745+K01596+K08765+K18952+K05695+K09821+K00820+K08746+K07199+K08745
ko03320	Organismal Systems	Endocrine system	PPAR signaling pathway	20	39	0.000345683	0.0167903	ncbi_105062383(CD36);ncbi_105064063(ACSL3);ncbi_105065983(SLC27A4);ncbi_105066427(FABP4);ncbi_105067740(ACSL1);ncbi_105067841(APOA1);ncbi_105068703(DBI);ncbi_105068796(PCK2);ncbi_105069058(PLIN1);ncbi_105069553(APOA2);ncbi_105070362(CPT1A);ncbi_105071890(PLTP);ncbi_105072334(ADIPOQ);ncbi_105072946(ACADL);ncbi_105075526(ACADM);ncbi_105077014(SLC27A2);ncbi_105077838(HMGCS1);ncbi_105078223(PLIN4);nc…	K06259+K01897+K08745+K08753+K01897+K08757+K08762+K01596+K08768+K08758+K08765+K08761+K07296+K00255+K00249+K08746+K01641+K20254+K08745+K00029
ko01212	Metabolism	Global and overview maps	Fatty acid metabolism	16	37	0.0112753	0.132551	ncbi_105063272(OXSM);ncbi_105063405(MECR);ncbi_105064063(ACSL3);ncbi_105064304(ACACA);ncbi_105065535(FASN);ncbi_105067740(ACSL1);ncbi_105069025(ACAT1);ncbi_105069291(Hacd3);ncbi_105070362(CPT1A);ncbi_105072714(ELOVL1);ncbi_105072763(PPT1);ncbi_105072946(ACADL);ncbi_105073958(ACAA2);ncbi_105075526(ACADM);ncbi_105077364(ACAT2);ncbi_105080697(ACADS)	K09458+K07512+K01897+K11262+K00665+K01897+K00626+K10703+K08765+K10247+K01074+K00255+K07508+K00249+K00626+K00248
ko04920	Organismal Systems	Endocrine system	Adipocytokine signaling pathway	8	36	0.71147	1	ncbi_105062383(CD36);ncbi_105064063(ACSL3);ncbi_105067740(ACSL1);ncbi_105068796(PCK2);ncbi_105070362(CPT1A);ncbi_105072334(ADIPOQ);ncbi_105080553(PRKAB1);ncbi_105080624(CAMKK2)	K06259+K01897+K01897+K01596+K08765+K07296+K07199+K07359
ko00071	Metabolism	Lipid metabolism	Fatty acid degradation	12	30	0.0499124	0.367834	ncbi_105064063(ACSL3);ncbi_105067740(ACSL1);ncbi_105067894(ADH1B);ncbi_105069025(ACAT1);ncbi_105070362(CPT1A);ncbi_105072946(ACADL);ncbi_105073958(ACAA2);ncbi_105075526(ACADM);ncbi_105077364(ACAT2);ncbi_105079780(ECI2);ncbi_105080599(ALDH2);ncbi_105080697(ACADS)	K01897+K01897+K13951+K00626+K08765+K00255+K07508+K00249+K00626+K13239+K00128+K00248
